# Supplementary material for: Accuracy of comparison decisions by forensic firearms examiners
Source: J Forensic Sci. 2022 Oct 1;68(1):86–100. doi: 10.1111/1556-4029.15152 (PMC10092368; doi:10.1111/1556-4029.15152)
Supplement: Supplementary file 3 — Appendix S3 [file JFO-68-86-s003.xlsx]

## Sheet: Column Definitions
Column Designation	Description of Designation	Notes/Comments
OrgGRP	Original Group designation for samples	OrgGRP used to track samples for subsequent Repro and Repeat phases of study.
ExamID	Examiner Identification	Three letter code assigned to examiner for packet analyzed. First two letters are unique to a particular examiner and remain the same for the examiner for all mailing rounds. The last letter indicates mailing round (below).
Mailing Round		Multiple Choice: (Letters A through T)
CompID	Group number assigned to mailed test packet.	The Group number is random and arbitrarily assigned. Changed for subsequent mailings.
Set Number	Set number assigned to sample sets within test packet.	The Set number is random and arbitrarily assigned. Nos. 1 thru 15 are for CC's. Nos. 16 thru 30 are for bullets. Changed for subsequent mailings.
Number of knowns with sufficient reproducible detail for comparison	From examiner's analysis	Multiple Choice: (0, 1, 2)
Examiner's Analysis	Examiner's rendered decision	Multiple Choice: (ID, Inc-A,B, C, Elim, Unsuitable)
Score	Result of examiner's decision with respect to ground truth	Mutiple Choice: (8 possible answers)
Pair	Indicates gun pairing in comparison set	Letters indicate samples from Beretta gun. Numbers indicate samples from NON_Beretta gun.
AnalType	Analysis Type	Multiple Choice: New (i.e., Accuracy), Repro, or Repeat
Gun_K1	Gun used for K_1 in set	Letters indicate samples from Beretta gun. Numbers indicate samples from NON_Beretta gun.
Lot #_1	Lot # for sample if known
Gun_K2	Gun used for K_2 in set	Letters indicate samples from Beretta gun. Numbers indicate samples from NON_Beretta gun.
Lot #_2	Lot # for sample if known
Gun_Q	Gun used for Q in set	Letters indicate samples from Beretta gun. Numbers indicate samples from NON_Beretta gun.
Lot #_3	Lot # for sample if known
Bullet/Case	Sample Type
M_NM	Ground truth of comparison set	Either match or non-match
Ber_NonBer	Beretta or Non-Beretta
Gun_1	Gun used for K's in set	Letters indicate samples from Beretta gun. Numbers indicate samples from NON_Beretta gun.
Gun_2	Gun used for Q in set	Letters indicate samples from Beretta gun. Numbers indicate samples from NON_Beretta gun.
ExamID_2	Examiner 2-letter indentification	These two letters are unique to a particular examiner and remain the same for the examiner for all mailing rounds
ExamID_3	Letter designation for mailing round	This letter indicates mailing round.
Round	Number indicating mailing round for examiner.	Could be 1,2,3,4,5, or 6
Note: Blank cells indicate no answer was provided by the examiner.

## Sheet: Bullets
Orig GRP	ExamID	Mailing Round	CompID	Set Number	Number of knowns with sufficient reproducible detail for comparison	Examiner's Analysis	Score	Pair	AnalType	Gun_K1	Lot #_1	Gun_K2	Lot #_2	Gun_Q	Lot #_3	Bullet/Case	M_NM	Ber_NonBer	Gun_1	Gun_2	ExamID_2	ExamID_3	Round
Org-Grp-71	NB	A	Group 1	16	2	Elim-Using Difference in Individual Characteristics	Correct-NonMatch	F-M	New	F	π 165_2016.08_91	F	π 165_2016.08_91	M	π 78_2016-04_35	Bullet	NM	Beretta	F	M	NB	A	1
Org-Grp-71	NB	A	Group 1	17	2	Inc-B	Match(gt) marked Inconclusive	1-1	New	1		1		1		Bullet	M	Non_Ber	1	1	NB	A	1
Org-Grp-71	NB	A	Group 1	18	2	ID---provide basis	Correct-Match	D-D	New	D	π 78_2016-04_35	D	π 78_2016-04_35	D	π 78_2016-04_35	Bullet	M	Beretta	D	D	NB	A	1
Org-Grp-71	NB	A	Group 1	19	2	Elim-Using Difference in Individual Characteristics	Incorrect-actually Match(gt)	2-2	New	2		2		2		Bullet	M	Non_Ber	2	2	NB	A	1
Org-Grp-71	NB	A	Group 1	20	2	Elim-Using Difference in Individual Characteristics	Correct-NonMatch	G-N	New	G	π 78_2016-04_188	G	π 78_2016-04_188	N	π 78_2016-04_35	Bullet	NM	Beretta	G	N	NB	A	1
Org-Grp-71	NB	A	Group 1	21	2	ID---provide basis	Correct-Match	C-C	New	C	π 02_2016-01_94	C	π 02_2016-01_94	C	π 02_2016-01_94	Bullet	M	Beretta	C	C	NB	A	1
Org-Grp-71	NB	A	Group 1	22	2	Inc-C	Match(gt) marked Inconclusive	E-E	New	E	π 78_2016-04_35	E	π 78_2016-04_35	E	π 78_2016-04_35	Bullet	M	Beretta	E	E	NB	A	1
Org-Grp-71	NB	A	Group 1	23	2	Elim-Using Difference in Individual Characteristics	Correct-NonMatch	K-R	New	K	π 75_2016-04_96	K	π 75_2016-04_96	R	π 78_2016-04_35	Bullet	NM	Beretta	K	R	NB	A	1
Org-Grp-71	NB	A	Group 1	24	2	Elim-Using Difference in Individual Characteristics	Correct-NonMatch	4-5	New	4		4		5		Bullet	NM	Non_Ber	4	5	NB	A	1
Org-Grp-71	NB	A	Group 1	25	2	Inc-C	Non-Matched(gt) marked Inconclusive	I-P	New	I	π 78_2016-04_35	I	π 78_2016-04_35	P	π 154_2016-08_96	Bullet	NM	Beretta	I	P	NB	A	1
Org-Grp-71	NB	A	Group 1	26	2	ID---provide basis	Correct-Match	11-11	New	11		11		11		Bullet	M	Non_Ber	11	11	NB	A	1
Org-Grp-71	NB	A	Group 1	27	2	Elim-Using Difference in Individual Characteristics	Correct-NonMatch	L-S	New	L	π 75_2016-04_96	L	π 75_2016-04_96	S	π 154_2016-08_35	Bullet	NM	Beretta	L	S	NB	A	1
Org-Grp-71	NB	A	Group 1	28	2	Elim-Using Difference in Individual Characteristics	Correct-NonMatch	J-Q	New	J	π 154_2016-08_125	J	π 154_2016-08_125	Q	π 116_2016-06_179	Bullet	NM	Beretta	J	Q	NB	A	1
Org-Grp-71	NB	A	Group 1	29	2	Elim-Using Difference in Individual Characteristics	Correct-NonMatch	H-O	New	H	π 154_2016-08_188	H	π 154_2016-08_188	O	π 116_2016-06_125	Bullet	NM	Beretta	H	O	NB	A	1
Org-Grp-71	NB	A	Group 1	30	2	Inc-B	Match(gt) marked Inconclusive	3-3	New	3		3		3		Bullet	M	Non_Ber	3	3	NB	A	1
Org-Grp-200	KI	D	Group 10	16	2	Elim-Using Difference in Individual Characteristics	Correct-NonMatch	M-V	New	M	π 78_2016-04_35	M	π 78_2016-04_35	V	π 78_2016-04_35	Bullet	NM	Beretta	M	V	KI	D	1
Org-Grp-200	KI	D	Group 10	17	2	ID---provide basis	Correct-Match	G-G	New	G	π 78_2016-04_188	G	π 78_2016-04_188	G	π 78_2016-04_188	Bullet	M	Beretta	G	G	KI	D	1
Org-Grp-200	KI	D	Group 10	18	2	Elim-Using Difference in Individual Characteristics	Correct-NonMatch	K-T	New	K	π 75_2016-04_96	K	π 75_2016-04_96	T	π 78_2016-04_35	Bullet	NM	Beretta	K	T	KI	D	1
Org-Grp-200	KI	D	Group 10	19	2	Elim-Using Difference in Individual Characteristics	Correct-NonMatch	O-X	New	O	π 116_2016-06_125	O	π 116_2016-06_125	X	π 154_2016-08_35	Bullet	NM	Beretta	O	X	KI	D	1
Org-Grp-200	KI	D	Group 10	20	2	Elim-Using Difference in Individual Characteristics	Correct-NonMatch	I-R	New	I	π 78_2016-04_35	I	π 78_2016-04_35	R	π 78_2016-04_35	Bullet	NM	Beretta	I	R	KI	D	1
Org-Grp-200	KI	D	Group 10	21	2	Elim-Using Difference in Individual Characteristics	Correct-NonMatch	1-4	New	1		1		4		Bullet	NM	Non_Ber	1	4	KI	D	1
Org-Grp-200	KI	D	Group 10	22	2	Elim-Using Difference in Individual Characteristics	Correct-NonMatch	2-5	New	2		2		5		Bullet	NM	Non_Ber	2	5	KI	D	1
Org-Grp-200	KI	D	Group 10	23	2	Elim-Using Difference in Individual Characteristics	Correct-NonMatch	H-Q	New	H	π 02_2016-01_94	H	π 02_2016-01_94	Q	π 02_2016-01_90	Bullet	NM	Beretta	H	Q	KI	D	1
Org-Grp-200	KI	D	Group 10	24	2	Elim-Using Difference in Individual Characteristics	Correct-NonMatch	P-Y	New	P	π 154_2016-08_96	P	π 154_2016-08_96	Y	π 111_2014-06_21	Bullet	NM	Beretta	P	Y	KI	D	1
Org-Grp-200	KI	D	Group 10	25	2	Elim-Using Difference in Individual Characteristics	Correct-NonMatch	L-U	New	L	π 75_2016-04_96	L	π 75_2016-04_96	U	π 116_2016-06_179	Bullet	NM	Beretta	L	U	KI	D	1
Org-Grp-200	KI	D	Group 10	26	2	Elim-Using Difference in Individual Characteristics	Correct-NonMatch	N-W	New	N	π 78_2016-04_35	N	π 78_2016-04_35	W	π 78_2016-04_35	Bullet	NM	Beretta	N	W	KI	D	1
Org-Grp-200	KI	D	Group 10	27	2	Elim-Using Difference in Individual Characteristics	Correct-NonMatch	J-S	New	J	π 154_2016-08_125	J	π 154_2016-08_125	S	π 154_2016-08_125	Bullet	NM	Beretta	J	S	KI	D	1
Org-Grp-200	KI	D	Group 10	28	0	ID---provide basis	Correct-Match	9-9	New	9		9		9		Bullet	M	Non_Ber	9	9	KI	D	1
Org-Grp-200	KI	D	Group 10	29	1	X-Did not provide answer	X-Did not provide answer	11-3	New	11		11		3		Bullet	NM	Non_Ber	11	3	KI	D	1
Org-Grp-200	KI	D	Group 10	30	2	ID---provide basis	Correct-Match	10-10	New	10		10		10		Bullet	M	Non_Ber	10	10	KI	D	1
Org-Grp-104	SH	C	Group 102	16	2	Inc-A	Non-Matched(gt) marked Inconclusive	W-E	New	W	π 78_2016-04_35	W	π 78_2016-04_35	E	π 78_2016-04_35	Bullet	NM	Beretta	W	E	SH	C	1
Org-Grp-104	SH	C	Group 102	17	2	Inc-A	Non-Matched(gt) marked Inconclusive	6-9	New	6		6		9		Bullet	NM	Non_Ber	6	9	SH	C	1
Org-Grp-104	SH	C	Group 102	18	2	Inc-C	Match(gt) marked Inconclusive	2-2	New	2		2		2		Bullet	M	Non_Ber	2	2	SH	C	1
Org-Grp-104	SH	C	Group 102	19	2	ID---provide basis	Correct-Match	V-V	New	V	π 78_2016-04_35	V	π 78_2016-04_35	V	π 78_2016-04_35	Bullet	M	Beretta	V	V	SH	C	1
Org-Grp-104	SH	C	Group 102	20	2	Inc-B	Non-Matched(gt) marked Inconclusive	C-L	New	C	π 02_2016-01_94	C	π 02_2016-01_94	L	π 75_2016-04_96	Bullet	NM	Beretta	C	L	SH	C	1
Org-Grp-104	SH	C	Group 102	21	2	Elim-Using Difference in Individual Characteristics	Correct-NonMatch	X-F	New	X	π 154_2016-08_35	X	π 154_2016-08_35	F	π 165_2016.08_91	Bullet	NM	Beretta	X	F	SH	C	1
Org-Grp-104	SH	C	Group 102	22	2	Inc-B	Non-Matched(gt) marked Inconclusive	5-8	New	5		5		8		Bullet	NM	Non_Ber	5	8	SH	C	1
Org-Grp-104	SH	C	Group 102	23	2	Elim-Using Difference in Individual Characteristics	Correct-NonMatch	Z-H	New	Z	π 116_2016-06_35	Z	π 116_2016-06_35	H	π 02_2016-01_94	Bullet	NM	Beretta	Z	H	SH	C	1
Org-Grp-104	SH	C	Group 102	24	2	Inc-B	Match(gt) marked Inconclusive	3-3	New	3		3		3		Bullet	M	Non_Ber	3	3	SH	C	1
Org-Grp-104	SH	C	Group 102	25	2	Elim-Using Difference in Individual Characteristics	Correct-NonMatch	AA-I	New	AA	π 02_2016-01_81	AA	π 02_2016-01_81	I	π 78_2016-04_35	Bullet	NM	Beretta	AA	I	SH	C	1
Org-Grp-104	SH	C	Group 102	26	2	Elim-Using Difference in Individual Characteristics	Correct-NonMatch	Y-G	New	Y	π 111_2014-06_21	Y	π 111_2014-06_21	G	π 78_2016-04_188	Bullet	NM	Beretta	Y	G	SH	C	1
Org-Grp-104	SH	C	Group 102	27	2	Inc-C	Non-Matched(gt) marked Inconclusive	A-J	New	A	π 154_2016-08_35	A	π 154_2016-08_35	J	π 154_2016-08_125	Bullet	NM	Beretta	A	J	SH	C	1
Org-Grp-104	SH	C	Group 102	28	2	Elim-Using Difference in Individual Characteristics	Correct-NonMatch	D-M	New	D	π 78_2016-04_35	D	π 78_2016-04_35	M	π 78_2016-04_35	Bullet	NM	Beretta	D	M	SH	C	1
Org-Grp-104	SH	C	Group 102	29	2	Inc-B	Non-Matched(gt) marked Inconclusive	4-7	New	4		4		7		Bullet	NM	Non_Ber	4	7	SH	C	1
Org-Grp-104	SH	C	Group 102	30	2	Elim-Using Difference in Individual Characteristics	Correct-NonMatch	B-K	New	B	π 75_2016-04_96	B	π 75_2016-04_96	K	π 75_2016-04_96	Bullet	NM	Beretta	B	K	SH	C	1
Org-Grp-244	AX	I	Group 105	16	2	ID---provide basis	Correct-Match	9-9	New	9		9		9		Bullet	M	Non_Ber	9	9	AX	I	2
Org-Grp-244	AX	I	Group 105	17	2	Elim-Using Difference in Individual Characteristics	Correct-NonMatch	J-R	New	J	π 154_2016-08_125	J	π 154_2016-08_125	R	π 78_2016-04_35	Bullet	NM	Beretta	J	R	AX	I	2
Org-Grp-244	AX	I	Group 105	18	2	ID---provide basis	Correct-Match	B-B	New	B	π 75_2016-04_96	B	π 75_2016-04_96	B	π 75_2016-04_96	Bullet	M	Beretta	B	B	AX	I	2
Org-Grp-244	AX	I	Group 105	19	2	Elim-Using Difference in Individual Characteristics	Correct-NonMatch	I-Q	New	I	π 78_2016-04_35	I	π 78_2016-04_35	Q	π 02_2016-01_90	Bullet	NM	Beretta	I	Q	AX	I	2
Org-Grp-244	AX	I	Group 105	20	2	Elim-Using Difference in Individual Characteristics	Correct-NonMatch	G-O	New	G	π 78_2016-04_188	G	π 78_2016-04_188	O	π 116_2016-06_125	Bullet	NM	Beretta	G	O	AX	I	2
Org-Grp-244	AX	I	Group 105	21	2	Elim-Using Difference in Individual Characteristics	Correct-NonMatch	1-3	New	1		1		3		Bullet	NM	Non_Ber	1	3	AX	I	2
Org-Grp-244	AX	I	Group 105	22	2	Elim-Using Difference in Individual Characteristics	Correct-NonMatch	E-M	New	E	π 78_2016-04_35	E	π 78_2016-04_35	M	π 78_2016-04_35	Bullet	NM	Beretta	E	M	AX	I	2
Org-Grp-244	AX	I	Group 105	23	2	ID---provide basis	Correct-Match	8-8	New	8		8		8		Bullet	M	Non_Ber	8	8	AX	I	2
Org-Grp-244	AX	I	Group 105	24	2	Elim-Using Difference in Individual Characteristics	Correct-NonMatch	C-K	New	C	π 02_2016-01_94	C	π 02_2016-01_94	K	π 75_2016-04_96	Bullet	NM	Beretta	C	K	AX	I	2
Org-Grp-244	AX	I	Group 105	25	2	ID---provide basis	Correct-Match	A-A	New	A	π 154_2016-08_35	A	π 154_2016-08_35	A	π 154_2016-08_35	Bullet	M	Beretta	A	A	AX	I	2
Org-Grp-244	AX	I	Group 105	26	2	Elim-Using Difference in Individual Characteristics	Incorrect-actually Match(gt)	10-10	New	10		10		10		Bullet	M	Non_Ber	10	10	AX	I	2
Org-Grp-244	AX	I	Group 105	27	0	Inc-B	Non-Matched(gt) marked Inconclusive	11-2	New	11		11		2		Bullet	NM	Non_Ber	11	2	AX	I	2
Org-Grp-244	AX	I	Group 105	28	2	Elim-Using Difference in Individual Characteristics	Correct-NonMatch	H-P	New	H	π 154_2016-08_125	H	π 154_2016-08_125	P	π 154_2016-08_96	Bullet	NM	Beretta	H	P	AX	I	2
Org-Grp-244	AX	I	Group 105	29	2	Elim-Using Difference in Individual Characteristics	Correct-NonMatch	D-L	New	D	π 78_2016-04_35	D	π 78_2016-04_35	L	π 75_2016-04_96	Bullet	NM	Beretta	D	L	AX	I	2
Org-Grp-244	AX	I	Group 105	30	2	Elim-Using Difference in Individual Characteristics	Correct-NonMatch	F-N	New	F	π 165_2016-08_96	F	π 165_2016-08_96	N	π 78_2016-04_35	Bullet	NM	Beretta	F	N	AX	I	2
Org-Grp-32	ZN	E	Group 107	16	2	Inc-C	Non-Matched(gt) marked Inconclusive	T-Z	New	T	π 78_2016-04_35	T	π 78_2016-04_35	Z	π 116_2016-06_35	Bullet	NM	Beretta	T	Z	ZN	E	1
Org-Grp-32	ZN	E	Group 107	17	2	ID---provide basis	Correct-Match	S-S	New	S	π 154_2016-08_35	S	π 154_2016-08_35	S	π 154_2016-08_35	Bullet	M	Beretta	S	S	ZN	E	1
Org-Grp-32	ZN	E	Group 107	18	2	Inc-A	Non-Matched(gt) marked Inconclusive	6-11	New	6		6		11		Bullet	NM	Non_Ber	6	11	ZN	E	1
Org-Grp-32	ZN	E	Group 107	19	2	Inc-B	Non-Matched(gt) marked Inconclusive	7-1	New	7		7		1		Bullet	NM	Non_Ber	7	1	ZN	E	1
Org-Grp-32	ZN	E	Group 107	20	2	ID---provide basis	Correct-Match	P-P	New	P	π 154_2016-08_96	P	π 154_2016-08_96	P	π 154_2016-08_96	Bullet	M	Beretta	P	P	ZN	E	1
Org-Grp-32	ZN	E	Group 107	21	2	Inc-C	Non-Matched(gt) marked Inconclusive	W-B	New	W	π 78_2016-04_35	W	π 78_2016-04_35	B	π 75_2016-04_96	Bullet	NM	Beretta	W	B	ZN	E	1
Org-Grp-32	ZN	E	Group 107	22	2	Inc-B	Non-Matched(gt) marked Inconclusive	10-4	New	10		10		4		Bullet	NM	Non_Ber	10	4	ZN	E	1
Org-Grp-32	ZN	E	Group 107	23	2	Inc-C	Non-Matched(gt) marked Inconclusive	8-2	New	8		8		2		Bullet	NM	Non_Ber	8	2	ZN	E	1
Org-Grp-32	ZN	E	Group 107	24	0	Inc-B	Non-Matched(gt) marked Inconclusive	Y-D	New	Y	π 111_2014-06_21	Y	π 111_2014-06_21	D	π 78_2016-04_35	Bullet	NM	Beretta	Y	D	ZN	E	1
Org-Grp-32	ZN	E	Group 107	25	2	Inc-C	Non-Matched(gt) marked Inconclusive	X-C	New	X	π 154_2016-08_35	X	π 154_2016-08_35	C	π 02_2016-01_94	Bullet	NM	Beretta	X	C	ZN	E	1
Org-Grp-32	ZN	E	Group 107	26	2	Inc-C	Non-Matched(gt) marked Inconclusive	V-A	New	V	π 78_2016-04_35	V	π 78_2016-04_35	A	π 154_2016-08_35	Bullet	NM	Beretta	V	A	ZN	E	1
Org-Grp-32	ZN	E	Group 107	27	0	Inc-B	Non-Matched(gt) marked Inconclusive	9-3	New	9		9		3		Bullet	NM	Non_Ber	9	3	ZN	E	1
Org-Grp-32	ZN	E	Group 107	28	2	Inc-C	Non-Matched(gt) marked Inconclusive	U-AA	New	U	π 116_2016-06_179	U	π 116_2016-06_179	AA	π 02_2016-01_81	Bullet	NM	Beretta	U	AA	ZN	E	1
Org-Grp-32	ZN	E	Group 107	29	2	ID---provide basis	Correct-Match	R-R	New	R	π 78_2016-04_35	R	π 78_2016-04_35	R	π 78_2016-04_35	Bullet	M	Beretta	R	R	ZN	E	1
Org-Grp-32	ZN	E	Group 107	30	2	ID---provide basis	Correct-Match	Q-Q	New	Q	π 116_2016-06_179	Q	π 116_2016-06_179	Q	π 116_2016-06_179	Bullet	M	Beretta	Q	Q	ZN	E	1
Org-Grp-166	BB	E	Group 109	16	2	Inc-C	Non-Matched(gt) marked Inconclusive	A-J	New	A	π 154_2016-08_35	A	π 154_2016-08_35	J	π 154_2016-08_125	Bullet	NM	Beretta	A	J	BB	E	1
Org-Grp-166	BB	E	Group 109	17	2	Inc-B	Match(gt) marked Inconclusive	2-2	New	2		2		2		Bullet	M	Non_Ber	2	2	BB	E	1
Org-Grp-166	BB	E	Group 109	18	2	Inc-C	Non-Matched(gt) marked Inconclusive	F-O	New	F	π 78_2016-04_188	F	π 78_2016-04_188	O	π 116_2016-06_125	Bullet	NM	Beretta	F	O	BB	E	1
Org-Grp-166	BB	E	Group 109	19	2	Inc-B	Non-Matched(gt) marked Inconclusive	5-8	New	5		5		8		Bullet	NM	Non_Ber	5	8	BB	E	1
Org-Grp-166	BB	E	Group 109	20	2	ID---provide basis	Correct-Match	Y-Y	New	Y	π 111_2014-06_21	Y	π 111_2014-06_21	Y	π 111_2014-06_21	Bullet	M	Beretta	Y	Y	BB	E	1
Org-Grp-166	BB	E	Group 109	21	2	Inc-B	Non-Matched(gt) marked Inconclusive	AA-I	New	AA	π 02_2016-01_81	AA	π 02_2016-01_81	I	π 78_2016-04_35	Bullet	NM	Beretta	AA	I	BB	E	1
Org-Grp-166	BB	E	Group 109	22	2	Inc-B	Non-Matched(gt) marked Inconclusive	D-M	New	D	π 78_2016-04_35	D	π 78_2016-04_35	M	π 78_2016-04_35	Bullet	NM	Beretta	D	M	BB	E	1
Org-Grp-166	BB	E	Group 109	23	2	Inc-C	Non-Matched(gt) marked Inconclusive	4-7	New	4		4		7		Bullet	NM	Non_Ber	4	7	BB	E	1
Org-Grp-166	BB	E	Group 109	24	2	Inc-B	Non-Matched(gt) marked Inconclusive	E-N	New	E	π 78_2016-04_35	E	π 78_2016-04_35	N	π 78_2016-04_35	Bullet	NM	Beretta	E	N	BB	E	1
Org-Grp-166	BB	E	Group 109	25	2	Inc-B	Non-Matched(gt) marked Inconclusive	Z-H	New	Z	π 116_2016-06_119	Z	π 116_2016-06_119	H	π 154_2016-08_125	Bullet	NM	Beretta	Z	H	BB	E	1
Org-Grp-166	BB	E	Group 109	26	2	Inc-B	Non-Matched(gt) marked Inconclusive	B-K	New	B	π 75_2016-04_96	B	π 75_2016-04_96	K	π 75_2016-04_96	Bullet	NM	Beretta	B	K	BB	E	1
Org-Grp-166	BB	E	Group 109	27	2	ID---provide basis	Correct-Match	1-1	New	1		1		1		Bullet	M	Non_Ber	1	1	BB	E	1
Org-Grp-166	BB	E	Group 109	28	2	Inc-C	Non-Matched(gt) marked Inconclusive	G-P	New	G	π 78_2016-04_188	G	π 78_2016-04_188	P	π 154_2016-08_96	Bullet	NM	Beretta	G	P	BB	E	1
Org-Grp-166	BB	E	Group 109	29	2	Inc-B	Non-Matched(gt) marked Inconclusive	3-6	New	3		3		6		Bullet	NM	Non_Ber	3	6	BB	E	1
Org-Grp-166	BB	E	Group 109	30	2	Inc-C	Non-Matched(gt) marked Inconclusive	C-L	New	C	π 02_2016-01_94	C	π 02_2016-01_94	L	π 75_2016-04_96	Bullet	NM	Beretta	C	L	BB	E	1
Org-Grp-231	YP	C	Group 11	16	1	Inc-A	Match(gt) marked Inconclusive	5-5	New	5		5		5		Bullet	M	Non_Ber	5	5	YP	C	1
Org-Grp-231	YP	C	Group 11	17	2	Inc-B	Non-Matched(gt) marked Inconclusive	AA-H	New	AA	π 02_2016-01_81	AA	π 02_2016-01_81	H	π 154_2016-08_125	Bullet	NM	Beretta	AA	H	YP	C	1
Org-Grp-231	YP	C	Group 11	18	2	Inc-A	Match(gt) marked Inconclusive	6-6	New	6		6		6		Bullet	M	Non_Ber	6	6	YP	C	1
Org-Grp-231	YP	C	Group 11	19	2	Inc-B	Non-Matched(gt) marked Inconclusive	D-L	New	D	π 78_2016-04_35	D	π 78_2016-04_35	L	π 75_2016-04_96	Bullet	NM	Beretta	D	L	YP	C	1
Org-Grp-231	YP	C	Group 11	20	2	Inc-C	Non-Matched(gt) marked Inconclusive	C-K	New	C	π 02_2016-01_94	C	π 02_2016-01_94	K	π 75_2016-04_96	Bullet	NM	Beretta	C	K	YP	C	1
Org-Grp-231	YP	C	Group 11	21	2	ID---provide basis	Correct-Match	X-X	New	X	π 154_2016-08_35	X	π 154_2016-08_35	X	π 154_2016-08_35	Bullet	M	Beretta	X	X	YP	C	1
Org-Grp-231	YP	C	Group 11	22	2	ID---provide basis	Correct-Match	W-W	New	W	π 78_2016-04_35	W	π 78_2016-04_35	W	π 78_2016-04_35	Bullet	M	Beretta	W	W	YP	C	1
Org-Grp-231	YP	C	Group 11	23	2	Inc-C	Non-Matched(gt) marked Inconclusive	7-9	New	7		7		9		Bullet	NM	Non_Ber	7	9	YP	C	1
Org-Grp-231	YP	C	Group 11	24	2	Inc-B	Non-Matched(gt) marked Inconclusive	A-I	New	A	π 154_2016-08_35	A	π 154_2016-08_35	I	π 78_2016-04_35	Bullet	NM	Beretta	A	I	YP	C	1
Org-Grp-231	YP	C	Group 11	25	1	Inc-B	Match(gt) marked Inconclusive	4-4	New	4		4		4		Bullet	M	Non_Ber	4	4	YP	C	1
Org-Grp-231	YP	C	Group 11	26	1	Inc-B	Non-Matched(gt) marked Inconclusive	8-10	New	8		8		10		Bullet	NM	Non_Ber	8	10	YP	C	1
Org-Grp-231	YP	C	Group 11	27	2	Inc-B	Non-Matched(gt) marked Inconclusive	Z-G	New	Z	π 116_2016-06_119	Z	π 116_2016-06_119	G	π 78_2016-04_188	Bullet	NM	Beretta	Z	G	YP	C	1
Org-Grp-231	YP	C	Group 11	28	2	Inc-B	Non-Matched(gt) marked Inconclusive	B-J	New	B	π 75_2016-04_96	B	π 75_2016-04_96	J	π 154_2016-08_125	Bullet	NM	Beretta	B	J	YP	C	1
Org-Grp-231	YP	C	Group 11	29	2	Inc-B	Non-Matched(gt) marked Inconclusive	E-M	New	E	π 78_2016-04_35	E	π 78_2016-04_35	M	π 78_2016-04_35	Bullet	NM	Beretta	E	M	YP	C	1
Org-Grp-231	YP	C	Group 11	30	2	Inc-B	Non-Matched(gt) marked Inconclusive	Y-F	New	Y	π 111_2014-06_21	Y	π 111_2014-06_21	F	π 165_2016.08_91	Bullet	NM	Beretta	Y	F	YP	C	1
Org-Grp-296	QN	H	Group 112	16	2	Inc-C	Non-Matched(gt) marked Inconclusive	11-1	New	11		11		1		Bullet	NM	Non_Ber	11	1	QN	H	2
Org-Grp-296	QN	H	Group 112	17	2	ID---provide basis	Correct-Match	V-V	New	V	π 78_2016-04_35	V	π 78_2016-04_35	V	π 78_2016-04_35	Bullet	M	Beretta	V	V	QN	H	2
Org-Grp-296	QN	H	Group 112	18	2	Elim-Using Difference in Individual Characteristics	Correct-NonMatch	A-H	New	A	π 154_2016-08_35	A	π 154_2016-08_35	H	π 165_2016-08_96	Bullet	NM	Beretta	A	H	QN	H	2
Org-Grp-296	QN	H	Group 112	19	2	ID---provide basis	Correct-Match	U-U	New	U	π 116_2016-06_179	U	π 116_2016-06_179	U	π 116_2016-06_179	Bullet	M	Beretta	U	U	QN	H	2
Org-Grp-296	QN	H	Group 112	20	2	Elim-Using Difference in Individual Characteristics	Correct-NonMatch	AA-G	New	AA	π 02_2016-01_81	AA	π 02_2016-01_81	G	π 78_2016-04_188	Bullet	NM	Beretta	AA	G	QN	H	2
Org-Grp-296	QN	H	Group 112	21	2	ID---provide basis	Correct-Match	8-8	New	8		8		8		Bullet	M	Non_Ber	8	8	QN	H	2
Org-Grp-296	QN	H	Group 112	22	2	Elim-Using Difference in Individual Characteristics	Correct-NonMatch	Z-F	New	Z	π 116_2016-06_119	Z	π 116_2016-06_119	F	π 78_2016-04_188	Bullet	NM	Beretta	Z	F	QN	H	2
Org-Grp-296	QN	H	Group 112	23	1	ID---provide basis	Correct-Match	10-10	New	10		10		10		Bullet	M	Non_Ber	10	10	QN	H	2
Org-Grp-296	QN	H	Group 112	24	2	Elim-Using Difference in Individual Characteristics	Correct-NonMatch	Y-E	New	Y	π 111_2014-06_21	Y	π 111_2014-06_21	E	π 78_2016-04_35	Bullet	NM	Beretta	Y	E	QN	H	2
Org-Grp-296	QN	H	Group 112	25	2	Elim-Using Difference in Individual Characteristics	Correct-NonMatch	C-J	New	C	π 02_2016-01_94	C	π 02_2016-01_94	J	π 154_2016-08_125	Bullet	NM	Beretta	C	J	QN	H	2
Org-Grp-296	QN	H	Group 112	26	2	Inc-A	Match(gt) marked Inconclusive	7-7	New	7		7		7		Bullet	M	Non_Ber	7	7	QN	H	2
Org-Grp-296	QN	H	Group 112	27	2	ID---provide basis	Correct-Match	W-W	New	W	π 78_2016-04_35	W	π 78_2016-04_35	W	π 78_2016-04_35	Bullet	M	Beretta	W	W	QN	H	2
Org-Grp-296	QN	H	Group 112	28	1	Inc-A	Match(gt) marked Inconclusive	9-9	New	9		9		9		Bullet	M	Non_Ber	9	9	QN	H	2
Org-Grp-296	QN	H	Group 112	29	2	Elim-Using Difference in Individual Characteristics	Correct-NonMatch	B-I	New	B	π 75_2016-04_96	B	π 75_2016-04_96	I	π 78_2016-04_35	Bullet	NM	Beretta	B	I	QN	H	2
Org-Grp-296	QN	H	Group 112	30	2	Elim-Using Difference in Individual Characteristics	Correct-NonMatch	X-D	New	X	π 154_2016-08_35	X	π 154_2016-08_35	D	π 78_2016-04_35	Bullet	NM	Beretta	X	D	QN	H	2
Org-Grp-282	DI	I	Group 114	16	2	Elim-Using Difference in Individual Characteristics	Correct-NonMatch	E-K	New	E	π 78_2016-04_35	E	π 78_2016-04_35	K	π 75_2016-04_96	Bullet	NM	Beretta	E	K	DI	I	2
Org-Grp-282	DI	I	Group 114	17	2	Elim-Using Difference in Individual Characteristics	Correct-NonMatch	G-M	New	G	π 78_2016-04_188	G	π 78_2016-04_188	M	π 78_2016-04_35	Bullet	NM	Beretta	G	M	DI	I	2
Org-Grp-282	DI	I	Group 114	18	2	ID---provide basis	Correct-Match	B-B	New	B	π 75_2016-04_96	B	π 75_2016-04_96	B	π 75_2016-04_96	Bullet	M	Beretta	B	B	DI	I	2
Org-Grp-282	DI	I	Group 114	19	2	ID---provide basis	Correct-Match	C-C	New	C	π 02_2016-01_94	C	π 02_2016-01_94	C	π 02_2016-01_94	Bullet	M	Beretta	C	C	DI	I	2
Org-Grp-282	DI	I	Group 114	20	2	Inc-B	Non-Matched(gt) marked Inconclusive	5-10	New	5		5		10		Bullet	NM	Non_Ber	5	10	DI	I	2
Org-Grp-282	DI	I	Group 114	21	2	Inc-B	Non-Matched(gt) marked Inconclusive	6-11	New	6		6		11		Bullet	NM	Non_Ber	6	11	DI	I	2
Org-Grp-282	DI	I	Group 114	22	2	Inc-B	Non-Matched(gt) marked Inconclusive	4-9	New	4		4		9		Bullet	NM	Non_Ber	4	9	DI	I	2
Org-Grp-282	DI	I	Group 114	23	2	Inc-B	Non-Matched(gt) marked Inconclusive	H-N	New	H	π 165_2016-08_96	H	π 165_2016-08_96	N	π 78_2016-04_35	Bullet	NM	Beretta	H	N	DI	I	2
Org-Grp-282	DI	I	Group 114	24	2	Inc-B	Non-Matched(gt) marked Inconclusive	D-J	New	D	π 78_2016-04_35	D	π 78_2016-04_35	J	π 154_2016-08_125	Bullet	NM	Beretta	D	J	DI	I	2
Org-Grp-282	DI	I	Group 114	25	2	Inc-B	Non-Matched(gt) marked Inconclusive	F-L	New	F	π 165_2016.08_91	F	π 165_2016.08_91	L	π 75_2016-04_96	Bullet	NM	Beretta	F	L	DI	I	2
Org-Grp-282	DI	I	Group 114	26	2	Inc-B	Non-Matched(gt) marked Inconclusive	8-2	New	8		8		2		Bullet	NM	Non_Ber	8	2	DI	I	2
Org-Grp-282	DI	I	Group 114	27	2	Inc-B	Non-Matched(gt) marked Inconclusive	I-O	New	I	π 78_2016-04_35	I	π 78_2016-04_35	O	π 116_2016-06_125	Bullet	NM	Beretta	I	O	DI	I	2
Org-Grp-282	DI	I	Group 114	28	2	Inc-B	Non-Matched(gt) marked Inconclusive	7-1	New	7		7		1		Bullet	NM	Non_Ber	7	1	DI	I	2
Org-Grp-282	DI	I	Group 114	29	2	ID---provide basis	Correct-Match	A-A	New	A	π 154_2016-08_35	A	π 154_2016-08_35	A	π 154_2016-08_35	Bullet	M	Beretta	A	A	DI	I	2
Org-Grp-282	DI	I	Group 114	30	2	ID---provide basis	Correct-Match	AA-AA	New	AA	π 02_2016-01_81	AA	π 02_2016-01_81	AA	π 02_2016-01_81	Bullet	M	Beretta	AA	AA	DI	I	2
Org-Grp-125	UN	C	Group 115	16	2	Elim-Using Difference in Class Characteristics	Correct-NonMatch	7-10	New	7		7		10		Bullet	NM	Non_Ber	7	10	UN	C	1
Org-Grp-125	UN	C	Group 115	17	2	ID---provide basis	Incorrect-actually Non Match(gt)	5-8	New	5		5		8		Bullet	NM	Non_Ber	5	8	UN	C	1
Org-Grp-125	UN	C	Group 115	18	2	Elim-Using Difference in Individual Characteristics	Correct-NonMatch	B-K	New	B	π 75_2016-04_96	B	π 75_2016-04_96	K	π 75_2016-04_96	Bullet	NM	Beretta	B	K	UN	C	1
Org-Grp-125	UN	C	Group 115	19	2	ID---provide basis	Correct-Match	4-4	New	4		4		4		Bullet	M	Non_Ber	4	4	UN	C	1
Org-Grp-125	UN	C	Group 115	20	2	Elim-Using Difference in Individual Characteristics	Correct-NonMatch	G-P	New	G	π 78_2016-04_188	G	π 78_2016-04_188	P	π 154_2016-08_96	Bullet	NM	Beretta	G	P	UN	C	1
Org-Grp-125	UN	C	Group 115	21	2	ID---provide basis	Incorrect-actually Non Match(gt)	6-9	New	6		6		9		Bullet	NM	Non_Ber	6	9	UN	C	1
Org-Grp-125	UN	C	Group 115	22		Inc-B	Non-Matched(gt) marked Inconclusive	C-L	New	C	π 02_2016-01_94	C	π 02_2016-01_94	L	π 75_2016-04_96	Bullet	NM	Beretta	C	L	UN	C	1
Org-Grp-125	UN	C	Group 115	23	2	ID---provide basis	Incorrect-actually Non Match(gt)	E-N	New	E	π 78_2016-04_35	E	π 78_2016-04_35	N	π 78_2016-04_35	Bullet	NM	Beretta	E	N	UN	C	1
Org-Grp-125	UN	C	Group 115	24	2	Inc-A	Non-Matched(gt) marked Inconclusive	D-M	New	D	π 78_2016-04_35	D	π 78_2016-04_35	M	π 78_2016-04_35	Bullet	NM	Beretta	D	M	UN	C	1
Org-Grp-125	UN	C	Group 115	25	2	Elim-Using Difference in Individual Characteristics	Correct-NonMatch	I-R	New	I	π 78_2016-04_35	I	π 78_2016-04_35	R	π 78_2016-04_35	Bullet	NM	Beretta	I	R	UN	C	1
Org-Grp-125	UN	C	Group 115	26	2	Elim-Using Difference in Individual Characteristics	Incorrect-actually Match(gt)	3-3	New	3		3		3		Bullet	M	Non_Ber	3	3	UN	C	1
Org-Grp-125	UN	C	Group 115	27	1	Inc-A	Match(gt) marked Inconclusive	A-A	New	A	π 154_2016-08_35	A	π 154_2016-08_35	A	π 154_2016-08_35	Bullet	M	Beretta	A	A	UN	C	1
Org-Grp-125	UN	C	Group 115	28	2	Inc-A	Non-Matched(gt) marked Inconclusive	J-S	New	J	π 154_2016-08_125	J	π 154_2016-08_125	S	π 154_2016-08_35	Bullet	NM	Beretta	J	S	UN	C	1
Org-Grp-125	UN	C	Group 115	29	2	Elim-Using Difference in Individual Characteristics	Correct-NonMatch	F-O	New	F	π 165_2016-08_96	F	π 165_2016-08_96	O	π 116_2016-06_125	Bullet	NM	Beretta	F	O	UN	C	1
Org-Grp-125	UN	C	Group 115	30	2	Elim-Using Difference in Individual Characteristics	Correct-NonMatch	H-Q	New	H	π 154_2016-08_125	H	π 154_2016-08_125	Q	π 116_2016-06_179	Bullet	NM	Beretta	H	Q	UN	C	1
Org-Grp-93	QN	C	Group 116	16	2	ID---provide basis	Correct-Match	D-D	New	D	π 78_2016-04_35	D	π 78_2016-04_35	D	π 78_2016-04_35	Bullet	M	Beretta	D	D	QN	C	1
Org-Grp-93	QN	C	Group 116	17	2	Inc-A	Match(gt) marked Inconclusive	B-B	New	B	π 75_2016-04_96	B	π 75_2016-04_96	B	π 75_2016-04_96	Bullet	M	Beretta	B	B	QN	C	1
Org-Grp-93	QN	C	Group 116	18	2	Elim-Using Difference in Individual Characteristics	Correct-NonMatch	F-K	New	F	π 165_2016-08_96	F	π 165_2016-08_96	K	π 75_2016-04_96	Bullet	NM	Beretta	F	K	QN	C	1
Org-Grp-93	QN	C	Group 116	19	2	Elim-Using Difference in Individual Characteristics	Correct-NonMatch	2-6	New	2		2		6		Bullet	NM	Non_Ber	2	6	QN	C	1
Org-Grp-93	QN	C	Group 116	20	2	ID---provide basis	Correct-Match	A-A	New	A	π 154_2016-08_35	A	π 154_2016-08_35	A	π 154_2016-08_35	Bullet	M	Beretta	A	A	QN	C	1
Org-Grp-93	QN	C	Group 116	21	2	Elim-Using Difference in Individual Characteristics	Correct-NonMatch	I-N	New	I	π 78_2016-04_35	I	π 78_2016-04_35	N	π 78_2016-04_35	Bullet	NM	Beretta	I	N	QN	C	1
Org-Grp-93	QN	C	Group 116	22	2	Inc-B	Non-Matched(gt) marked Inconclusive	10-3	New	10		10		3		Bullet	NM	Non_Ber	10	3	QN	C	1
Org-Grp-93	QN	C	Group 116	23	2	Inc-B	Match(gt) marked Inconclusive	9-9	New	9		9		9		Bullet	M	Non_Ber	9	9	QN	C	1
Org-Grp-93	QN	C	Group 116	24		Elim-Using Difference in Individual Characteristics	Correct-NonMatch	H-M	New	H	π 154_2016-08_188	H	π 154_2016-08_188	M	π 78_2016-04_35	Bullet	NM	Beretta	H	M	QN	C	1
Org-Grp-93	QN	C	Group 116	25	2	Elim-Using Difference in Individual Characteristics	Correct-NonMatch	G-L	New	G	π 78_2016-04_188	G	π 78_2016-04_188	L	π 75_2016-04_96	Bullet	NM	Beretta	G	L	QN	C	1
Org-Grp-93	QN	C	Group 116	26	2	ID---provide basis	Correct-Match	E-E	New	E	π 78_2016-04_35	E	π 78_2016-04_35	E	π 78_2016-04_35	Bullet	M	Beretta	E	E	QN	C	1
Org-Grp-93	QN	C	Group 116	27	2	Inc-C	Non-Matched(gt) marked Inconclusive	11-4	New	11		11		4		Bullet	NM	Non_Ber	11	4	QN	C	1
Org-Grp-93	QN	C	Group 116	28	2	Elim-Using Difference in Individual Characteristics	Correct-NonMatch	J-O	New	J	π 154_2016-08_125	J	π 154_2016-08_125	O	π 116_2016-06_125	Bullet	NM	Beretta	J	O	QN	C	1
Org-Grp-93	QN	C	Group 116	29	2	Inc-C	Non-Matched(gt) marked Inconclusive	1-5	New	1		1		5		Bullet	NM	Non_Ber	1	5	QN	C	1
Org-Grp-93	QN	C	Group 116	30	2	ID---provide basis	Correct-Match	C-C	New	C	π 02_2016-01_94	C	π 02_2016-01_94	C	π 02_2016-01_94	Bullet	M	Beretta	C	C	QN	C	1
Org-Grp-60	XF	B	Group 117	16	2	Inc-C	Non-Matched(gt) marked Inconclusive	P-U	New	P	π 154_2016-08_96	P	π 154_2016-08_96	U	π 116_2016-06_179	Bullet	NM	Beretta	P	U	XF	B	1
Org-Grp-60	XF	B	Group 117	17	2	Inc-C	Non-Matched(gt) marked Inconclusive	N-S	New	N	π 78_2016-04_35	N	π 78_2016-04_35	S	π 154_2016-08_35	Bullet	NM	Beretta	N	S	XF	B	1
Org-Grp-60	XF	B	Group 117	18	2	Inc-B	Non-Matched(gt) marked Inconclusive	1-5	New	1		1		5		Bullet	NM	Non_Ber	1	5	XF	B	1
Org-Grp-60	XF	B	Group 117	19	2	Inc-C	Non-Matched(gt) marked Inconclusive	3-7	New	3		3		7		Bullet	NM	Non_Ber	3	7	XF	B	1
Org-Grp-60	XF	B	Group 117	20	2	ID---provide basis	Correct-Match	H-H	New	H	π 02_2016-01_94	H	π 02_2016-01_94	H	π 02_2016-01_94	Bullet	M	Beretta	H	H	XF	B	1
Org-Grp-60	XF	B	Group 117	21	0	Inc-B	Non-Matched(gt) marked Inconclusive	11-4	New	11		11		4		Bullet	NM	Non_Ber	11	4	XF	B	1
Org-Grp-60	XF	B	Group 117	22	2	Inc-C	Non-Matched(gt) marked Inconclusive	L-Q	New	L	π 75_2016-04_96	L	π 75_2016-04_96	Q	π 116_2016-06_179	Bullet	NM	Beretta	L	Q	XF	B	1
Org-Grp-60	XF	B	Group 117	23	2	ID---provide basis	Correct-Match	J-J	New	J	π 154_2016-08_125	J	π 154_2016-08_125	J	π 154_2016-08_125	Bullet	M	Beretta	J	J	XF	B	1
Org-Grp-60	XF	B	Group 117	24	2	ID---provide basis	Correct-Match	K-K	New	K	π 75_2016-04_96	K	π 75_2016-04_96	K	π 75_2016-04_96	Bullet	M	Beretta	K	K	XF	B	1
Org-Grp-60	XF	B	Group 117	25	2	Inc-C	Non-Matched(gt) marked Inconclusive	M-R	New	M	π 78_2016-04_35	M	π 78_2016-04_35	R	π 78_2016-04_35	Bullet	NM	Beretta	M	R	XF	B	1
Org-Grp-60	XF	B	Group 117	26	2	ID---provide basis	Correct-Match	G-G	New	G	π 78_2016-04_188	G	π 78_2016-04_188	G	π 78_2016-04_188	Bullet	M	Beretta	G	G	XF	B	1
Org-Grp-60	XF	B	Group 117	27	2	ID---provide basis	Correct-Match	10-10	New	10		10		10		Bullet	M	Non_Ber	10	10	XF	B	1
Org-Grp-60	XF	B	Group 117	28	2	Inc-C	Non-Matched(gt) marked Inconclusive	2-6	New	2		2		6		Bullet	NM	Non_Ber	2	6	XF	B	1
Org-Grp-60	XF	B	Group 117	29	2	Inc-C	Non-Matched(gt) marked Inconclusive	O-T	New	O	π 116_2016-06_125	O	π 116_2016-06_125	T	π 78_2016-04_35	Bullet	NM	Beretta	O	T	XF	B	1
Org-Grp-60	XF	B	Group 117	30	2	ID---provide basis	Correct-Match	I-I	New	I	π 78_2016-04_35	I	π 78_2016-04_35	I	π 78_2016-04_35	Bullet	M	Beretta	I	I	XF	B	1
Org-Grp-274	PW	F	Group 118	16	2	Inc-A	Non-Matched(gt) marked Inconclusive	D-J	New	D	π 78_2016-04_35	D	π 78_2016-04_35	J	π 154_2016-08_125	Bullet	NM	Beretta	D	J	PW	F	2
Org-Grp-274	PW	F	Group 118	17	2	Inc-A	Non-Matched(gt) marked Inconclusive	7-1	New	7		7		1		Bullet	NM	Non_Ber	7	1	PW	F	2
Org-Grp-274	PW	F	Group 118	18	2	Inc-A	Non-Matched(gt) marked Inconclusive	B-H	New	B	π 75_2016-04_96	B	π 75_2016-04_96	H	π 165_2016-08_96	Bullet	NM	Beretta	B	H	PW	F	2
Org-Grp-274	PW	F	Group 118	19	2	ID---provide basis	Correct-Match	X-X	New	X	π 154_2016-08_35	X	π 154_2016-08_35	X	π 154_2016-08_35	Bullet	M	Beretta	X	X	PW	F	2
Org-Grp-274	PW	F	Group 118	20	2	Inc-A	Non-Matched(gt) marked Inconclusive	8-2	New	8		8		2		Bullet	NM	Non_Ber	8	2	PW	F	2
Org-Grp-274	PW	F	Group 118	21	2	ID---provide basis	Correct-Match	AA-AA	New	AA	π 02_2016-01_81	AA	π 02_2016-01_81	AA	π 02_2016-01_81	Bullet	M	Beretta	AA	AA	PW	F	2
Org-Grp-274	PW	F	Group 118	22	2	ID---provide basis	Correct-Match	Y-Y	New	Y	π 111_2014-06_21	Y	π 111_2014-06_21	Y	π 111_2014-06_21	Bullet	M	Beretta	Y	Y	PW	F	2
Org-Grp-274	PW	F	Group 118	23	2	Inc-A	Non-Matched(gt) marked Inconclusive	E-K	New	E	π 78_2016-04_35	E	π 78_2016-04_35	K	π 75_2016-04_96	Bullet	NM	Beretta	E	K	PW	F	2
Org-Grp-274	PW	F	Group 118	24	2	Inc-B	Non-Matched(gt) marked Inconclusive	5-10	New	5		5		10		Bullet	NM	Non_Ber	5	10	PW	F	2
Org-Grp-274	PW	F	Group 118	25	2	Inc-A	Non-Matched(gt) marked Inconclusive	C-I	New	C	π 02_2016-01_94	C	π 02_2016-01_94	I	π 78_2016-04_35	Bullet	NM	Beretta	C	I	PW	F	2
Org-Grp-274	PW	F	Group 118	26	2	Inc-A	Non-Matched(gt) marked Inconclusive	A-G	New	A	π 154_2016-08_35	A	π 154_2016-08_35	G	π 78_2016-04_188	Bullet	NM	Beretta	A	G	PW	F	2
Org-Grp-274	PW	F	Group 118	27	2	ID---provide basis	Correct-Match	Z-Z	New	Z	π 116_2016-06_119	Z	π 116_2016-06_119	Z	π 116_2016-06_119	Bullet	M	Beretta	Z	Z	PW	F	2
Org-Grp-274	PW	F	Group 118	28	2	Inc-A	Non-Matched(gt) marked Inconclusive	9-3	New	9		9		3		Bullet	NM	Non_Ber	9	3	PW	F	2
Org-Grp-274	PW	F	Group 118	29	2	Inc-B	Non-Matched(gt) marked Inconclusive	6-11	New	6		6		11		Bullet	NM	Non_Ber	6	11	PW	F	2
Org-Grp-274	PW	F	Group 118	30	2	Inc-A	Non-Matched(gt) marked Inconclusive	F-L	New	F	π 165_2016-08_96	F	π 165_2016-08_96	L	π 75_2016-04_96	Bullet	NM	Beretta	F	L	PW	F	2
Org-Grp-290	HV	I	Group 12	16	2	ID---provide basis	Correct-Match	Z-Z	New	Z	π 116_2016-06_119	Z	π 116_2016-06_119	Z	π 116_2016-06_119	Bullet	M	Beretta	Z	Z	HV	I	2
Org-Grp-290	HV	I	Group 12	17	2	Inc-C	Non-Matched(gt) marked Inconclusive	C-K	New	C	π 02_2016-01_94	C	π 02_2016-01_94	K	π 75_2016-04_96	Bullet	NM	Beretta	C	K	HV	I	2
Org-Grp-290	HV	I	Group 12	18	2	Inc-C	Non-Matched(gt) marked Inconclusive	G-O	New	G	π 78_2016-04_188	G	π 78_2016-04_188	O	π 116_2016-06_125	Bullet	NM	Beretta	G	O	HV	I	2
Org-Grp-290	HV	I	Group 12	19	2	Inc-C	Non-Matched(gt) marked Inconclusive	A-I	New	A	π 154_2016-08_35	A	π 154_2016-08_35	I	π 78_2016-04_35	Bullet	NM	Beretta	A	I	HV	I	2
Org-Grp-290	HV	I	Group 12	20	2	ID---provide basis	Correct-Match	AA-AA	New	AA	π 02_2016-01_81	AA	π 02_2016-01_81	AA	π 02_2016-01_81	Bullet	M	Beretta	AA	AA	HV	I	2
Org-Grp-290	HV	I	Group 12	21	2	Inc-A	Match(gt) marked Inconclusive	4-4	New	4		4		4		Bullet	M	Non_Ber	4	4	HV	I	2
Org-Grp-290	HV	I	Group 12	22	2	Inc-B	Non-Matched(gt) marked Inconclusive	8-10	New	8		8		10		Bullet	NM	Non_Ber	8	10	HV	I	2
Org-Grp-290	HV	I	Group 12	23	2	Inc-A	Match(gt) marked Inconclusive	6-6	New	6		6		6		Bullet	M	Non_Ber	6	6	HV	I	2
Org-Grp-290	HV	I	Group 12	24	2	Inc-C	Non-Matched(gt) marked Inconclusive	B-J	New	B	π 75_2016-04_96	B	π 75_2016-04_96	J	π 154_2016-08_125	Bullet	NM	Beretta	B	J	HV	I	2
Org-Grp-290	HV	I	Group 12	25	2	Inc-C	Non-Matched(gt) marked Inconclusive	D-L	New	D	π 78_2016-04_35	D	π 78_2016-04_35	L	π 75_2016-04_96	Bullet	NM	Beretta	D	L	HV	I	2
Org-Grp-290	HV	I	Group 12	26	2	Inc-B	Match(gt) marked Inconclusive	5-5	New	5		5		5		Bullet	M	Non_Ber	5	5	HV	I	2
Org-Grp-290	HV	I	Group 12	27	2	Inc-B	Non-Matched(gt) marked Inconclusive	7-9	New	7		7		9		Bullet	NM	Non_Ber	7	9	HV	I	2
Org-Grp-290	HV	I	Group 12	28	2	Inc-C	Non-Matched(gt) marked Inconclusive	H-P	New	H	π 02_2016-01_94	H	π 02_2016-01_94	P	π 154_2016-08_96	Bullet	NM	Beretta	H	P	HV	I	2
Org-Grp-290	HV	I	Group 12	29	2	Inc-C	Non-Matched(gt) marked Inconclusive	E-M	New	E	π 78_2016-04_35	E	π 78_2016-04_35	M	π 78_2016-04_35	Bullet	NM	Beretta	E	M	HV	I	2
Org-Grp-290	HV	I	Group 12	30	2	Inc-C	Non-Matched(gt) marked Inconclusive	F-N	New	F	π 78_2016-04_188	F	π 78_2016-04_188	N	π 78_2016-04_35	Bullet	NM	Beretta	F	N	HV	I	2
Org-Grp-173	CW	A	Group 120	16	2	Inc-A	Non-Matched(gt) marked Inconclusive	4-6	New	4		4		6		Bullet	NM	Non_Ber	4	6	CW	A	1
Org-Grp-173	CW	A	Group 120	17	2	Inc-C	Non-Matched(gt) marked Inconclusive	K-S	New	K	π 75_2016-04_96	K	π 75_2016-04_96	S	π 154_2016-08_125	Bullet	NM	Beretta	K	S	CW	A	1
Org-Grp-173	CW	A	Group 120	18	2	Inc-A	Non-Matched(gt) marked Inconclusive	N-V	New	N	π 78_2016-04_35	N	π 78_2016-04_35	V	π 78_2016-04_35	Bullet	NM	Beretta	N	V	CW	A	1
Org-Grp-173	CW	A	Group 120	19	2	Inc-C	Non-Matched(gt) marked Inconclusive	5-7	New	5		5		7		Bullet	NM	Non_Ber	5	7	CW	A	1
Org-Grp-173	CW	A	Group 120	20	2	ID---provide basis	Correct-Match	H-H	New	H	π 02_2016-01_94	H	π 02_2016-01_94	H	π 154_2016-08_125	Bullet	M	Beretta	H	H	CW	A	1
Org-Grp-173	CW	A	Group 120	21	2	Inc-A	Non-Matched(gt) marked Inconclusive	O-W	New	O	π 116_2016-06_125	O	π 116_2016-06_125	W	π 78_2016-04_35	Bullet	NM	Beretta	O	W	CW	A	1
Org-Grp-173	CW	A	Group 120	22	2	Inc-A	Non-Matched(gt) marked Inconclusive	P-X	New	P	π 154_2016-08_96	P	π 154_2016-08_96	X	π 154_2016-08_35	Bullet	NM	Beretta	P	X	CW	A	1
Org-Grp-173	CW	A	Group 120	23	2	Inc-A	Non-Matched(gt) marked Inconclusive	L-T	New	L	π 75_2016-04_96	L	π 75_2016-04_96	T	π 78_2016-04_35	Bullet	NM	Beretta	L	T	CW	A	1
Org-Grp-173	CW	A	Group 120	24	2	Inc-B	Match(gt) marked Inconclusive	3-3	New	3		3		3		Bullet	M	Non_Ber	3	3	CW	A	1
Org-Grp-173	CW	A	Group 120	25	2	Inc-A	Non-Matched(gt) marked Inconclusive	J-R	New	J	π 154_2016-08_125	J	π 154_2016-08_125	R	π 78_2016-04_35	Bullet	NM	Beretta	J	R	CW	A	1
Org-Grp-173	CW	A	Group 120	26	2	ID---provide basis	Correct-Match	G-G	New	G	π 78_2016-04_188	G	π 78_2016-04_188	G	π 78_2016-04_188	Bullet	M	Beretta	G	G	CW	A	1
Org-Grp-173	CW	A	Group 120	27	2	Inc-C	Non-Matched(gt) marked Inconclusive	M-U	New	M	π 78_2016-04_35	M	π 78_2016-04_35	U	π 116_2016-06_179	Bullet	NM	Beretta	M	U	CW	A	1
Org-Grp-173	CW	A	Group 120	28	2	Elim-Using Difference in Individual Characteristics	Correct-NonMatch	I-Q	New	I	π 78_2016-04_35	I	π 78_2016-04_35	Q	π 116_2016-06_179	Bullet	NM	Beretta	I	Q	CW	A	1
Org-Grp-173	CW	A	Group 120	29	2	Inc-C	Match(gt) marked Inconclusive	1-1	New	1		1		1		Bullet	M	Non_Ber	1	1	CW	A	1
Org-Grp-173	CW	A	Group 120	30	0	Inc-C	Match(gt) marked Inconclusive	2-2	New	2		2		2		Bullet	M	Non_Ber	2	2	CW	A	1
Org-Grp-273	KO	J	Group 121	16	2	ID---provide basis	Correct-Match	F-F	New	F	π 165_2016-08_96	F	π 165_2016-08_96	F	π 78_2016-04_188	Bullet	M	Beretta	F	F	KO	J	2
Org-Grp-273	KO	J	Group 121	17	2	ID---provide basis	Correct-Match	11-11	New	11		11		11		Bullet	M	Non_Ber	11	11	KO	J	2
Org-Grp-273	KO	J	Group 121	18	2	Elim-Using Difference in Individual Characteristics	Correct-NonMatch	N-V	New	N	π 78_2016-04_35	N	π 78_2016-04_35	V	π 78_2016-04_35	Bullet	NM	Beretta	N	V	KO	J	2
Org-Grp-273	KO	J	Group 121	19	2	Inc-A	Match(gt) marked Inconclusive	9-9	New	9		9		9		Bullet	M	Non_Ber	9	9	KO	J	2
Org-Grp-273	KO	J	Group 121	20	2	Elim-Using Difference in Individual Characteristics	Correct-NonMatch	M-U	New	M	π 78_2016-04_35	M	π 78_2016-04_35	U	π 116_2016-06_179	Bullet	NM	Beretta	M	U	KO	J	2
Org-Grp-273	KO	J	Group 121	21	2	Inc-B	Non-Matched(gt) marked Inconclusive	2-4	New	2		2		4		Bullet	NM	Non_Ber	2	4	KO	J	2
Org-Grp-273	KO	J	Group 121	22	2	Elim-Using Difference in Individual Characteristics	Correct-NonMatch	O-W	New	O	π 116_2016-06_125	O	π 116_2016-06_125	W	π 78_2016-04_35	Bullet	NM	Beretta	O	W	KO	J	2
Org-Grp-273	KO	J	Group 121	23	2	Elim-Using Difference in Individual Characteristics	Correct-NonMatch	L-T	New	L	π 75_2016-04_96	L	π 75_2016-04_96	T	π 78_2016-04_35	Bullet	NM	Beretta	L	T	KO	J	2
Org-Grp-273	KO	J	Group 121	24	2	Elim-Using Difference in Individual Characteristics	Correct-NonMatch	I-Q	New	I	π 78_2016-04_35	I	π 78_2016-04_35	Q	π 116_2016-06_179	Bullet	NM	Beretta	I	Q	KO	J	2
Org-Grp-273	KO	J	Group 121	25	2	ID---provide basis	Correct-Match	10-10	New	10		10		10		Bullet	M	Non_Ber	10	10	KO	J	2
Org-Grp-273	KO	J	Group 121	26	2	Elim-Using Difference in Individual Characteristics	Correct-NonMatch	K-S	New	K	π 75_2016-04_96	K	π 75_2016-04_96	S	π 154_2016-08_35	Bullet	NM	Beretta	K	S	KO	J	2
Org-Grp-273	KO	J	Group 121	27	2	ID---provide basis	Correct-Match	G-G	New	G	π 78_2016-04_188	G	π 78_2016-04_188	G	π 78_2016-04_188	Bullet	M	Beretta	G	G	KO	J	2
Org-Grp-273	KO	J	Group 121	28	2	Elim-Using Difference in Individual Characteristics	Correct-NonMatch	H-P	New	H	π 154_2016-08_125	H	π 154_2016-08_125	P	π 154_2016-08_96	Bullet	NM	Beretta	H	P	KO	J	2
Org-Grp-273	KO	J	Group 121	29	2	Elim-Using Difference in Individual Characteristics	Correct-NonMatch	J-R	New	J	π 154_2016-08_125	J	π 154_2016-08_125	R	π 78_2016-04_35	Bullet	NM	Beretta	J	R	KO	J	2
Org-Grp-273	KO	J	Group 121	30	2	Elim-Using Difference in Individual Characteristics	Correct-NonMatch	1-3	New	1		1		3		Bullet	NM	Non_Ber	1	3	KO	J	2
Org-Grp-82	EI	A	Group 122	16	2	Elim-Using Difference in Individual Characteristics	Correct-NonMatch	10-4	New	10		10		4		Bullet	NM	Non_Ber	10	4	EI	A	1
Org-Grp-82	EI	A	Group 122	17	2	Elim-Using Difference in Individual Characteristics	Correct-NonMatch	J-P	New	J	π 154_2016-08_125	J	π 154_2016-08_125	P	π 154_2016-08_96	Bullet	NM	Beretta	J	P	EI	A	1
Org-Grp-82	EI	A	Group 122	18	2	Elim-Using Difference in Individual Characteristics	Correct-NonMatch	1-6	New	1		1		6		Bullet	NM	Non_Ber	1	6	EI	A	1
Org-Grp-82	EI	A	Group 122	19	2	ID---provide basis	Correct-Match	D-D	New	D	π 78_2016-04_35	D	π 78_2016-04_35	D	π 78_2016-04_35	Bullet	M	Beretta	D	D	EI	A	1
Org-Grp-82	EI	A	Group 122	20	2	Elim-Using Difference in Individual Characteristics	Correct-NonMatch	3-8	New	3		3		8		Bullet	NM	Non_Ber	3	8	EI	A	1
Org-Grp-82	EI	A	Group 122	21	2	Elim-Using Difference in Individual Characteristics	Correct-NonMatch	F-L	New	F	π 78_2016-04_188	F	π 78_2016-04_188	L	π 75_2016-04_96	Bullet	NM	Beretta	F	L	EI	A	1
Org-Grp-82	EI	A	Group 122	22	2	Elim-Using Difference in Individual Characteristics	Correct-NonMatch	2-7	New	2		2		7		Bullet	NM	Non_Ber	2	7	EI	A	1
Org-Grp-82	EI	A	Group 122	23	2	Elim-Using Difference in Individual Characteristics	Incorrect-actually Match(gt)	E-E	New	E	π 78_2016-04_35	E	π 78_2016-04_35	E	π 78_2016-04_35	Bullet	M	Beretta	E	E	EI	A	1
Org-Grp-82	EI	A	Group 122	24	2	Elim-Using Difference in Individual Characteristics	Correct-NonMatch	I-O	New	I	π 78_2016-04_35	I	π 78_2016-04_35	O	π 116_2016-06_125	Bullet	NM	Beretta	I	O	EI	A	1
Org-Grp-82	EI	A	Group 122	25	2	Elim-Using Difference in Individual Characteristics	Correct-NonMatch	K-Q	New	K	π 75_2016-04_96	K	π 75_2016-04_96	Q	π 116_2016-06_179	Bullet	NM	Beretta	K	Q	EI	A	1
Org-Grp-82	EI	A	Group 122	26	2	ID---provide basis	Correct-Match	B-B	New	B	π 75_2016-04_96	B	π 75_2016-04_96	B	π 75_2016-04_96	Bullet	M	Beretta	B	B	EI	A	1
Org-Grp-82	EI	A	Group 122	27	2	ID---provide basis	Correct-Match	C-C	New	C	π 02_2016-01_94	C	π 02_2016-01_94	C	π 02_2016-01_94	Bullet	M	Beretta	C	C	EI	A	1
Org-Grp-82	EI	A	Group 122	28	2	Elim-Using Difference in Individual Characteristics	Correct-NonMatch	H-N	New	H	π 165_2016-08_96	H	π 165_2016-08_96	N	π 78_2016-04_35	Bullet	NM	Beretta	H	N	EI	A	1
Org-Grp-82	EI	A	Group 122	29	2	Elim-Using Difference in Individual Characteristics	Correct-NonMatch	G-M	New	G	π 78_2016-04_188	G	π 78_2016-04_188	M	π 78_2016-04_35	Bullet	NM	Beretta	G	M	EI	A	1
Org-Grp-82	EI	A	Group 122	30	2	Elim-Using Difference in Individual Characteristics	Correct-NonMatch	11-5	New	11		11		5		Bullet	NM	Non_Ber	11	5	EI	A	1
Org-Grp-94	QQ	E	Group 123	16	2	ID---provide basis	Correct-Match	7-7	New	7		7		7		Bullet	M	Non_Ber	7	7	QQ	E	1
Org-Grp-94	QQ	E	Group 123	17	2	ID---provide basis	Correct-Match	Q-Q	New	Q	π 02_2016-01_90	Q	π 02_2016-01_90	Q	π 116_2016-06_179	Bullet	M	Beretta	Q	Q	QQ	E	1
Org-Grp-94	QQ	E	Group 123	18	2	Inc-C	Non-Matched(gt) marked Inconclusive	U-B	New	U	π 116_2016-06_179	U	π 116_2016-06_179	B	π 75_2016-04_96	Bullet	NM	Beretta	U	B	QQ	E	1
Org-Grp-94	QQ	E	Group 123	19	2	Elim-Using Difference in Individual Characteristics	Correct-NonMatch	T-A	New	T	π 78_2016-04_35	T	π 78_2016-04_35	A	π 154_2016-08_35	Bullet	NM	Beretta	T	A	QQ	E	1
Org-Grp-94	QQ	E	Group 123	20	2	Elim-Using Difference in Individual Characteristics	Correct-NonMatch	Y-F	New	Y	π 111_2014-06_21	Y	π 111_2014-06_21	F	π 78_2016-04_188	Bullet	NM	Beretta	Y	F	QQ	E	1
Org-Grp-94	QQ	E	Group 123	21	2	Inc-A	Non-Matched(gt) marked Inconclusive	S-AA	New	S	π 154_2016-08_35	S	π 154_2016-08_35	AA	π 02_2016-01_81	Bullet	NM	Beretta	S	AA	QQ	E	1
Org-Grp-94	QQ	E	Group 123	22	2	Elim-Using Difference in Individual Characteristics	Correct-NonMatch	11-2	New	11		11		2		Bullet	NM	Non_Ber	11	2	QQ	E	1
Org-Grp-94	QQ	E	Group 123	23	2	Inc-A	Non-Matched(gt) marked Inconclusive	R-Z	New	R	π 78_2016-04_35	R	π 78_2016-04_35	Z	π 116_2016-06_119	Bullet	NM	Beretta	R	Z	QQ	E	1
Org-Grp-94	QQ	E	Group 123	24	2	Elim-Using Difference in Individual Characteristics	Correct-NonMatch	10-1	New	10		10		1		Bullet	NM	Non_Ber	10	1	QQ	E	1
Org-Grp-94	QQ	E	Group 123	25	2	Elim-Using Difference in Individual Characteristics	Correct-NonMatch	W-D	New	W	π 78_2016-04_35	W	π 78_2016-04_35	D	π 78_2016-04_35	Bullet	NM	Beretta	W	D	QQ	E	1
Org-Grp-94	QQ	E	Group 123	26	2	Elim-Using Difference in Individual Characteristics	Correct-NonMatch	V-C	New	V	π 78_2016-04_35	V	π 78_2016-04_35	C	π 02_2016-01_94	Bullet	NM	Beretta	V	C	QQ	E	1
Org-Grp-94	QQ	E	Group 123	27	2	ID---provide basis	Correct-Match	8-8	New	8		8		8		Bullet	M	Non_Ber	8	8	QQ	E	1
Org-Grp-94	QQ	E	Group 123	28	2	Inc-A	Match(gt) marked Inconclusive	9-9	New	9		9		9		Bullet	M	Non_Ber	9	9	QQ	E	1
Org-Grp-94	QQ	E	Group 123	29	2	Inc-C	Non-Matched(gt) marked Inconclusive	X-E	New	X	π 154_2016-08_35	X	π 154_2016-08_35	E	π 78_2016-04_35	Bullet	NM	Beretta	X	E	QQ	E	1
Org-Grp-94	QQ	E	Group 123	30	2	ID---provide basis	Correct-Match	P-P	New	P	π 154_2016-08_96	P	π 154_2016-08_96	P	π 154_2016-08_96	Bullet	M	Beretta	P	P	QQ	E	1
Org-Grp-106	UG	D	Group 124	16	2	Inc-C	Non-Matched(gt) marked Inconclusive	I-Q	New	I	π 78_2016-04_35	I	π 78_2016-04_35	Q	π 02_2016-01_90	Bullet	NM	Beretta	I	Q	UG	D	1
Org-Grp-106	UG	D	Group 124	17	2	Inc-C	Non-Matched(gt) marked Inconclusive	K-S	New	K	π 75_2016-04_96	K	π 75_2016-04_96	S	π 154_2016-08_35	Bullet	NM	Beretta	K	S	UG	D	1
Org-Grp-106	UG	D	Group 124	18	2	ID---provide basis	Correct-Match	D-D	New	D	π 78_2016-04_35	D	π 78_2016-04_35	D	π 78_2016-04_35	Bullet	M	Beretta	D	D	UG	D	1
Org-Grp-106	UG	D	Group 124	19	2	Inc-C	Non-Matched(gt) marked Inconclusive	M-U	New	M	π 78_2016-04_35	M	π 78_2016-04_35	U	π 116_2016-06_179	Bullet	NM	Beretta	M	U	UG	D	1
Org-Grp-106	UG	D	Group 124	20	2	Inc-C	Non-Matched(gt) marked Inconclusive	L-T	New	L	π 75_2016-04_96	L	π 75_2016-04_96	T	π 78_2016-04_35	Bullet	NM	Beretta	L	T	UG	D	1
Org-Grp-106	UG	D	Group 124	21	2	ID---provide basis	Correct-Match	7-7	New	7		7		7		Bullet	M	Non_Ber	7	7	UG	D	1
Org-Grp-106	UG	D	Group 124	22	2	ID---provide basis	Correct-Match	E-E	New	E	π 78_2016-04_35	E	π 78_2016-04_35	E	π 78_2016-04_35	Bullet	M	Beretta	E	E	UG	D	1
Org-Grp-106	UG	D	Group 124	23	2	Inc-A	Non-Matched(gt) marked Inconclusive	H-P	New	H	π 165_2016-08_96	H	π 165_2016-08_96	P	π 154_2016-08_96	Bullet	NM	Beretta	H	P	UG	D	1
Org-Grp-106	UG	D	Group 124	24	2	ID---provide basis	Correct-Match	5-5	New	5		5		5		Bullet	M	Non_Ber	5	5	UG	D	1
Org-Grp-106	UG	D	Group 124	25	2	Inc-A	Non-Matched(gt) marked Inconclusive	F-N	New	F	π 165_2016.08_91	F	π 165_2016.08_91	N	π 78_2016-04_35	Bullet	NM	Beretta	F	N	UG	D	1
Org-Grp-106	UG	D	Group 124	26	0	Inc-B	Non-Matched(gt) marked Inconclusive	8-10	New	8		8		10		Bullet	NM	Non_Ber	8	10	UG	D	1
Org-Grp-106	UG	D	Group 124	27	2	Inc-A	Non-Matched(gt) marked Inconclusive	J-R	New	J	π 154_2016-08_125	J	π 154_2016-08_125	R	π 78_2016-04_35	Bullet	NM	Beretta	J	R	UG	D	1
Org-Grp-106	UG	D	Group 124	28	1	Inc-B	Match(gt) marked Inconclusive	6-6	New	6		6		6		Bullet	M	Non_Ber	6	6	UG	D	1
Org-Grp-106	UG	D	Group 124	29	2	Inc-C	Non-Matched(gt) marked Inconclusive	G-O	New	G	π 78_2016-04_188	G	π 78_2016-04_188	O	π 116_2016-06_125	Bullet	NM	Beretta	G	O	UG	D	1
Org-Grp-106	UG	D	Group 124	30	0	Inc-B	Non-Matched(gt) marked Inconclusive	9-11	New	9		9		11		Bullet	NM	Non_Ber	9	11	UG	D	1
Org-Grp-185	RL	E	Group 125	16	2	ID---provide basis	Correct-Match	AA-AA	New	AA	π 02_2016-01_81	AA	π 02_2016-01_81	AA	π 02_2016-01_81	Bullet	M	Beretta	AA	AA	RL	E	1
Org-Grp-185	RL	E	Group 125	17	2	Elim-Using Difference in Individual Characteristics	Correct-NonMatch	G-L	New	G	π 78_2016-04_188	G	π 78_2016-04_188	L	π 75_2016-04_96	Bullet	NM	Beretta	G	L	RL	E	1
Org-Grp-185	RL	E	Group 125	18	2	Elim-Using Difference in Individual Characteristics	Correct-NonMatch	F-K	New	F	π 165_2016-08_96	F	π 165_2016-08_96	K	π 75_2016-04_96	Bullet	NM	Beretta	F	K	RL	E	1
Org-Grp-185	RL	E	Group 125	19	2	Elim-Using Difference in Individual Characteristics	Correct-NonMatch	E-J	New	E	π 78_2016-04_35	E	π 78_2016-04_35	J	π 154_2016-08_125	Bullet	NM	Beretta	E	J	RL	E	1
Org-Grp-185	RL	E	Group 125	20	2	ID---provide basis	Correct-Match	B-B	New	B	π 75_2016-04_96	B	π 75_2016-04_96	B	π 75_2016-04_96	Bullet	M	Beretta	B	B	RL	E	1
Org-Grp-185	RL	E	Group 125	21	2	Elim-Using Difference in Individual Characteristics	Correct-NonMatch	10-3	New	10		10		3		Bullet	NM	Non_Ber	10	3	RL	E	1
Org-Grp-185	RL	E	Group 125	22	2	Inc-C	Non-Matched(gt) marked Inconclusive	2-6	New	2		2		6		Bullet	NM	Non_Ber	2	6	RL	E	1
Org-Grp-185	RL	E	Group 125	23	2	Elim-Using Difference in Individual Characteristics	Correct-NonMatch	H-M	New	H	π 165_2016-08_96	H	π 165_2016-08_96	M	π 78_2016-04_35	Bullet	NM	Beretta	H	M	RL	E	1
Org-Grp-185	RL	E	Group 125	24	2	Elim-Using Difference in Individual Characteristics	Correct-NonMatch	11-4	New	11		11		4		Bullet	NM	Non_Ber	11	4	RL	E	1
Org-Grp-185	RL	E	Group 125	25	2	ID---provide basis	Correct-Match	Z-Z	New	Z	π 116_2016-06_119	Z	π 116_2016-06_119	Z	π 116_2016-06_35	Bullet	M	Beretta	Z	Z	RL	E	1
Org-Grp-185	RL	E	Group 125	26	2	Elim-Using Difference in Individual Characteristics	Correct-NonMatch	D-I	New	D	π 78_2016-04_35	D	π 78_2016-04_35	I	π 78_2016-04_35	Bullet	NM	Beretta	D	I	RL	E	1
Org-Grp-185	RL	E	Group 125	27	2	Inc-A	Non-Matched(gt) marked Inconclusive	1-5	New	1		1		5		Bullet	NM	Non_Ber	1	5	RL	E	1
Org-Grp-185	RL	E	Group 125	28	2	ID---provide basis	Correct-Match	C-C	New	C	π 02_2016-01_94	C	π 02_2016-01_94	C	π 02_2016-01_94	Bullet	M	Beretta	C	C	RL	E	1
Org-Grp-185	RL	E	Group 125	29	1	Inc-B	Match(gt) marked Inconclusive	9-9	New	9		9		9		Bullet	M	Non_Ber	9	9	RL	E	1
Org-Grp-185	RL	E	Group 125	30	2	ID---provide basis	Correct-Match	A-A	New	A	π 154_2016-08_35	A	π 154_2016-08_35	A	π 154_2016-08_35	Bullet	M	Beretta	A	A	RL	E	1
Org-Grp-67	BC	B	Group 128	16	2	ID---provide basis	Correct-Match	T-T	New	T	π 78_2016-04_35	T	π 78_2016-04_35	T	π 78_2016-04_35	Bullet	M	Beretta	T	T	BC	B	1
Org-Grp-67	BC	B	Group 128	17	2	Inc-A	Match(gt) marked Inconclusive	2-2	New	2		2		2		Bullet	M	Non_Ber	2	2	BC	B	1
Org-Grp-67	BC	B	Group 128	18	2	ID---provide basis	Correct-Match	S-S	New	S	π 154_2016-08_35	S	π 154_2016-08_35	S	π 154_2016-08_125	Bullet	M	Beretta	S	S	BC	B	1
Org-Grp-67	BC	B	Group 128	19	2	Elim-Using Difference in Individual Characteristics	Correct-NonMatch	Y-E	New	Y	π 111_2014-06_21	Y	π 111_2014-06_21	E	π 78_2016-04_35	Bullet	NM	Beretta	Y	E	BC	B	1
Org-Grp-67	BC	B	Group 128	20	2	Inc-B	Non-Matched(gt) marked Inconclusive	5-6	New	5		5		6		Bullet	NM	Non_Ber	5	6	BC	B	1
Org-Grp-67	BC	B	Group 128	21	2	Inc-A	Non-Matched(gt) marked Inconclusive	X-D	New	X	π 154_2016-08_35	X	π 154_2016-08_35	D	π 78_2016-04_35	Bullet	NM	Beretta	X	D	BC	B	1
Org-Grp-67	BC	B	Group 128	22	2	ID---provide basis	Correct-Match	1-1	New	1		1		1		Bullet	M	Non_Ber	1	1	BC	B	1
Org-Grp-67	BC	B	Group 128	23	2	ID---provide basis	Correct-Match	R-R	New	R	π 78_2016-04_35	R	π 78_2016-04_35	R	π 78_2016-04_35	Bullet	M	Beretta	R	R	BC	B	1
Org-Grp-67	BC	B	Group 128	24	2	Inc-A	Non-Matched(gt) marked Inconclusive	V-B	New	V	π 78_2016-04_35	V	π 78_2016-04_35	B	π 75_2016-04_96	Bullet	NM	Beretta	V	B	BC	B	1
Org-Grp-67	BC	B	Group 128	25	2	ID---provide basis	Correct-Match	3-3	New	3		3		3		Bullet	M	Non_Ber	3	3	BC	B	1
Org-Grp-67	BC	B	Group 128	26	2	Elim-Using Difference in Individual Characteristics	Correct-NonMatch	Z-F	New	Z	π 116_2016-06_119	Z	π 116_2016-06_119	F	π 165_2016-08_96	Bullet	NM	Beretta	Z	F	BC	B	1
Org-Grp-67	BC	B	Group 128	27	2	Inc-B	Non-Matched(gt) marked Inconclusive	U-A	New	U	π 116_2016-06_179	U	π 116_2016-06_179	A	π 154_2016-08_35	Bullet	NM	Beretta	U	A	BC	B	1
Org-Grp-67	BC	B	Group 128	28	2	ID---provide basis	Correct-Match	4-4	New	4		4		4		Bullet	M	Non_Ber	4	4	BC	B	1
Org-Grp-67	BC	B	Group 128	29	2	Elim-Using Difference in Individual Characteristics	Correct-NonMatch	AA-G	New	AA	π 02_2016-01_81	AA	π 02_2016-01_81	G	π 78_2016-04_188	Bullet	NM	Beretta	AA	G	BC	B	1
Org-Grp-67	BC	B	Group 128	30	2	Inc-B	Non-Matched(gt) marked Inconclusive	W-C	New	W	π 78_2016-04_35	W	π 78_2016-04_35	C	π 02_2016-01_94	Bullet	NM	Beretta	W	C	BC	B	1
Org-Grp-227	DV	C	Group 129	16	2	Inc-B	Non-Matched(gt) marked Inconclusive	9-11	New	9		9		11		Bullet	NM	Non_Ber	9	11	DV	C	1
Org-Grp-227	DV	C	Group 129	17	2	ID---provide basis	Correct-Match	7-7	New	7		7		7		Bullet	M	Non_Ber	7	7	DV	C	1
Org-Grp-227	DV	C	Group 129	18	2	Inc	Non-Matched(gt) marked Inconclusive	I-Q	New	I	π 78_2016-04_35	I	π 78_2016-04_35	Q	π 02_2016-01_90	Bullet	NM	Beretta	I	Q	DV	C	1
Org-Grp-227	DV	C	Group 129	19	2	ID---provide basis	Correct-Match	G-G	New	G	π 78_2016-04_188	G	π 78_2016-04_188	G	π 78_2016-04_188	Bullet	M	Beretta	G	G	DV	C	1
Org-Grp-227	DV	C	Group 129	20	2	Inc-C	Non-Matched(gt) marked Inconclusive	L-T	New	L	π 75_2016-04_96	L	π 75_2016-04_96	T	π 78_2016-04_35	Bullet	NM	Beretta	L	T	DV	C	1
Org-Grp-227	DV	C	Group 129	21	2	Inc-B	Non-Matched(gt) marked Inconclusive	O-W	New	O	π 116_2016-06_125	O	π 116_2016-06_125	W	π 78_2016-04_35	Bullet	NM	Beretta	O	W	DV	C	1
Org-Grp-227	DV	C	Group 129	22		Inc-B	Non-Matched(gt) marked Inconclusive	10-1	New	10		10		1		Bullet	NM	Non_Ber	10	1	DV	C	1
Org-Grp-227	DV	C	Group 129	23	1	Inc-B	Non-Matched(gt) marked Inconclusive	M-U	New	M	π 78_2016-04_35	M	π 78_2016-04_35	U	π 116_2016-06_179	Bullet	NM	Beretta	M	U	DV	C	1
Org-Grp-227	DV	C	Group 129	24	2	Inc-B	Non-Matched(gt) marked Inconclusive	J-R	New	J	π 154_2016-08_125	J	π 154_2016-08_125	R	π 78_2016-04_35	Bullet	NM	Beretta	J	R	DV	C	1
Org-Grp-227	DV	C	Group 129	25		Inc-B	Match(gt) marked Inconclusive	8-8	New	8		8		8		Bullet	M	Non_Ber	8	8	DV	C	1
Org-Grp-227	DV	C	Group 129	26	2	Inc-B	Non-Matched(gt) marked Inconclusive	N-V	New	N	π 78_2016-04_35	N	π 78_2016-04_35	V	π 78_2016-04_35	Bullet	NM	Beretta	N	V	DV	C	1
Org-Grp-227	DV	C	Group 129	27	2	Inc-B	Non-Matched(gt) marked Inconclusive	P-X	New	P	π 154_2016-08_96	P	π 154_2016-08_96	X	π 154_2016-08_35	Bullet	NM	Beretta	P	X	DV	C	1
Org-Grp-227	DV	C	Group 129	28	2	Inc-B	Match(gt) marked Inconclusive	H-H	New	H	π 02_2016-01_94	H	π 02_2016-01_94	H	π 154_2016-08_125	Bullet	M	Beretta	H	H	DV	C	1
Org-Grp-227	DV	C	Group 129	29	2	Inc-B	Non-Matched(gt) marked Inconclusive	K-S	New	K	π 75_2016-04_96	K	π 75_2016-04_96	S	π 154_2016-08_125	Bullet	NM	Beretta	K	S	DV	C	1
Org-Grp-227	DV	C	Group 129	30	0	Inc-B	Match(gt) marked Inconclusive	6-6	New	6		6		6		Bullet	M	Non_Ber	6	6	DV	C	1
Org-Grp-210	RN	B	Group 13	16	2	Inc-C	Non-Matched(gt) marked Inconclusive	Z-D	New	Z	π 116_2016-06_119	Z	π 116_2016-06_119	D	π 78_2016-04_35	Bullet	NM	Beretta	Z	D	RN	B	1
Org-Grp-210	RN	B	Group 13	17	2	Inc-A	Non-Matched(gt) marked Inconclusive	4-8	New	4		4		8		Bullet	NM	Non_Ber	4	8	RN	B	1
Org-Grp-210	RN	B	Group 13	18	2	Inc-C	Non-Matched(gt) marked Inconclusive	1-5	New	1		1		5		Bullet	NM	Non_Ber	1	5	RN	B	1
Org-Grp-210	RN	B	Group 13	19	2	ID---provide basis	Correct-Match	T-T	New	T	π 78_2016-04_35	T	π 78_2016-04_35	T	π 78_2016-04_35	Bullet	M	Beretta	T	T	RN	B	1
Org-Grp-210	RN	B	Group 13	20	2	ID---provide basis	Correct-Match	S-S	New	S	π 154_2016-08_35	S	π 154_2016-08_35	S	π 154_2016-08_35	Bullet	M	Beretta	S	S	RN	B	1
Org-Grp-210	RN	B	Group 13	21	2	Inc-C	Non-Matched(gt) marked Inconclusive	Y-C	New	Y	π 111_2014-06_21	Y	π 111_2014-06_21	C	π 02_2016-01_94	Bullet	NM	Beretta	Y	C	RN	B	1
Org-Grp-210	RN	B	Group 13	22	2	Inc-A	Match(gt) marked Inconclusive	11-11	New	11		11		11		Bullet	M	Non_Ber	11	11	RN	B	1
Org-Grp-210	RN	B	Group 13	23	2	ID---provide basis	Correct-Match	V-V	New	V	π 78_2016-04_35	V	π 78_2016-04_35	V	π 78_2016-04_35	Bullet	M	Beretta	V	V	RN	B	1
Org-Grp-210	RN	B	Group 13	24	2	ID---provide basis	Correct-Match	U-U	New	U	π 116_2016-06_179	U	π 116_2016-06_179	U	π 116_2016-06_179	Bullet	M	Beretta	U	U	RN	B	1
Org-Grp-210	RN	B	Group 13	25	2	Inc-C	Non-Matched(gt) marked Inconclusive	AA-E	New	AA	π 02_2016-01_81	AA	π 02_2016-01_81	E	π 78_2016-04_35	Bullet	NM	Beretta	AA	E	RN	B	1
Org-Grp-210	RN	B	Group 13	26	2	Inc-C	Non-Matched(gt) marked Inconclusive	A-F	New	A	π 154_2016-08_35	A	π 154_2016-08_35	F	π 78_2016-04_188	Bullet	NM	Beretta	A	F	RN	B	1
Org-Grp-210	RN	B	Group 13	27	2	ID---provide basis	Correct-Match	W-W	New	W	π 78_2016-04_35	W	π 78_2016-04_35	W	π 78_2016-04_35	Bullet	M	Beretta	W	W	RN	B	1
Org-Grp-210	RN	B	Group 13	28	0	Inc-B	Non-Matched(gt) marked Inconclusive	2-6	New	2		2		6		Bullet	NM	Non_Ber	2	6	RN	B	1
Org-Grp-210	RN	B	Group 13	29	2	Inc-C	Non-Matched(gt) marked Inconclusive	X-B	New	X	π 154_2016-08_35	X	π 154_2016-08_35	B	π 75_2016-04_96	Bullet	NM	Beretta	X	B	RN	B	1
Org-Grp-210	RN	B	Group 13	30	2	Inc-C	Non-Matched(gt) marked Inconclusive	3-7	New	3		3		7		Bullet	NM	Non_Ber	3	7	RN	B	1
Org-Grp-178	BV	D	Group 130	16	2	Elim-Using Difference in Individual Characteristics	Correct-NonMatch	S-Y	New	S	π 154_2016-08_35	S	π 154_2016-08_35	Y	π 111_2014-06_21	Bullet	NM	Beretta	S	Y	BV	D	1
Org-Grp-178	BV	D	Group 130	17	2	ID---provide basis	Correct-Match	O-O	New	O	π 116_2016-06_125	O	π 116_2016-06_125	O	π 116_2016-06_125	Bullet	M	Beretta	O	O	BV	D	1
Org-Grp-178	BV	D	Group 130	18	2	Elim-Using Difference in Individual Characteristics	Correct-NonMatch	2-7	New	2		2		7		Bullet	NM	Non_Ber	2	7	BV	D	1
Org-Grp-178	BV	D	Group 130	19	2	Elim-Using Difference in Individual Characteristics	Correct-NonMatch	10-4	New	10		10		4		Bullet	NM	Non_Ber	10	4	BV	D	1
Org-Grp-178	BV	D	Group 130	20	2	Elim-Using Difference in Individual Characteristics	Correct-NonMatch	P-V	New	P	π 154_2016-08_96	P	π 154_2016-08_96	V	π 78_2016-04_35	Bullet	NM	Beretta	P	V	BV	D	1
Org-Grp-178	BV	D	Group 130	21	2	Inc-B	Non-Matched(gt) marked Inconclusive	R-X	New	R	π 78_2016-04_35	R	π 78_2016-04_35	X	π 154_2016-08_35	Bullet	NM	Beretta	R	X	BV	D	1
Org-Grp-178	BV	D	Group 130	22	2	Elim-Using Difference in Individual Characteristics	Correct-NonMatch	Q-W	New	Q	π 02_2016-01_90	Q	π 02_2016-01_90	W	π 78_2016-04_35	Bullet	NM	Beretta	Q	W	BV	D	1
Org-Grp-178	BV	D	Group 130	23	2	ID---provide basis	Correct-Match	L-L	New	L	π 75_2016-04_96	L	π 75_2016-04_96	L	π 75_2016-04_96	Bullet	M	Beretta	L	L	BV	D	1
Org-Grp-178	BV	D	Group 130	24	2	Elim-Using Difference in Individual Characteristics	Correct-NonMatch	11-5	New	11		11		5		Bullet	NM	Non_Ber	11	5	BV	D	1
Org-Grp-178	BV	D	Group 130	25	2	Inc-B	Non-Matched(gt) marked Inconclusive	T-Z	New	T	π 78_2016-04_35	T	π 78_2016-04_35	Z	π 116_2016-06_35	Bullet	NM	Beretta	T	Z	BV	D	1
Org-Grp-178	BV	D	Group 130	26	2	Inc-B	Match(gt) marked Inconclusive	N-N	New	N	π 78_2016-04_35	N	π 78_2016-04_35	N	π 78_2016-04_35	Bullet	M	Beretta	N	N	BV	D	1
Org-Grp-178	BV	D	Group 130	27	2	Inc-A	Match(gt) marked Inconclusive	M-M	New	M	π 78_2016-04_35	M	π 78_2016-04_35	M	π 78_2016-04_35	Bullet	M	Beretta	M	M	BV	D	1
Org-Grp-178	BV	D	Group 130	28	2	Inc-B	Non-Matched(gt) marked Inconclusive	U-AA	New	U	π 116_2016-06_179	U	π 116_2016-06_179	AA	π 02_2016-01_81	Bullet	NM	Beretta	U	AA	BV	D	1
Org-Grp-178	BV	D	Group 130	29	0	Inc-B	Non-Matched(gt) marked Inconclusive	9-3	New	9		9		3		Bullet	NM	Non_Ber	9	3	BV	D	1
Org-Grp-178	BV	D	Group 130	30	2	Elim-Using Difference in Individual Characteristics	Correct-NonMatch	1-6	New	1		1		6		Bullet	NM	Non_Ber	1	6	BV	D	1
Org-Grp-112	EN	A	Group 132	16	2	Elim-Using Difference in Individual Characteristics	Incorrect-actually Match(gt)	11-11	New	11		11		11		Bullet	M	Non_Ber	11	11	EN	A	1
Org-Grp-112	EN	A	Group 132	17	2	Elim-Using Difference in Individual Characteristics	Correct-NonMatch	B-K	New	B	π 75_2016-04_96	B	π 75_2016-04_96	K	π 75_2016-04_96	Bullet	NM	Beretta	B	K	EN	A	1
Org-Grp-112	EN	A	Group 132	18	2	ID---provide basis	Correct-Match	X-X	New	X	π 154_2016-08_35	X	π 154_2016-08_35	X	π 154_2016-08_35	Bullet	M	Beretta	X	X	EN	A	1
Org-Grp-112	EN	A	Group 132	19	2	Inc-A	Match(gt) marked Inconclusive	1-1	New	1		1		1		Bullet	M	Non_Ber	1	1	EN	A	1
Org-Grp-112	EN	A	Group 132	20	2	Elim-Using Difference in Individual Characteristics	Correct-NonMatch	C-L	New	C	π 02_2016-01_94	C	π 02_2016-01_94	L	π 75_2016-04_96	Bullet	NM	Beretta	C	L	EN	A	1
Org-Grp-112	EN	A	Group 132	21	2	Inc-B	Non-Matched(gt) marked Inconclusive	A-J	New	A	π 154_2016-08_35	A	π 154_2016-08_35	J	π 154_2016-08_125	Bullet	NM	Beretta	A	J	EN	A	1
Org-Grp-112	EN	A	Group 132	22	2	Elim-Using Difference in Individual Characteristics	Correct-NonMatch	Y-G	New	Y	π 111_2014-06_21	Y	π 111_2014-06_21	G	π 78_2016-04_188	Bullet	NM	Beretta	Y	G	EN	A	1
Org-Grp-112	EN	A	Group 132	23	2	Inc-B	Non-Matched(gt) marked Inconclusive	F-O	New	F	π 165_2016-08_96	F	π 165_2016-08_96	O	π 116_2016-06_125	Bullet	NM	Beretta	F	O	EN	A	1
Org-Grp-112	EN	A	Group 132	24	2	Elim-Using Difference in Individual Characteristics	Correct-NonMatch	D-M	New	D	π 78_2016-04_35	D	π 78_2016-04_35	M	π 78_2016-04_35	Bullet	NM	Beretta	D	M	EN	A	1
Org-Grp-112	EN	A	Group 132	25	2	Inc-B	Non-Matched(gt) marked Inconclusive	4-7	New	4		4		7		Bullet	NM	Non_Ber	4	7	EN	A	1
Org-Grp-112	EN	A	Group 132	26	2	Elim-Using Difference in Individual Characteristics	Correct-NonMatch	3-6	New	3		3		6		Bullet	NM	Non_Ber	3	6	EN	A	1
Org-Grp-112	EN	A	Group 132	27	2	Elim-Using Difference in Individual Characteristics	Correct-NonMatch	Z-H	New	Z	π 116_2016-06_35	Z	π 116_2016-06_35	H	π 165_2016-08_96	Bullet	NM	Beretta	Z	H	EN	A	1
Org-Grp-112	EN	A	Group 132	28	2	Elim-Using Difference in Individual Characteristics	Correct-NonMatch	E-N	New	E	π 78_2016-04_35	E	π 78_2016-04_35	N	π 78_2016-04_35	Bullet	NM	Beretta	E	N	EN	A	1
Org-Grp-112	EN	A	Group 132	29	2	Elim-Using Difference in Individual Characteristics	Correct-NonMatch	AA-I	New	AA	π 02_2016-01_81	AA	π 02_2016-01_81	I	π 78_2016-04_35	Bullet	NM	Beretta	AA	I	EN	A	1
Org-Grp-112	EN	A	Group 132	30	2	Elim-Using Difference in Individual Characteristics	Correct-NonMatch	2-5	New	2		2		5		Bullet	NM	Non_Ber	2	5	EN	A	1
Org-Grp-191	YM	B	Group 133	16	2	ID---provide basis	Correct-Match	3-3	New	3		3		3		Bullet	M	Non_Ber	3	3	YM	B	1
Org-Grp-191	YM	B	Group 133	17	2	Elim-Using Difference in Individual Characteristics	Correct-NonMatch	Y-G	New	Y	π 111_2014-06_21	Y	π 111_2014-06_21	G	π 78_2016-04_188	Bullet	NM	Beretta	Y	G	YM	B	1
Org-Grp-191	YM	B	Group 133	18	2	Elim-Using Difference in Individual Characteristics	Correct-NonMatch	V-D	New	V	π 78_2016-04_35	V	π 78_2016-04_35	D	π 78_2016-04_35	Bullet	NM	Beretta	V	D	YM	B	1
Org-Grp-191	YM	B	Group 133	19	2	Inc-B	Non-Matched(gt) marked Inconclusive	6-9	New	6		6		9		Bullet	NM	Non_Ber	6	9	YM	B	1
Org-Grp-191	YM	B	Group 133	20	2	Inc-A	Match(gt) marked Inconclusive	4-4	New	4		4		4		Bullet	M	Non_Ber	4	4	YM	B	1
Org-Grp-191	YM	B	Group 133	21	2	Elim-Using Difference in Individual Characteristics	Correct-NonMatch	7-10	New	7		7		10		Bullet	NM	Non_Ber	7	10	YM	B	1
Org-Grp-191	YM	B	Group 133	22	2	Elim-Using Difference in Individual Characteristics	Correct-NonMatch	U-C	New	U	π 116_2016-06_179	U	π 116_2016-06_179	C	π 02_2016-01_94	Bullet	NM	Beretta	U	C	YM	B	1
Org-Grp-191	YM	B	Group 133	23	2	Elim-Using Difference in Individual Characteristics	Correct-NonMatch	S-A	New	S	π 154_2016-08_35	S	π 154_2016-08_35	A	π 154_2016-08_35	Bullet	NM	Beretta	S	A	YM	B	1
Org-Grp-191	YM	B	Group 133	24	2	Elim-Using Difference in Individual Characteristics	Correct-NonMatch	Z-H	New	Z	π 116_2016-06_35	Z	π 116_2016-06_35	H	π 165_2016-08_96	Bullet	NM	Beretta	Z	H	YM	B	1
Org-Grp-191	YM	B	Group 133	25	2	Elim-Using Difference in Individual Characteristics	Correct-NonMatch	X-F	New	X	π 154_2016-08_35	X	π 154_2016-08_35	F	π 165_2016.08_91	Bullet	NM	Beretta	X	F	YM	B	1
Org-Grp-191	YM	B	Group 133	26	2	Elim-Using Difference in Individual Characteristics	Correct-NonMatch	W-E	New	W	π 78_2016-04_35	W	π 78_2016-04_35	E	π 78_2016-04_35	Bullet	NM	Beretta	W	E	YM	B	1
Org-Grp-191	YM	B	Group 133	27	2	Elim-Using Difference in Individual Characteristics	Correct-NonMatch	T-B	New	T	π 78_2016-04_35	T	π 78_2016-04_35	B	π 75_2016-04_96	Bullet	NM	Beretta	T	B	YM	B	1
Org-Grp-191	YM	B	Group 133	28	2	Inc-B	Non-Matched(gt) marked Inconclusive	5-8	New	5		5		8		Bullet	NM	Non_Ber	5	8	YM	B	1
Org-Grp-191	YM	B	Group 133	29	2	ID---provide basis	Correct-Match	R-R	New	R	π 78_2016-04_35	R	π 78_2016-04_35	R	π 78_2016-04_35	Bullet	M	Beretta	R	R	YM	B	1
Org-Grp-191	YM	B	Group 133	30	2	Inc-B	Non-Matched(gt) marked Inconclusive	AA-I	New	AA	π 02_2016-01_81	AA	π 02_2016-01_81	I	π 78_2016-04_35	Bullet	NM	Beretta	AA	I	YM	B	1
Org-Grp-264	KY	I	Group 134	16	2	Elim-Using Difference in Individual Characteristics	Correct-NonMatch	X-B	New	X	π 154_2016-08_35	X	π 154_2016-08_35	B	π 75_2016-04_96	Bullet	NM	Beretta	X	B	KY	I	2
Org-Grp-264	KY	I	Group 134	17	0	Inc-B	Match(gt) marked Inconclusive	4-4	New	4		4		4		Bullet	M	Non_Ber	4	4	KY	I	2
Org-Grp-264	KY	I	Group 134	18	2	Elim-Using Difference in Individual Characteristics	Correct-NonMatch	Z-D	New	Z	π 116_2016-06_119	Z	π 116_2016-06_119	D	π 78_2016-04_35	Bullet	NM	Beretta	Z	D	KY	I	2
Org-Grp-264	KY	I	Group 134	19	2	ID---provide basis	Correct-Match	S-S	New	S	π 154_2016-08_125	S	π 154_2016-08_125	S	π 154_2016-08_35	Bullet	M	Beretta	S	S	KY	I	2
Org-Grp-264	KY	I	Group 134	20	2	ID---provide basis	Correct-Match	U-U	New	U	π 116_2016-06_179	U	π 116_2016-06_179	U	π 116_2016-06_179	Bullet	M	Beretta	U	U	KY	I	2
Org-Grp-264	KY	I	Group 134	21	2	Elim-Using Difference in Individual Characteristics	Correct-NonMatch	W-A	New	W	π 78_2016-04_35	W	π 78_2016-04_35	A	π 154_2016-08_35	Bullet	NM	Beretta	W	A	KY	I	2
Org-Grp-264	KY	I	Group 134	22	2	Elim-Using Difference in Individual Characteristics	Correct-NonMatch	Y-C	New	Y	π 111_2014-06_21	Y	π 111_2014-06_21	C	π 02_2016-01_94	Bullet	NM	Beretta	Y	C	KY	I	2
Org-Grp-264	KY	I	Group 134	23	2	Elim-Using Difference in Individual Characteristics	Correct-NonMatch	7-11	New	7		7		11		Bullet	NM	Non_Ber	7	11	KY	I	2
Org-Grp-264	KY	I	Group 134	24	2	ID---provide basis	Correct-Match	R-R	New	R	π 78_2016-04_35	R	π 78_2016-04_35	R	π 78_2016-04_35	Bullet	M	Beretta	R	R	KY	I	2
Org-Grp-264	KY	I	Group 134	25	2	Elim-Using Difference in Individual Characteristics	Correct-NonMatch	5-9	New	5		5		9		Bullet	NM	Non_Ber	5	9	KY	I	2
Org-Grp-264	KY	I	Group 134	26	2	Elim-Using Difference in Individual Characteristics	Correct-NonMatch	AA-E	New	AA	π 02_2016-01_81	AA	π 02_2016-01_81	E	π 78_2016-04_35	Bullet	NM	Beretta	AA	E	KY	I	2
Org-Grp-264	KY	I	Group 134	27	2	ID---provide basis	Correct-Match	V-V	New	V	π 78_2016-04_35	V	π 78_2016-04_35	V	π 78_2016-04_35	Bullet	M	Beretta	V	V	KY	I	2
Org-Grp-264	KY	I	Group 134	28	2	Inc-B	Non-Matched(gt) marked Inconclusive	8-1	New	8		8		1		Bullet	NM	Non_Ber	8	1	KY	I	2
Org-Grp-264	KY	I	Group 134	29	2	ID---provide basis	Correct-Match	T-T	New	T	π 78_2016-04_35	T	π 78_2016-04_35	T	π 78_2016-04_35	Bullet	M	Beretta	T	T	KY	I	2
Org-Grp-264	KY	I	Group 134	30	2	Elim-Using Difference in Individual Characteristics	Correct-NonMatch	6-10	New	6		6		10		Bullet	NM	Non_Ber	6	10	KY	I	2
Org-Grp-275	HF	J	Group 136	16	2	Elim-Using Difference in Individual Characteristics	Correct-NonMatch	T-B	New	T	π 78_2016-04_35	T	π 78_2016-04_35	B	π 75_2016-04_96	Bullet	NM	Beretta	T	B	HF	J	2
Org-Grp-275	HF	J	Group 136	17	2	Inc-A	Match(gt) marked Inconclusive	4-4	New	4		4		4		Bullet	M	Non_Ber	4	4	HF	J	2
Org-Grp-275	HF	J	Group 136	18	2	Elim-Using Difference in Individual Characteristics	Correct-NonMatch	7-10	New	7		7		10		Bullet	NM	Non_Ber	7	10	HF	J	2
Org-Grp-275	HF	J	Group 136	19	2	Elim-Using Difference in Individual Characteristics	Correct-NonMatch	P-Y	New	P	π 154_2016-08_96	P	π 154_2016-08_96	Y	π 111_2014-06_21	Bullet	NM	Beretta	P	Y	HF	J	2
Org-Grp-275	HF	J	Group 136	20	2	ID---provide basis	Correct-Match	M-M	New	M	π 78_2016-04_35	M	π 78_2016-04_35	M	π 78_2016-04_35	Bullet	M	Beretta	M	M	HF	J	2
Org-Grp-275	HF	J	Group 136	21	2	Elim-Using Difference in Individual Characteristics	Correct-NonMatch	R-AA	New	R	π 78_2016-04_35	R	π 78_2016-04_35	AA	π 02_2016-01_81	Bullet	NM	Beretta	R	AA	HF	J	2
Org-Grp-275	HF	J	Group 136	22	2	Elim-Using Difference in Individual Characteristics	Correct-NonMatch	N-W	New	N	π 78_2016-04_35	N	π 78_2016-04_35	W	π 78_2016-04_35	Bullet	NM	Beretta	N	W	HF	J	2
Org-Grp-275	HF	J	Group 136	23	2	ID---provide basis	Correct-Match	5-5	New	5		5		5		Bullet	M	Non_Ber	5	5	HF	J	2
Org-Grp-275	HF	J	Group 136	24	2	Elim-Using Difference in Individual Characteristics	Correct-NonMatch	U-C	New	U	π 116_2016-06_179	U	π 116_2016-06_179	C	π 02_2016-01_94	Bullet	NM	Beretta	U	C	HF	J	2
Org-Grp-275	HF	J	Group 136	25	2	Inc-B	Non-Matched(gt) marked Inconclusive	8-11	New	8		8		11		Bullet	NM	Non_Ber	8	11	HF	J	2
Org-Grp-275	HF	J	Group 136	26	2	Inc-C	Non-Matched(gt) marked Inconclusive	6-9	New	6		6		9		Bullet	NM	Non_Ber	6	9	HF	J	2
Org-Grp-275	HF	J	Group 136	27	2	Elim-Using Difference in Individual Characteristics	Correct-NonMatch	S-A	New	S	π 154_2016-08_35	S	π 154_2016-08_35	A	π 154_2016-08_35	Bullet	NM	Beretta	S	A	HF	J	2
Org-Grp-275	HF	J	Group 136	28	2	Elim-Using Difference in Individual Characteristics	Correct-NonMatch	Q-Z	New	Q	π 116_2016-06_179	Q	π 116_2016-06_179	Z	π 116_2016-06_119	Bullet	NM	Beretta	Q	Z	HF	J	2
Org-Grp-275	HF	J	Group 136	29	2	Elim-Using Difference in Individual Characteristics	Correct-NonMatch	O-X	New	O	π 116_2016-06_125	O	π 116_2016-06_125	X	π 154_2016-08_35	Bullet	NM	Beretta	O	X	HF	J	2
Org-Grp-275	HF	J	Group 136	30	2	Elim-Using Difference in Individual Characteristics	Correct-NonMatch	V-D	New	V	π 78_2016-04_35	V	π 78_2016-04_35	D	π 78_2016-04_35	Bullet	NM	Beretta	V	D	HF	J	2
Org-Grp-241	LA	G	Group 137	16	0	Inc-B	Non-Matched(gt) marked Inconclusive	11-3	New	11		11		3		Bullet	NM	Non_Ber	11	3	LA	G	2
Org-Grp-241	LA	G	Group 137	17	2	Elim-Using Difference in Individual Characteristics	Correct-NonMatch	G-P	New	G	π 78_2016-04_188	G	π 78_2016-04_188	P	π 154_2016-08_96	Bullet	NM	Beretta	G	P	LA	G	2
Org-Grp-241	LA	G	Group 137	18	2	Inc-B	Non-Matched(gt) marked Inconclusive	F-O	New	F	π 165_2016.08_91	F	π 165_2016.08_91	O	π 116_2016-06_125	Bullet	NM	Beretta	F	O	LA	G	2
Org-Grp-241	LA	G	Group 137	19	2	Elim-Using Difference in Individual Characteristics	Correct-NonMatch	K-T	New	K	π 75_2016-04_96	K	π 75_2016-04_96	T	π 78_2016-04_35	Bullet	NM	Beretta	K	T	LA	G	2
Org-Grp-241	LA	G	Group 137	20	2	Elim-Using Difference in Individual Characteristics	Correct-NonMatch	E-N	New	E	π 78_2016-04_35	E	π 78_2016-04_35	N	π 78_2016-04_35	Bullet	NM	Beretta	E	N	LA	G	2
Org-Grp-241	LA	G	Group 137	21	2	Inc-B	Non-Matched(gt) marked Inconclusive	10-2	New	10		10		2		Bullet	NM	Non_Ber	10	2	LA	G	2
Org-Grp-241	LA	G	Group 137	22	2	Inc-B	Match(gt) marked Inconclusive	7-7	New	7		7		7		Bullet	M	Non_Ber	7	7	LA	G	2
Org-Grp-241	LA	G	Group 137	23	2	Inc-B	Match(gt) marked Inconclusive	8-8	New	8		8		8		Bullet	M	Non_Ber	8	8	LA	G	2
Org-Grp-241	LA	G	Group 137	24	2	Elim-Using Difference in Individual Characteristics	Correct-NonMatch	L-U	New	L	π 75_2016-04_96	L	π 75_2016-04_96	U	π 116_2016-06_179	Bullet	NM	Beretta	L	U	LA	G	2
Org-Grp-241	LA	G	Group 137	25	0	Inc-B	Non-Matched(gt) marked Inconclusive	9-1	New	9		9		1		Bullet	NM	Non_Ber	9	1	LA	G	2
Org-Grp-241	LA	G	Group 137	26	2	Elim-Using Difference in Individual Characteristics	Correct-NonMatch	H-Q	New	H	π 02_2016-01_94	H	π 02_2016-01_94	Q	π 116_2016-06_179	Bullet	NM	Beretta	H	Q	LA	G	2
Org-Grp-241	LA	G	Group 137	27	2	Elim-Using Difference in Individual Characteristics	Correct-NonMatch	M-V	New	M	π 78_2016-04_35	M	π 78_2016-04_35	V	π 78_2016-04_35	Bullet	NM	Beretta	M	V	LA	G	2
Org-Grp-241	LA	G	Group 137	28	2	Elim-Using Difference in Individual Characteristics	Correct-NonMatch	J-S	New	J	π 154_2016-08_125	J	π 154_2016-08_125	S	π 154_2016-08_35	Bullet	NM	Beretta	J	S	LA	G	2
Org-Grp-241	LA	G	Group 137	29	2	Elim-Using Difference in Individual Characteristics	Correct-NonMatch	I-R	New	I	π 78_2016-04_35	I	π 78_2016-04_35	R	π 78_2016-04_35	Bullet	NM	Beretta	I	R	LA	G	2
Org-Grp-241	LA	G	Group 137	30	2	ID---provide basis	Correct-Match	D-D	New	D	π 78_2016-04_35	D	π 78_2016-04_35	D	π 78_2016-04_35	Bullet	M	Beretta	D	D	LA	G	2
Org-Grp-105	TL	E	Group 138	16	2	Inc-A	Match(gt) marked Inconclusive	11-11	New	11		11		11		Bullet	M	Non_Ber	11	11	TL	E	1
Org-Grp-105	TL	E	Group 138	17	2	Inc-B	Non-Matched(gt) marked Inconclusive	3-4	New	3		3		4		Bullet	NM	Non_Ber	3	4	TL	E	1
Org-Grp-105	TL	E	Group 138	18	2	ID---provide basis	Correct-Match	1-1	New	1		1		1		Bullet	M	Non_Ber	1	1	TL	E	1
Org-Grp-105	TL	E	Group 138	19	2	ID---provide basis	Correct-Match	N-N	New	N	π 78_2016-04_35	N	π 78_2016-04_35	N	π 78_2016-04_35	Bullet	M	Beretta	N	N	TL	E	1
Org-Grp-105	TL	E	Group 138	20	2	Inc-C	Non-Matched(gt) marked Inconclusive	Q-X	New	Q	π 02_2016-01_90	Q	π 02_2016-01_90	X	π 154_2016-08_35	Bullet	NM	Beretta	Q	X	TL	E	1
Org-Grp-105	TL	E	Group 138	21	2	ID---provide basis	Correct-Match	2-2	New	2		2		2		Bullet	M	Non_Ber	2	2	TL	E	1
Org-Grp-105	TL	E	Group 138	22	2	Inc-B	Non-Matched(gt) marked Inconclusive	U-A	New	U	π 116_2016-06_179	U	π 116_2016-06_179	A	π 154_2016-08_35	Bullet	NM	Beretta	U	A	TL	E	1
Org-Grp-105	TL	E	Group 138	23	2	Inc-C	Non-Matched(gt) marked Inconclusive	R-Y	New	R	π 78_2016-04_35	R	π 78_2016-04_35	Y	π 111_2014-06_21	Bullet	NM	Beretta	R	Y	TL	E	1
Org-Grp-105	TL	E	Group 138	24	2	Elim-Using Difference in Individual Characteristics	Correct-NonMatch	S-Z	New	S	π 154_2016-08_35	S	π 154_2016-08_35	Z	π 116_2016-06_35	Bullet	NM	Beretta	S	Z	TL	E	1
Org-Grp-105	TL	E	Group 138	25	2	ID---provide basis	Correct-Match	O-O	New	O	π 116_2016-06_125	O	π 116_2016-06_125	O	π 116_2016-06_125	Bullet	M	Beretta	O	O	TL	E	1
Org-Grp-105	TL	E	Group 138	26	2	Elim-Using Difference in Individual Characteristics	Correct-NonMatch	T-AA	New	T	π 78_2016-04_35	T	π 78_2016-04_35	AA	π 02_2016-01_81	Bullet	NM	Beretta	T	AA	TL	E	1
Org-Grp-105	TL	E	Group 138	27	2	Inc-A	Match(gt) marked Inconclusive	10-10	New	10		10		10		Bullet	M	Non_Ber	10	10	TL	E	1
Org-Grp-105	TL	E	Group 138	28	2	Inc-B	Non-Matched(gt) marked Inconclusive	W-C	New	W	π 78_2016-04_35	W	π 78_2016-04_35	C	π 02_2016-01_94	Bullet	NM	Beretta	W	C	TL	E	1
Org-Grp-105	TL	E	Group 138	29	2	ID---provide basis	Correct-Match	P-P	New	P	π 154_2016-08_96	P	π 154_2016-08_96	P	π 154_2016-08_96	Bullet	M	Beretta	P	P	TL	E	1
Org-Grp-105	TL	E	Group 138	30	2	Inc-C	Non-Matched(gt) marked Inconclusive	V-B	New	V	π 78_2016-04_35	V	π 78_2016-04_35	B	π 75_2016-04_96	Bullet	NM	Beretta	V	B	TL	E	1
Org-Grp-258	UU	F	Group 139	16	2	Inc-C	Non-Matched(gt) marked Inconclusive	4-7	New	4		4		7		Bullet	NM	Non_Ber	4	7	UU	F	2
Org-Grp-258	UU	F	Group 139	17	2	Inc-C	Non-Matched(gt) marked Inconclusive	D-M	New	D	π 78_2016-04_35	D	π 78_2016-04_35	M	π 78_2016-04_35	Bullet	NM	Beretta	D	M	UU	F	2
Org-Grp-258	UU	F	Group 139	18	2	Inc-C	Non-Matched(gt) marked Inconclusive	C-L	New	C	π 02_2016-01_94	C	π 02_2016-01_94	L	π 75_2016-04_96	Bullet	NM	Beretta	C	L	UU	F	2
Org-Grp-258	UU	F	Group 139	19	0	Inc-B	Non-Matched(gt) marked Inconclusive	3-6	New	3		3		6		Bullet	NM	Non_Ber	3	6	UU	F	2
Org-Grp-258	UU	F	Group 139	20	2	ID---provide basis	Correct-Match	2-2	New	2		2		2		Bullet	M	Non_Ber	2	2	UU	F	2
Org-Grp-258	UU	F	Group 139	21	2	Inc-A	Non-Matched(gt) marked Inconclusive	E-N	New	E	π 78_2016-04_35	E	π 78_2016-04_35	N	π 78_2016-04_35	Bullet	NM	Beretta	E	N	UU	F	2
Org-Grp-258	UU	F	Group 139	22	2	Inc-C	Non-Matched(gt) marked Inconclusive	Z-H	New	Z	π 116_2016-06_119	Z	π 116_2016-06_119	H	π 02_2016-01_94	Bullet	NM	Beretta	Z	H	UU	F	2
Org-Grp-258	UU	F	Group 139	23	2	ID---provide basis	Correct-Match	W-W	New	W	π 78_2016-04_35	W	π 78_2016-04_35	W	π 78_2016-04_35	Bullet	M	Beretta	W	W	UU	F	2
Org-Grp-258	UU	F	Group 139	24	2	Inc-C	Non-Matched(gt) marked Inconclusive	X-F	New	X	π 154_2016-08_35	X	π 154_2016-08_35	F	π 165_2016-08_96	Bullet	NM	Beretta	X	F	UU	F	2
Org-Grp-258	UU	F	Group 139	25	2	Inc-A	Non-Matched(gt) marked Inconclusive	B-K	New	B	π 75_2016-04_96	B	π 75_2016-04_96	K	π 75_2016-04_96	Bullet	NM	Beretta	B	K	UU	F	2
Org-Grp-258	UU	F	Group 139	26	2	Inc-A	Non-Matched(gt) marked Inconclusive	5-8	New	5		5		8		Bullet	NM	Non_Ber	5	8	UU	F	2
Org-Grp-258	UU	F	Group 139	27	2	Inc-C	Non-Matched(gt) marked Inconclusive	AA-I	New	AA	π 02_2016-01_81	AA	π 02_2016-01_81	I	π 78_2016-04_35	Bullet	NM	Beretta	AA	I	UU	F	2
Org-Grp-258	UU	F	Group 139	28	2	ID---provide basis	Correct-Match	1-1	New	1		1		1		Bullet	M	Non_Ber	1	1	UU	F	2
Org-Grp-258	UU	F	Group 139	29	2	Inc-C	Non-Matched(gt) marked Inconclusive	Y-G	New	Y	π 111_2014-06_21	Y	π 111_2014-06_21	G	π 78_2016-04_188	Bullet	NM	Beretta	Y	G	UU	F	2
Org-Grp-258	UU	F	Group 139	30	2	Inc-C	Non-Matched(gt) marked Inconclusive	A-J	New	A	π 154_2016-08_35	A	π 154_2016-08_35	J	π 154_2016-08_125	Bullet	NM	Beretta	A	J	UU	F	2
Org-Grp-229	ZQ	A	Group 14	16	2	Inc-C	Non-Matched(gt) marked Inconclusive	V-D	New	V	π 78_2016-04_35	V	π 78_2016-04_35	D	π 78_2016-04_35	Bullet	NM	Beretta	V	D	ZQ	A	1
Org-Grp-229	ZQ	A	Group 14	17	2	ID---provide basis	Correct-Match	1-1	New	1		1		1		Bullet	M	Non_Ber	1	1	ZQ	A	1
Org-Grp-229	ZQ	A	Group 14	18	2	ID---provide basis	Correct-Match	N-N	New	N	π 78_2016-04_35	N	π 78_2016-04_35	N	π 78_2016-04_35	Bullet	M	Beretta	N	N	ZQ	A	1
Org-Grp-229	ZQ	A	Group 14	19	2	Inc-A	Non-Matched(gt) marked Inconclusive	S-A	New	S	π 154_2016-08_35	S	π 154_2016-08_35	A	π 154_2016-08_35	Bullet	NM	Beretta	S	A	ZQ	A	1
Org-Grp-229	ZQ	A	Group 14	20	2	Inc-A	Non-Matched(gt) marked Inconclusive	T-B	New	T	π 78_2016-04_35	T	π 78_2016-04_35	B	π 75_2016-04_96	Bullet	NM	Beretta	T	B	ZQ	A	1
Org-Grp-229	ZQ	A	Group 14	21	2	Inc-C	Non-Matched(gt) marked Inconclusive	W-E	New	W	π 78_2016-04_35	W	π 78_2016-04_35	E	π 78_2016-04_35	Bullet	NM	Beretta	W	E	ZQ	A	1
Org-Grp-229	ZQ	A	Group 14	22	0	Inc-A	Non-Matched(gt) marked Inconclusive	3-6	New	3		3		6		Bullet	NM	Non_Ber	3	6	ZQ	A	1
Org-Grp-229	ZQ	A	Group 14	23	2	Elim-Using Difference in Individual Characteristics	Correct-NonMatch	4-7	New	4		4		7		Bullet	NM	Non_Ber	4	7	ZQ	A	1
Org-Grp-229	ZQ	A	Group 14	24	2	Inc-A	Non-Matched(gt) marked Inconclusive	U-C	New	U	π 116_2016-06_179	U	π 116_2016-06_179	C	π 02_2016-01_94	Bullet	NM	Beretta	U	C	ZQ	A	1
Org-Grp-229	ZQ	A	Group 14	25	2	Inc-A	Non-Matched(gt) marked Inconclusive	Q-Z	New	Q	π 116_2016-06_179	Q	π 116_2016-06_179	Z	π 116_2016-06_119	Bullet	NM	Beretta	Q	Z	ZQ	A	1
Org-Grp-229	ZQ	A	Group 14	26	2	Inc-A	Non-Matched(gt) marked Inconclusive	P-Y	New	P	π 154_2016-08_96	P	π 154_2016-08_96	Y	π 111_2014-06_21	Bullet	NM	Beretta	P	Y	ZQ	A	1
Org-Grp-229	ZQ	A	Group 14	27	2	Inc-C	Non-Matched(gt) marked Inconclusive	R-AA	New	R	π 78_2016-04_35	R	π 78_2016-04_35	AA	π 02_2016-01_81	Bullet	NM	Beretta	R	AA	ZQ	A	1
Org-Grp-229	ZQ	A	Group 14	28	2	Inc-B	Non-Matched(gt) marked Inconclusive	O-X	New	O	π 116_2016-06_125	O	π 116_2016-06_125	X	π 154_2016-08_35	Bullet	NM	Beretta	O	X	ZQ	A	1
Org-Grp-229	ZQ	A	Group 14	29	2	Inc-C	Non-Matched(gt) marked Inconclusive	5-8	New	5		5		8		Bullet	NM	Non_Ber	5	8	ZQ	A	1
Org-Grp-229	ZQ	A	Group 14	30	2	Inc-B	Match(gt) marked Inconclusive	2-2	New	2		2		2		Bullet	M	Non_Ber	2	2	ZQ	A	1
Org-Grp-99	YE	D	Group 140	16	2	ID---provide basis	Correct-Match	V-V	New	V	π 78_2016-04_35	V	π 78_2016-04_35	V	π 78_2016-04_35	Bullet	M	Beretta	V	V	YE	D	1
Org-Grp-99	YE	D	Group 140	17	2	Inc-B	Non-Matched(gt) marked Inconclusive	2-7	New	2		2		7		Bullet	NM	Non_Ber	2	7	YE	D	1
Org-Grp-99	YE	D	Group 140	18	2	Inc-B	Match(gt) marked Inconclusive	S-S	New	S	π 154_2016-08_125	S	π 154_2016-08_125	S	π 154_2016-08_35	Bullet	M	Beretta	S	S	YE	D	1
Org-Grp-99	YE	D	Group 140	19	2	Inc-B	Match(gt) marked Inconclusive	U-U	New	U	π 116_2016-06_179	U	π 116_2016-06_179	U	π 116_2016-06_179	Bullet	M	Beretta	U	U	YE	D	1
Org-Grp-99	YE	D	Group 140	20	2	Inc-C	Non-Matched(gt) marked Inconclusive	Y-D	New	Y	π 111_2014-06_21	Y	π 111_2014-06_21	D	π 78_2016-04_35	Bullet	NM	Beretta	Y	D	YE	D	1
Org-Grp-99	YE	D	Group 140	21	2	Inc-C	Non-Matched(gt) marked Inconclusive	X-C	New	X	π 154_2016-08_35	X	π 154_2016-08_35	C	π 02_2016-01_94	Bullet	NM	Beretta	X	C	YE	D	1
Org-Grp-99	YE	D	Group 140	22	2	Inc-C	Non-Matched(gt) marked Inconclusive	Z-E	New	Z	π 116_2016-06_35	Z	π 116_2016-06_35	E	π 78_2016-04_35	Bullet	NM	Beretta	Z	E	YE	D	1
Org-Grp-99	YE	D	Group 140	23	2	Inc-C	Non-Matched(gt) marked Inconclusive	W-B	New	W	π 78_2016-04_35	W	π 78_2016-04_35	B	π 75_2016-04_96	Bullet	NM	Beretta	W	B	YE	D	1
Org-Grp-99	YE	D	Group 140	24	2	ID---provide basis	Correct-Match	T-T	New	T	π 78_2016-04_35	T	π 78_2016-04_35	T	π 78_2016-04_35	Bullet	M	Beretta	T	T	YE	D	1
Org-Grp-99	YE	D	Group 140	25	2	Inc-B	Non-Matched(gt) marked Inconclusive	5-10	New	5		5		10		Bullet	NM	Non_Ber	5	10	YE	D	1
Org-Grp-99	YE	D	Group 140	26	2	Inc-C	Non-Matched(gt) marked Inconclusive	4-9	New	4		4		9		Bullet	NM	Non_Ber	4	9	YE	D	1
Org-Grp-99	YE	D	Group 140	27	2	Inc-B	Non-Matched(gt) marked Inconclusive	3-8	New	3		3		8		Bullet	NM	Non_Ber	3	8	YE	D	1
Org-Grp-99	YE	D	Group 140	28	2	Inc-B	Non-Matched(gt) marked Inconclusive	6-11	New	6		6		11		Bullet	NM	Non_Ber	6	11	YE	D	1
Org-Grp-99	YE	D	Group 140	29	2	Inc-C	Non-Matched(gt) marked Inconclusive	A-G	New	A	π 154_2016-08_35	A	π 154_2016-08_35	G	π 78_2016-04_188	Bullet	NM	Beretta	A	G	YE	D	1
Org-Grp-99	YE	D	Group 140	30	2	Inc-B	Non-Matched(gt) marked Inconclusive	AA-F	New	AA	π 02_2016-01_81	AA	π 02_2016-01_81	F	π 165_2016-08_96	Bullet	NM	Beretta	AA	F	YE	D	1
Org-Grp-7	AS	B	Group 142	16	2	Inc-A	Non-Matched(gt) marked Inconclusive	C-I	New	C	π 02_2016-01_94	C	π 02_2016-01_94	I	π 78_2016-04_35	Bullet	NM	Beretta	C	I	AS	B	1
Org-Grp-7	AS	B	Group 142	17	2	ID---provide basis	Correct-Match	Y-Y	New	Y	π 111_2014-06_21	Y	π 111_2014-06_21	Y	π 111_2014-06_21	Bullet	M	Beretta	Y	Y	AS	B	1
Org-Grp-7	AS	B	Group 142	18	2	Inc-A	Non-Matched(gt) marked Inconclusive	AA-F	New	AA	π 02_2016-01_81	AA	π 02_2016-01_81	F	π 165_2016-08_96	Bullet	NM	Beretta	AA	F	AS	B	1
Org-Grp-7	AS	B	Group 142	19	2	Inc-A	Non-Matched(gt) marked Inconclusive	7-1	New	7		7		1		Bullet	NM	Non_Ber	7	1	AS	B	1
Org-Grp-7	AS	B	Group 142	20	2	Inc-A	Non-Matched(gt) marked Inconclusive	8-2	New	8		8		2		Bullet	NM	Non_Ber	8	2	AS	B	1
Org-Grp-7	AS	B	Group 142	21	2	Inc-C	Non-Matched(gt) marked Inconclusive	6-11	New	6		6		11		Bullet	NM	Non_Ber	6	11	AS	B	1
Org-Grp-7	AS	B	Group 142	22	2	ID---provide basis	Correct-Match	Z-Z	New	Z	π 116_2016-06_35	Z	π 116_2016-06_35	Z	π 116_2016-06_119	Bullet	M	Beretta	Z	Z	AS	B	1
Org-Grp-7	AS	B	Group 142	23	2	Inc-A	Match(gt) marked Inconclusive	X-X	New	X	π 154_2016-08_35	X	π 154_2016-08_35	X	π 154_2016-08_35	Bullet	M	Beretta	X	X	AS	B	1
Org-Grp-7	AS	B	Group 142	24	2	ID---provide basis	Correct-Match	W-W	New	W	π 78_2016-04_35	W	π 78_2016-04_35	W	π 78_2016-04_35	Bullet	M	Beretta	W	W	AS	B	1
Org-Grp-7	AS	B	Group 142	25	2	Inc-C	Non-Matched(gt) marked Inconclusive	E-K	New	E	π 78_2016-04_35	E	π 78_2016-04_35	K	π 75_2016-04_96	Bullet	NM	Beretta	E	K	AS	B	1
Org-Grp-7	AS	B	Group 142	26	2	Inc-B	Non-Matched(gt) marked Inconclusive	D-J	New	D	π 78_2016-04_35	D	π 78_2016-04_35	J	π 154_2016-08_125	Bullet	NM	Beretta	D	J	AS	B	1
Org-Grp-7	AS	B	Group 142	27	2	Inc-B	Non-Matched(gt) marked Inconclusive	5-10	New	5		5		10		Bullet	NM	Non_Ber	5	10	AS	B	1
Org-Grp-7	AS	B	Group 142	28	2	Inc-B	Non-Matched(gt) marked Inconclusive	4-9	New	4		4		9		Bullet	NM	Non_Ber	4	9	AS	B	1
Org-Grp-7	AS	B	Group 142	29	2	Inc-B	Non-Matched(gt) marked Inconclusive	A-G	New	A	π 154_2016-08_35	A	π 154_2016-08_35	G	π 78_2016-04_188	Bullet	NM	Beretta	A	G	AS	B	1
Org-Grp-7	AS	B	Group 142	30	2	Inc-C	Non-Matched(gt) marked Inconclusive	B-H	New	B	π 75_2016-04_96	B	π 75_2016-04_96	H	π 154_2016-08_188	Bullet	NM	Beretta	B	H	AS	B	1
Org-Grp-47	MV	A	Group 144	16	2	Elim-Using Difference in Individual Characteristics	Correct-NonMatch	8-1	New	8		8		1		Bullet	NM	Non_Ber	8	1	MV	A	1
Org-Grp-47	MV	A	Group 144	17	2	ID---provide basis	Correct-Match	D-D	New	D	π 78_2016-04_35	D	π 78_2016-04_35	D	π 78_2016-04_35	Bullet	M	Beretta	D	D	MV	A	1
Org-Grp-47	MV	A	Group 144	18	2	Elim-Using Difference in Individual Characteristics	Correct-NonMatch	F-K	New	F	π 78_2016-04_188	F	π 78_2016-04_188	K	π 75_2016-04_96	Bullet	NM	Beretta	F	K	MV	A	1
Org-Grp-47	MV	A	Group 144	19	2	Inc-B	Non-Matched(gt) marked Inconclusive	6-10	New	6		6		10		Bullet	NM	Non_Ber	6	10	MV	A	1
Org-Grp-47	MV	A	Group 144	20	2	Inc-C	Match(gt) marked Inconclusive	A-A	New	A	π 154_2016-08_35	A	π 154_2016-08_35	A	π 154_2016-08_35	Bullet	M	Beretta	A	A	MV	A	1
Org-Grp-47	MV	A	Group 144	21	2	ID---provide basis	Correct-Match	AA-AA	New	AA	π 02_2016-01_81	AA	π 02_2016-01_81	AA	π 02_2016-01_81	Bullet	M	Beretta	AA	AA	MV	A	1
Org-Grp-47	MV	A	Group 144	22	2	ID---provide basis	Correct-Match	C-C	New	C	π 02_2016-01_94	C	π 02_2016-01_94	C	π 02_2016-01_94	Bullet	M	Beretta	C	C	MV	A	1
Org-Grp-47	MV	A	Group 144	23	1	Inc-C	Non-Matched(gt) marked Inconclusive	5-9	New	5		5		9		Bullet	NM	Non_Ber	5	9	MV	A	1
Org-Grp-47	MV	A	Group 144	24	2	Elim-Using Difference in Individual Characteristics	Correct-NonMatch	G-L	New	G	π 78_2016-04_188	G	π 78_2016-04_188	L	π 75_2016-04_96	Bullet	NM	Beretta	G	L	MV	A	1
Org-Grp-47	MV	A	Group 144	25	1	Elim-Using Difference in Individual Characteristics	Incorrect-actually Match(gt)	4-4	New	4		4		4		Bullet	M	Non_Ber	4	4	MV	A	1
Org-Grp-47	MV	A	Group 144	26	2	Inc-C	Non-Matched(gt) marked Inconclusive	H-M	New	H	π 165_2016-08_96	H	π 165_2016-08_96	M	π 78_2016-04_35	Bullet	NM	Beretta	H	M	MV	A	1
Org-Grp-47	MV	A	Group 144	27	2	Elim-Using Difference in Individual Characteristics	Correct-NonMatch	E-J	New	E	π 78_2016-04_35	E	π 78_2016-04_35	J	π 154_2016-08_125	Bullet	NM	Beretta	E	J	MV	A	1
Org-Grp-47	MV	A	Group 144	28	2	ID---provide basis	Correct-Match	B-B	New	B	π 75_2016-04_96	B	π 75_2016-04_96	B	π 75_2016-04_96	Bullet	M	Beretta	B	B	MV	A	1
Org-Grp-47	MV	A	Group 144	29	2	Elim-Using Difference in Class and Individual Characteristics	Correct-NonMatch	7-11	New	7		7		11		Bullet	NM	Non_Ber	7	11	MV	A	1
Org-Grp-47	MV	A	Group 144	30	2	Inc-A	Non-Matched(gt) marked Inconclusive	I-N	New	I	π 78_2016-04_35	I	π 78_2016-04_35	N	π 78_2016-04_35	Bullet	NM	Beretta	I	N	MV	A	1
Org-Grp-83	BX	E	Group 145	16	2	Inc-C	Non-Matched(gt) marked Inconclusive	Y-G	New	Y	π 111_2014-06_21	Y	π 111_2014-06_21	G	π 78_2016-04_188	Bullet	NM	Beretta	Y	G	BX	E	1
Org-Grp-83	BX	E	Group 145	17	2	Inc-A	Non-Matched(gt) marked Inconclusive	AA-I	New	AA	π 02_2016-01_81	AA	π 02_2016-01_81	I	π 78_2016-04_35	Bullet	NM	Beretta	AA	I	BX	E	1
Org-Grp-83	BX	E	Group 145	18	2	ID---provide basis	Correct-Match	R-R	New	R	π 78_2016-04_35	R	π 78_2016-04_35	R	π 78_2016-04_35	Bullet	M	Beretta	R	R	BX	E	1
Org-Grp-83	BX	E	Group 145	19	2	Inc-C	Non-Matched(gt) marked Inconclusive	Z-H	New	Z	π 116_2016-06_119	Z	π 116_2016-06_119	H	π 165_2016-08_96	Bullet	NM	Beretta	Z	H	BX	E	1
Org-Grp-83	BX	E	Group 145	20	2	Inc-C	Non-Matched(gt) marked Inconclusive	W-E	New	W	π 78_2016-04_35	W	π 78_2016-04_35	E	π 78_2016-04_35	Bullet	NM	Beretta	W	E	BX	E	1
Org-Grp-83	BX	E	Group 145	21	1	ID---provide basis	Correct-Match	10-10	New	10		10		10		Bullet	M	Non_Ber	10	10	BX	E	1
Org-Grp-83	BX	E	Group 145	22	1	ID---provide basis	Correct-Match	9-9	New	9		9		9		Bullet	M	Non_Ber	9	9	BX	E	1
Org-Grp-83	BX	E	Group 145	23	2	Inc-C	Non-Matched(gt) marked Inconclusive	V-D	New	V	π 78_2016-04_35	V	π 78_2016-04_35	D	π 78_2016-04_35	Bullet	NM	Beretta	V	D	BX	E	1
Org-Grp-83	BX	E	Group 145	24	2	Inc-C	Non-Matched(gt) marked Inconclusive	U-C	New	U	π 116_2016-06_179	U	π 116_2016-06_179	C	π 02_2016-01_94	Bullet	NM	Beretta	U	C	BX	E	1
Org-Grp-83	BX	E	Group 145	25	2	Inc-C	Non-Matched(gt) marked Inconclusive	X-F	New	X	π 154_2016-08_35	X	π 154_2016-08_35	F	π 78_2016-04_188	Bullet	NM	Beretta	X	F	BX	E	1
Org-Grp-83	BX	E	Group 145	26	2	Inc-C	Non-Matched(gt) marked Inconclusive	T-B	New	T	π 78_2016-04_35	T	π 78_2016-04_35	B	π 75_2016-04_96	Bullet	NM	Beretta	T	B	BX	E	1
Org-Grp-83	BX	E	Group 145	27	1	Inc-C	Non-Matched(gt) marked Inconclusive	11-3	New	11		11		3		Bullet	NM	Non_Ber	11	3	BX	E	1
Org-Grp-83	BX	E	Group 145	28	2	Inc-C	Non-Matched(gt) marked Inconclusive	S-A	New	S	π 154_2016-08_35	S	π 154_2016-08_35	A	π 154_2016-08_35	Bullet	NM	Beretta	S	A	BX	E	1
Org-Grp-83	BX	E	Group 145	29	0	Inc-B	Non-Matched(gt) marked Inconclusive	2-5	New	2		2		5		Bullet	NM	Non_Ber	2	5	BX	E	1
Org-Grp-83	BX	E	Group 145	30	2	Inc-C	Non-Matched(gt) marked Inconclusive	1-4	New	1		1		4		Bullet	NM	Non_Ber	1	4	BX	E	1
Org-Grp-183	VJ	B	Group 146	16	2	Elim-Using Difference in Individual Characteristics	Correct-NonMatch	V-D	New	V	π 78_2016-04_35	V	π 78_2016-04_35	D	π 78_2016-04_35	Bullet	NM	Beretta	V	D	VJ	B	1
Org-Grp-183	VJ	B	Group 146	17	2	Elim-Using Difference in Individual Characteristics	Correct-NonMatch	Z-H	New	Z	π 116_2016-06_35	Z	π 116_2016-06_35	H	π 02_2016-01_94	Bullet	NM	Beretta	Z	H	VJ	B	1
Org-Grp-183	VJ	B	Group 146	18	2	Inc-A	Match(gt) marked Inconclusive	6-6	New	6		6		6		Bullet	M	Non_Ber	6	6	VJ	B	1
Org-Grp-183	VJ	B	Group 146	19	2	Elim-Using Difference in Individual Characteristics	Correct-NonMatch	W-E	New	W	π 78_2016-04_35	W	π 78_2016-04_35	E	π 78_2016-04_35	Bullet	NM	Beretta	W	E	VJ	B	1
Org-Grp-183	VJ	B	Group 146	20	2	Inc-B	Non-Matched(gt) marked Inconclusive	9-1	New	9		9		1		Bullet	NM	Non_Ber	9	1	VJ	B	1
Org-Grp-183	VJ	B	Group 146	21	2	Elim-Using Difference in Individual Characteristics	Correct-NonMatch	R-AA	New	R	π 78_2016-04_35	R	π 78_2016-04_35	AA	π 02_2016-01_81	Bullet	NM	Beretta	R	AA	VJ	B	1
Org-Grp-183	VJ	B	Group 146	22	2	Elim-Using Difference in Individual Characteristics	Correct-NonMatch	10-2	New	10		10		2		Bullet	NM	Non_Ber	10	2	VJ	B	1
Org-Grp-183	VJ	B	Group 146	23	2	Elim-Using Difference in Individual Characteristics	Correct-NonMatch	T-B	New	T	π 78_2016-04_35	T	π 78_2016-04_35	B	π 75_2016-04_96	Bullet	NM	Beretta	T	B	VJ	B	1
Org-Grp-183	VJ	B	Group 146	24	2	Inc-A	Match(gt) marked Inconclusive	7-7	New	7		7		7		Bullet	M	Non_Ber	7	7	VJ	B	1
Org-Grp-183	VJ	B	Group 146	25	2	Elim-Using Difference in Individual Characteristics	Correct-NonMatch	S-A	New	S	π 154_2016-08_35	S	π 154_2016-08_35	A	π 154_2016-08_35	Bullet	NM	Beretta	S	A	VJ	B	1
Org-Grp-183	VJ	B	Group 146	26	2	ID---provide basis	Correct-Match	Q-Q	New	Q	π 116_2016-06_179	Q	π 116_2016-06_179	Q	π 116_2016-06_179	Bullet	M	Beretta	Q	Q	VJ	B	1
Org-Grp-183	VJ	B	Group 146	27	2	Elim-Using Difference in Individual Characteristics	Correct-NonMatch	Y-G	New	Y	π 111_2014-06_21	Y	π 111_2014-06_21	G	π 78_2016-04_188	Bullet	NM	Beretta	Y	G	VJ	B	1
Org-Grp-183	VJ	B	Group 146	28	2	Elim-Using Difference in Individual Characteristics	Correct-NonMatch	X-F	New	X	π 154_2016-08_35	X	π 154_2016-08_35	F	π 165_2016-08_96	Bullet	NM	Beretta	X	F	VJ	B	1
Org-Grp-183	VJ	B	Group 146	29	2	Elim-Using Difference in Individual Characteristics	Correct-NonMatch	U-C	New	U	π 116_2016-06_179	U	π 116_2016-06_179	C	π 02_2016-01_94	Bullet	NM	Beretta	U	C	VJ	B	1
Org-Grp-183	VJ	B	Group 146	30	2	Inc-B	Non-Matched(gt) marked Inconclusive	8-11	New	8		8		11		Bullet	NM	Non_Ber	8	11	VJ	B	1
Org-Grp-57	QB	D	Group 147	16	2	Inc-C	Non-Matched(gt) marked Inconclusive	10-4	New	10		10		4		Bullet	NM	Non_Ber	10	4	QB	D	1
Org-Grp-57	QB	D	Group 147	17	2	ID---provide basis	Correct-Match	I-I	New	I	π 78_2016-04_35	I	π 78_2016-04_35	I	π 78_2016-04_35	Bullet	M	Beretta	I	I	QB	D	1
Org-Grp-57	QB	D	Group 147	18	2	Elim-Using Difference in Individual Characteristics	Correct-NonMatch	11-5	New	11		11		5		Bullet	NM	Non_Ber	11	5	QB	D	1
Org-Grp-57	QB	D	Group 147	19	2	Elim-Using Difference in Individual Characteristics	Correct-NonMatch	R-X	New	R	π 78_2016-04_35	R	π 78_2016-04_35	X	π 154_2016-08_35	Bullet	NM	Beretta	R	X	QB	D	1
Org-Grp-57	QB	D	Group 147	20	2	Elim-Using Difference in Individual Characteristics	Correct-NonMatch	O-U	New	O	π 116_2016-06_125	O	π 116_2016-06_125	U	π 116_2016-06_179	Bullet	NM	Beretta	O	U	QB	D	1
Org-Grp-57	QB	D	Group 147	21	2	ID---provide basis	Correct-Match	K-K	New	K	π 75_2016-04_96	K	π 75_2016-04_96	K	π 75_2016-04_96	Bullet	M	Beretta	K	K	QB	D	1
Org-Grp-57	QB	D	Group 147	22	1	Inc-B	Non-Matched(gt) marked Inconclusive	9-3	New	9		9		3		Bullet	NM	Non_Ber	9	3	QB	D	1
Org-Grp-57	QB	D	Group 147	23	2	Inc-C	Non-Matched(gt) marked Inconclusive	8-2	New	8		8		2		Bullet	NM	Non_Ber	8	2	QB	D	1
Org-Grp-57	QB	D	Group 147	24	2	ID---provide basis	Correct-Match	J-J	New	J	π 154_2016-08_125	J	π 154_2016-08_125	J	π 154_2016-08_125	Bullet	M	Beretta	J	J	QB	D	1
Org-Grp-57	QB	D	Group 147	25	2	Elim-Using Difference in Individual Characteristics	Correct-NonMatch	Q-W	New	Q	π 02_2016-01_90	Q	π 02_2016-01_90	W	π 78_2016-04_35	Bullet	NM	Beretta	Q	W	QB	D	1
Org-Grp-57	QB	D	Group 147	26	2	ID---provide basis	Correct-Match	L-L	New	L	π 75_2016-04_96	L	π 75_2016-04_96	L	π 75_2016-04_96	Bullet	M	Beretta	L	L	QB	D	1
Org-Grp-57	QB	D	Group 147	27	2	Inc-C	Non-Matched(gt) marked Inconclusive	N-T	New	N	π 78_2016-04_35	N	π 78_2016-04_35	T	π 78_2016-04_35	Bullet	NM	Beretta	N	T	QB	D	1
Org-Grp-57	QB	D	Group 147	28	2	Elim-Using Difference in Individual Characteristics	Correct-NonMatch	P-V	New	P	π 154_2016-08_96	P	π 154_2016-08_96	V	π 78_2016-04_35	Bullet	NM	Beretta	P	V	QB	D	1
Org-Grp-57	QB	D	Group 147	29	2	Elim-Using Difference in Individual Characteristics	Correct-NonMatch	1-6	New	1		1		6		Bullet	NM	Non_Ber	1	6	QB	D	1
Org-Grp-57	QB	D	Group 147	30	2	Elim-Using Difference in Individual Characteristics	Correct-NonMatch	M-S	New	M	π 78_2016-04_35	M	π 78_2016-04_35	S	π 154_2016-08_35	Bullet	NM	Beretta	M	S	QB	D	1
Org-Grp-36	NI	C	Group 148	16	2	Inc-B	Non-Matched(gt) marked Inconclusive	10-4	New	10		10		4		Bullet	NM	Non_Ber	10	4	NI	C	1
Org-Grp-36	NI	C	Group 148	17	2	Inc-A	Non-Matched(gt) marked Inconclusive	J-P	New	J	π 154_2016-08_125	J	π 154_2016-08_125	P	π 154_2016-08_96	Bullet	NM	Beretta	J	P	NI	C	1
Org-Grp-36	NI	C	Group 148	18	2	Inc-C	Non-Matched(gt) marked Inconclusive	I-O	New	I	π 78_2016-04_35	I	π 78_2016-04_35	O	π 116_2016-06_125	Bullet	NM	Beretta	I	O	NI	C	1
Org-Grp-36	NI	C	Group 148	19	2	Inc-C	Non-Matched(gt) marked Inconclusive	7-1	New	7		7		1		Bullet	NM	Non_Ber	7	1	NI	C	1
Org-Grp-36	NI	C	Group 148	20	2	Elim-Using Difference in Individual Characteristics	Correct-NonMatch	F-L	New	F	π 165_2016-08_96	F	π 165_2016-08_96	L	π 75_2016-04_96	Bullet	NM	Beretta	F	L	NI	C	1
Org-Grp-36	NI	C	Group 148	21	2	Inc-A	Non-Matched(gt) marked Inconclusive	K-Q	New	K	π 75_2016-04_96	K	π 75_2016-04_96	Q	π 02_2016-01_90	Bullet	NM	Beretta	K	Q	NI	C	1
Org-Grp-36	NI	C	Group 148	22	2	ID---provide basis	Correct-Match	B-B	New	B	π 75_2016-04_96	B	π 75_2016-04_96	B	π 75_2016-04_96	Bullet	M	Beretta	B	B	NI	C	1
Org-Grp-36	NI	C	Group 148	23	2	Inc-C	Non-Matched(gt) marked Inconclusive	H-N	New	H	π 02_2016-01_94	H	π 02_2016-01_94	N	π 78_2016-04_35	Bullet	NM	Beretta	H	N	NI	C	1
Org-Grp-36	NI	C	Group 148	24	2	Inc-A	Non-Matched(gt) marked Inconclusive	6-11	New	6		6		11		Bullet	NM	Non_Ber	6	11	NI	C	1
Org-Grp-36	NI	C	Group 148	25	2	Inc-A	Match(gt) marked Inconclusive	E-E	New	E	π 78_2016-04_35	E	π 78_2016-04_35	E	π 78_2016-04_35	Bullet	M	Beretta	E	E	NI	C	1
Org-Grp-36	NI	C	Group 148	26	2	ID---provide basis	Correct-Match	D-D	New	D	π 78_2016-04_35	D	π 78_2016-04_35	D	π 78_2016-04_35	Bullet	M	Beretta	D	D	NI	C	1
Org-Grp-36	NI	C	Group 148	27	2	ID---provide basis	Correct-Match	C-C	New	C	π 02_2016-01_94	C	π 02_2016-01_94	C	π 02_2016-01_94	Bullet	M	Beretta	C	C	NI	C	1
Org-Grp-36	NI	C	Group 148	28	2	Inc-C	Non-Matched(gt) marked Inconclusive	G-M	New	G	π 78_2016-04_188	G	π 78_2016-04_188	M	π 78_2016-04_35	Bullet	NM	Beretta	G	M	NI	C	1
Org-Grp-36	NI	C	Group 148	29	2	Inc-B	Non-Matched(gt) marked Inconclusive	8-2	New	8		8		2		Bullet	NM	Non_Ber	8	2	NI	C	1
Org-Grp-36	NI	C	Group 148	30	2	Inc-B	Non-Matched(gt) marked Inconclusive	9-3	New	9		9		3		Bullet	NM	Non_Ber	9	3	NI	C	1
Org-Grp-239	XJ	A	Group 149	16	2	Elim-Using Difference in Individual Characteristics	Correct-NonMatch	D-I	New	D	π 78_2016-04_35	D	π 78_2016-04_35	I	π 78_2016-04_35	Bullet	NM	Beretta	D	I	XJ	A	1
Org-Grp-239	XJ	A	Group 149	17	2	ID---provide basis	Correct-Match	Z-Z	New	Z	π 116_2016-06_119	Z	π 116_2016-06_119	Z	π 116_2016-06_119	Bullet	M	Beretta	Z	Z	XJ	A	1
Org-Grp-239	XJ	A	Group 149	18	2	Elim-Using Difference in Individual Characteristics	Correct-NonMatch	C-H	New	C	π 02_2016-01_94	C	π 02_2016-01_94	H	π 165_2016-08_96	Bullet	NM	Beretta	C	H	XJ	A	1
Org-Grp-239	XJ	A	Group 149	19	2	ID---provide basis	Correct-Match	B-B	New	B	π 75_2016-04_96	B	π 75_2016-04_96	B	π 75_2016-04_96	Bullet	M	Beretta	B	B	XJ	A	1
Org-Grp-239	XJ	A	Group 149	20	2	Inc-C	Non-Matched(gt) marked Inconclusive	4-8	New	4		4		8		Bullet	NM	Non_Ber	4	8	XJ	A	1
Org-Grp-239	XJ	A	Group 149	21	2	ID---provide basis	Correct-Match	Y-Y	New	Y	π 111_2014-06_21	Y	π 111_2014-06_21	Y	π 111_2014-06_21	Bullet	M	Beretta	Y	Y	XJ	A	1
Org-Grp-239	XJ	A	Group 149	22	2	Inc-C	Non-Matched(gt) marked Inconclusive	5-9	New	5		5		9		Bullet	NM	Non_Ber	5	9	XJ	A	1
Org-Grp-239	XJ	A	Group 149	23	1	Elim-Using Difference in Individual Characteristics	Correct-NonMatch	3-7	New	3		3		7		Bullet	NM	Non_Ber	3	7	XJ	A	1
Org-Grp-239	XJ	A	Group 149	24	2	Elim-Using Difference in Individual Characteristics	Correct-NonMatch	6-10	New	6		6		10		Bullet	NM	Non_Ber	6	10	XJ	A	1
Org-Grp-239	XJ	A	Group 149	25	2	ID---provide basis	Correct-Match	2-2	New	2		2		2		Bullet	M	Non_Ber	2	2	XJ	A	1
Org-Grp-239	XJ	A	Group 149	26	2	ID---provide basis	Correct-Match	A-A	New	A	π 154_2016-08_35	A	π 154_2016-08_35	A	π 154_2016-08_35	Bullet	M	Beretta	A	A	XJ	A	1
Org-Grp-239	XJ	A	Group 149	27	2	Elim-Using Difference in Individual Characteristics	Correct-NonMatch	G-L	New	G	π 78_2016-04_188	G	π 78_2016-04_188	L	π 75_2016-04_96	Bullet	NM	Beretta	G	L	XJ	A	1
Org-Grp-239	XJ	A	Group 149	28	2	Elim-Using Difference in Individual Characteristics	Correct-NonMatch	F-K	New	F	π 78_2016-04_188	F	π 78_2016-04_188	K	π 75_2016-04_96	Bullet	NM	Beretta	F	K	XJ	A	1
Org-Grp-239	XJ	A	Group 149	29	2	ID---provide basis	Correct-Match	AA-AA	New	AA	π 02_2016-01_81	AA	π 02_2016-01_81	AA	π 02_2016-01_81	Bullet	M	Beretta	AA	AA	XJ	A	1
Org-Grp-239	XJ	A	Group 149	30	2	Elim-Using Difference in Individual Characteristics	Correct-NonMatch	E-J	New	E	π 78_2016-04_35	E	π 78_2016-04_35	J	π 154_2016-08_125	Bullet	NM	Beretta	E	J	XJ	A	1
Org-Grp-61	AY	C	Group 15	16	2	ID---provide basis	Correct-Match	W-W	New	W	π 78_2016-04_35	W	π 78_2016-04_35	W	π 78_2016-04_35	Bullet	M	Beretta	W	W	AY	C	1
Org-Grp-61	AY	C	Group 15	17	2	Elim-Using Difference in Individual Characteristics	Correct-NonMatch	10-4	New	10		10		4		Bullet	NM	Non_Ber	10	4	AY	C	1
Org-Grp-61	AY	C	Group 15	18	2	Elim-Using Difference in Individual Characteristics	Correct-NonMatch	1-6	New	1		1		6		Bullet	NM	Non_Ber	1	6	AY	C	1
Org-Grp-61	AY	C	Group 15	19	2	ID---provide basis	Correct-Match	Y-Y	New	Y	π 111_2014-06_21	Y	π 111_2014-06_21	Y	π 111_2014-06_21	Bullet	M	Beretta	Y	Y	AY	C	1
Org-Grp-61	AY	C	Group 15	20	2	Elim-Using Difference in Individual Characteristics	Correct-NonMatch	AA-F	New	AA	π 02_2016-01_81	AA	π 02_2016-01_81	F	π 78_2016-04_188	Bullet	NM	Beretta	AA	F	AY	C	1
Org-Grp-61	AY	C	Group 15	21	2	Elim-Using Difference in Individual Characteristics	Correct-NonMatch	D-J	New	D	π 78_2016-04_35	D	π 78_2016-04_35	J	π 154_2016-08_125	Bullet	NM	Beretta	D	J	AY	C	1
Org-Grp-61	AY	C	Group 15	22	2	Elim-Using Difference in Individual Characteristics	Correct-NonMatch	B-H	New	B	π 75_2016-04_96	B	π 75_2016-04_96	H	π 02_2016-01_94	Bullet	NM	Beretta	B	H	AY	C	1
Org-Grp-61	AY	C	Group 15	23	2	Elim-Using Difference in Individual Characteristics	Correct-NonMatch	C-I	New	C	π 02_2016-01_94	C	π 02_2016-01_94	I	π 78_2016-04_35	Bullet	NM	Beretta	C	I	AY	C	1
Org-Grp-61	AY	C	Group 15	24	2	Elim-Using Difference in Individual Characteristics	Incorrect-actually Match(gt)	X-X	New	X	π 154_2016-08_35	X	π 154_2016-08_35	X	π 154_2016-08_35	Bullet	M	Beretta	X	X	AY	C	1
Org-Grp-61	AY	C	Group 15	25	2	Elim-Using Difference in Individual Characteristics	Correct-NonMatch	A-G	New	A	π 154_2016-08_35	A	π 154_2016-08_35	G	π 78_2016-04_188	Bullet	NM	Beretta	A	G	AY	C	1
Org-Grp-61	AY	C	Group 15	26	2	Elim-Using Difference in Individual Characteristics	Correct-NonMatch	9-3	New	9		9		3		Bullet	NM	Non_Ber	9	3	AY	C	1
Org-Grp-61	AY	C	Group 15	27	2	Elim-Using Difference in Individual Characteristics	Correct-NonMatch	11-5	New	11		11		5		Bullet	NM	Non_Ber	11	5	AY	C	1
Org-Grp-61	AY	C	Group 15	28	2	Elim-Using Difference in Individual Characteristics	Correct-NonMatch	8-2	New	8		8		2		Bullet	NM	Non_Ber	8	2	AY	C	1
Org-Grp-61	AY	C	Group 15	29	2	Elim-Using Difference in Individual Characteristics	Incorrect-actually Match(gt)	V-V	New	V	π 78_2016-04_35	V	π 78_2016-04_35	V	π 78_2016-04_35	Bullet	M	Beretta	V	V	AY	C	1
Org-Grp-61	AY	C	Group 15	30	2	Elim-Using Difference in Individual Characteristics	Correct-NonMatch	Z-E	New	Z	π 116_2016-06_119	Z	π 116_2016-06_119	E	π 78_2016-04_35	Bullet	NM	Beretta	Z	E	AY	C	1
Org-Grp-182	AL	A	Group 150	16	2	Elim-Using Difference in Individual Characteristics	Correct-NonMatch	I-O	New	I	π 78_2016-04_35	I	π 78_2016-04_35	O	π 116_2016-06_125	Bullet	NM	Beretta	I	O	AL	A	1
Org-Grp-182	AL	A	Group 150	17	2	Inc-B	Non-Matched(gt) marked Inconclusive	9-3	New	9		9		3		Bullet	NM	Non_Ber	9	3	AL	A	1
Org-Grp-182	AL	A	Group 150	18	2	Elim-Using Difference in Individual Characteristics	Correct-NonMatch	11-5	New	11		11		5		Bullet	NM	Non_Ber	11	5	AL	A	1
Org-Grp-182	AL	A	Group 150	19	2	Inc-A	Non-Matched(gt) marked Inconclusive	H-N	New	H	π 02_2016-01_94	H	π 02_2016-01_94	N	π 78_2016-04_35	Bullet	NM	Beretta	H	N	AL	A	1
Org-Grp-182	AL	A	Group 150	20	2	ID---provide basis	Correct-Match	D-D	New	D	π 78_2016-04_35	D	π 78_2016-04_35	D	π 78_2016-04_35	Bullet	M	Beretta	D	D	AL	A	1
Org-Grp-182	AL	A	Group 150	21	2	Inc-C	Non-Matched(gt) marked Inconclusive	E-K	New	E	π 78_2016-04_35	E	π 78_2016-04_35	K	π 75_2016-04_96	Bullet	NM	Beretta	E	K	AL	A	1
Org-Grp-182	AL	A	Group 150	22	2	Elim-Using Difference in Individual Characteristics	Correct-NonMatch	G-M	New	G	π 78_2016-04_188	G	π 78_2016-04_188	M	π 78_2016-04_35	Bullet	NM	Beretta	G	M	AL	A	1
Org-Grp-182	AL	A	Group 150	23	2	Elim-Using Difference in Individual Characteristics	Correct-NonMatch	F-L	New	F	π 165_2016-08_96	F	π 165_2016-08_96	L	π 75_2016-04_96	Bullet	NM	Beretta	F	L	AL	A	1
Org-Grp-182	AL	A	Group 150	24	1	Inc-B	Non-Matched(gt) marked Inconclusive	8-2	New	8		8		2		Bullet	NM	Non_Ber	8	2	AL	A	1
Org-Grp-182	AL	A	Group 150	25	2	Inc-C	Non-Matched(gt) marked Inconclusive	J-P	New	J	π 154_2016-08_125	J	π 154_2016-08_125	P	π 154_2016-08_96	Bullet	NM	Beretta	J	P	AL	A	1
Org-Grp-182	AL	A	Group 150	26	2	ID---provide basis	Correct-Match	A-A	New	A	π 154_2016-08_35	A	π 154_2016-08_35	A	π 154_2016-08_35	Bullet	M	Beretta	A	A	AL	A	1
Org-Grp-182	AL	A	Group 150	27	2	ID---provide basis	Correct-Match	C-C	New	C	π 02_2016-01_94	C	π 02_2016-01_94	C	π 02_2016-01_94	Bullet	M	Beretta	C	C	AL	A	1
Org-Grp-182	AL	A	Group 150	28	2	ID---provide basis	Correct-Match	B-B	New	B	π 75_2016-04_96	B	π 75_2016-04_96	B	π 75_2016-04_96	Bullet	M	Beretta	B	B	AL	A	1
Org-Grp-182	AL	A	Group 150	29	0	Inc-B	Non-Matched(gt) marked Inconclusive	10-4	New	10		10		4		Bullet	NM	Non_Ber	10	4	AL	A	1
Org-Grp-182	AL	A	Group 150	30	2	Inc-B	Non-Matched(gt) marked Inconclusive	7-1	New	7		7		1		Bullet	NM	Non_Ber	7	1	AL	A	1
Org-Grp-108	JZ	B	Group 151	16	2	Elim	Correct-NonMatch	L-U	New	L	π 75_2016-04_96	L	π 75_2016-04_96	U	π 116_2016-06_179	Bullet	NM	Beretta	L	U	JZ	B	1
Org-Grp-108	JZ	B	Group 151	17	2	Inc-C	Non-Matched(gt) marked Inconclusive	N-W	New	N	π 78_2016-04_35	N	π 78_2016-04_35	W	π 78_2016-04_35	Bullet	NM	Beretta	N	W	JZ	B	1
Org-Grp-108	JZ	B	Group 151	18	2	Inc-B	Non-Matched(gt) marked Inconclusive	3-6	New	3		3		6		Bullet	NM	Non_Ber	3	6	JZ	B	1
Org-Grp-108	JZ	B	Group 151	19	2	Inc-C	Non-Matched(gt) marked Inconclusive	M-V	New	M	π 78_2016-04_35	M	π 78_2016-04_35	V	π 78_2016-04_35	Bullet	NM	Beretta	M	V	JZ	B	1
Org-Grp-108	JZ	B	Group 151	20	2	Elim-Using Difference in Individual Characteristics	Correct-NonMatch	S-A	New	S	π 154_2016-08_35	S	π 154_2016-08_35	A	π 154_2016-08_35	Bullet	NM	Beretta	S	A	JZ	B	1
Org-Grp-108	JZ	B	Group 151	21	2	Inc-B	Match(gt) marked Inconclusive	11-11	New	11		11		11		Bullet	M	Non_Ber	11	11	JZ	B	1
Org-Grp-108	JZ	B	Group 151	22	2	Elim-Using Difference in Individual Characteristics	Correct-NonMatch	P-Y	New	P	π 154_2016-08_96	P	π 154_2016-08_96	Y	π 111_2014-06_21	Bullet	NM	Beretta	P	Y	JZ	B	1
Org-Grp-108	JZ	B	Group 151	23	2	Elim-Using Difference in Individual Characteristics	Correct-NonMatch	R-AA	New	R	π 78_2016-04_35	R	π 78_2016-04_35	AA	π 02_2016-01_81	Bullet	NM	Beretta	R	AA	JZ	B	1
Org-Grp-108	JZ	B	Group 151	24	2	Inc-B	Non-Matched(gt) marked Inconclusive	2-5	New	2		2		5		Bullet	NM	Non_Ber	2	5	JZ	B	1
Org-Grp-108	JZ	B	Group 151	25	2	ID---provide basis	Correct-Match	K-K	New	K	π 75_2016-04_96	K	π 75_2016-04_96	K	π 75_2016-04_96	Bullet	M	Beretta	K	K	JZ	B	1
Org-Grp-108	JZ	B	Group 151	26	2	Elim-Using Difference in Individual Characteristics	Correct-NonMatch	O-X	New	O	π 116_2016-06_125	O	π 116_2016-06_125	X	π 154_2016-08_35	Bullet	NM	Beretta	O	X	JZ	B	1
Org-Grp-108	JZ	B	Group 151	27	2	Elim-Using Difference in Individual Characteristics	Correct-NonMatch	T-B	New	T	π 78_2016-04_35	T	π 78_2016-04_35	B	π 75_2016-04_96	Bullet	NM	Beretta	T	B	JZ	B	1
Org-Grp-108	JZ	B	Group 151	28	2	ID---provide basis	Correct-Match	1-1	New	1		1		1		Bullet	M	Non_Ber	1	1	JZ	B	1
Org-Grp-108	JZ	B	Group 151	29	2	Elim-Using Difference in Individual Characteristics	Correct-NonMatch	Q-Z	New	Q	π 116_2016-06_179	Q	π 116_2016-06_179	Z	π 116_2016-06_35	Bullet	NM	Beretta	Q	Z	JZ	B	1
Org-Grp-108	JZ	B	Group 151	30	2	Elim-Using Difference in Individual Characteristics	Correct-NonMatch	4-7	New	4		4		7		Bullet	NM	Non_Ber	4	7	JZ	B	1
Org-Grp-131	VP	C	Group 154	16	2	Inc-C	Non-Matched(gt) marked Inconclusive	E-M	New	E	π 78_2016-04_35	E	π 78_2016-04_35	M	π 78_2016-04_35	Bullet	NM	Beretta	E	M	VP	C	1
Org-Grp-131	VP	C	Group 154	17	2	Inc-A	Match(gt) marked Inconclusive	9-9	New	9		9		9		Bullet	M	Non_Ber	9	9	VP	C	1
Org-Grp-131	VP	C	Group 154	18	2	ID---provide basis	Correct-Match	7-7	New	7		7		7		Bullet	M	Non_Ber	7	7	VP	C	1
Org-Grp-131	VP	C	Group 154	19	2	Inc-C	Non-Matched(gt) marked Inconclusive	F-N	New	F	π 78_2016-04_188	F	π 78_2016-04_188	N	π 78_2016-04_35	Bullet	NM	Beretta	F	N	VP	C	1
Org-Grp-131	VP	C	Group 154	20	2	Inc-C	Non-Matched(gt) marked Inconclusive	Z-G	New	Z	π 116_2016-06_119	Z	π 116_2016-06_119	G	π 78_2016-04_188	Bullet	NM	Beretta	Z	G	VP	C	1
Org-Grp-131	VP	C	Group 154	21	2	ID---provide basis	Correct-Match	X-X	New	X	π 154_2016-08_35	X	π 154_2016-08_35	X	π 154_2016-08_35	Bullet	M	Beretta	X	X	VP	C	1
Org-Grp-131	VP	C	Group 154	22	2	Inc-C	Non-Matched(gt) marked Inconclusive	C-K	New	C	π 02_2016-01_94	C	π 02_2016-01_94	K	π 75_2016-04_96	Bullet	NM	Beretta	C	K	VP	C	1
Org-Grp-131	VP	C	Group 154	23	2	Inc-A	Non-Matched(gt) marked Inconclusive	AA-H	New	AA	π 02_2016-01_81	AA	π 02_2016-01_81	H	π 02_2016-01_94	Bullet	NM	Beretta	AA	H	VP	C	1
Org-Grp-131	VP	C	Group 154	24	2	ID---provide basis	Correct-Match	8-8	New	8		8		8		Bullet	M	Non_Ber	8	8	VP	C	1
Org-Grp-131	VP	C	Group 154	25	2	Inc-A	Non-Matched(gt) marked Inconclusive	10-1	New	10		10		1		Bullet	NM	Non_Ber	10	1	VP	C	1
Org-Grp-131	VP	C	Group 154	26	2	Inc-A	Non-Matched(gt) marked Inconclusive	D-L	New	D	π 78_2016-04_35	D	π 78_2016-04_35	L	π 75_2016-04_96	Bullet	NM	Beretta	D	L	VP	C	1
Org-Grp-131	VP	C	Group 154	27	2	Inc-A	Match(gt) marked Inconclusive	Y-Y	New	Y	π 111_2014-06_21	Y	π 111_2014-06_21	Y	π 111_2014-06_21	Bullet	M	Beretta	Y	Y	VP	C	1
Org-Grp-131	VP	C	Group 154	28	2	Inc-A	Non-Matched(gt) marked Inconclusive	11-2	New	11		11		2		Bullet	NM	Non_Ber	11	2	VP	C	1
Org-Grp-131	VP	C	Group 154	29	2	Inc-C	Non-Matched(gt) marked Inconclusive	B-J	New	B	π 75_2016-04_96	B	π 75_2016-04_96	J	π 154_2016-08_125	Bullet	NM	Beretta	B	J	VP	C	1
Org-Grp-131	VP	C	Group 154	30	2	Inc-C	Non-Matched(gt) marked Inconclusive	A-I	New	A	π 154_2016-08_35	A	π 154_2016-08_35	I	π 78_2016-04_35	Bullet	NM	Beretta	A	I	VP	C	1
Org-Grp-269	RN	G	Group 16	16	2	ID---provide basis	Correct-Match	1-1	New	1		1		1		Bullet	M	Non_Ber	1	1	RN	G	2
Org-Grp-269	RN	G	Group 16	17	2	Inc-C	Non-Matched(gt) marked Inconclusive	AA-H	New	AA	π 02_2016-01_81	AA	π 02_2016-01_81	H	π 154_2016-08_125	Bullet	NM	Beretta	AA	H	RN	G	2
Org-Grp-269	RN	G	Group 16	18	0	Inc-B	Match(gt) marked Inconclusive	10-10	New	10		10		10		Bullet	M	Non_Ber	10	10	RN	G	2
Org-Grp-269	RN	G	Group 16	19	2	Inc-C	Non-Matched(gt) marked Inconclusive	W-D	New	W	π 78_2016-04_35	W	π 78_2016-04_35	D	π 78_2016-04_35	Bullet	NM	Beretta	W	D	RN	G	2
Org-Grp-269	RN	G	Group 16	20	2	Inc-C	Non-Matched(gt) marked Inconclusive	A-I	New	A	π 154_2016-08_35	A	π 154_2016-08_35	I	π 78_2016-04_35	Bullet	NM	Beretta	A	I	RN	G	2
Org-Grp-269	RN	G	Group 16	21	2	ID---provide basis	Correct-Match	11-11	New	11		11		11		Bullet	M	Non_Ber	11	11	RN	G	2
Org-Grp-269	RN	G	Group 16	22	2	Inc-C	Non-Matched(gt) marked Inconclusive	B-J	New	B	π 75_2016-04_96	B	π 75_2016-04_96	J	π 154_2016-08_125	Bullet	NM	Beretta	B	J	RN	G	2
Org-Grp-269	RN	G	Group 16	23	2	ID---provide basis	Correct-Match	V-V	New	V	π 78_2016-04_35	V	π 78_2016-04_35	V	π 78_2016-04_35	Bullet	M	Beretta	V	V	RN	G	2
Org-Grp-269	RN	G	Group 16	24	2	ID---provide basis	Correct-Match	U-U	New	U	π 116_2016-06_179	U	π 116_2016-06_179	U	π 116_2016-06_179	Bullet	M	Beretta	U	U	RN	G	2
Org-Grp-269	RN	G	Group 16	25	0	Unsuitable-Lack of sufficent marks on KNOWN samples	Marked Unsuitable	3-5	New	3		3		5		Bullet	NM	Non_Ber	3	5	RN	G	2
Org-Grp-269	RN	G	Group 16	26	2	Inc-C	Non-Matched(gt) marked Inconclusive	C-K	New	C	π 02_2016-01_94	C	π 02_2016-01_94	K	π 75_2016-04_96	Bullet	NM	Beretta	C	K	RN	G	2
Org-Grp-269	RN	G	Group 16	27	2	Inc-C	Non-Matched(gt) marked Inconclusive	Y-F	New	Y	π 111_2014-06_21	Y	π 111_2014-06_21	F	π 165_2016-08_96	Bullet	NM	Beretta	Y	F	RN	G	2
Org-Grp-269	RN	G	Group 16	28	2	Inc-C	Non-Matched(gt) marked Inconclusive	Z-G	New	Z	π 116_2016-06_119	Z	π 116_2016-06_119	G	π 78_2016-04_188	Bullet	NM	Beretta	Z	G	RN	G	2
Org-Grp-269	RN	G	Group 16	29	2	Inc-A	Non-Matched(gt) marked Inconclusive	2-4	New	2		2		4		Bullet	NM	Non_Ber	2	4	RN	G	2
Org-Grp-269	RN	G	Group 16	30	2	Inc-A	Non-Matched(gt) marked Inconclusive	X-E	New	X	π 154_2016-08_35	X	π 154_2016-08_35	E	π 78_2016-04_35	Bullet	NM	Beretta	X	E	RN	G	2
Org-Grp-268	ZS	J	Group 160	16	2	Elim-Using Difference in Individual Characteristics	Correct-NonMatch	K-P	New	K	π 75_2016-04_96	K	π 75_2016-04_96	P	π 154_2016-08_96	Bullet	NM	Beretta	K	P	ZS	J	2
Org-Grp-268	ZS	J	Group 160	17	2	Elim-Using Difference in Individual Characteristics	Correct-NonMatch	4-8	New	4		4		8		Bullet	NM	Non_Ber	4	8	ZS	J	2
Org-Grp-268	ZS	J	Group 160	18	2	ID---provide basis	Correct-Match	J-J	New	J	π 154_2016-08_125	J	π 154_2016-08_125	J	π 154_2016-08_125	Bullet	M	Beretta	J	J	ZS	J	2
Org-Grp-268	ZS	J	Group 160	19	2	Elim-Using Difference in Individual Characteristics	Correct-NonMatch	3-7	New	3		3		7		Bullet	NM	Non_Ber	3	7	ZS	J	2
Org-Grp-268	ZS	J	Group 160	20	2	ID---provide basis	Correct-Match	G-G	New	G	π 78_2016-04_188	G	π 78_2016-04_188	G	π 78_2016-04_188	Bullet	M	Beretta	G	G	ZS	J	2
Org-Grp-268	ZS	J	Group 160	21	2	ID---provide basis	Correct-Match	1-1	New	1		1		1		Bullet	M	Non_Ber	1	1	ZS	J	2
Org-Grp-268	ZS	J	Group 160	22	2	ID---provide basis	Correct-Match	H-H	New	H	π 02_2016-01_94	H	π 02_2016-01_94	H	π 165_2016-08_96	Bullet	M	Beretta	H	H	ZS	J	2
Org-Grp-268	ZS	J	Group 160	23	2	ID---provide basis	Correct-Match	F-F	New	F	π 165_2016-08_96	F	π 165_2016-08_96	F	π 78_2016-04_188	Bullet	M	Beretta	F	F	ZS	J	2
Org-Grp-268	ZS	J	Group 160	24	2	Inc-B	Non-Matched(gt) marked Inconclusive	2-6	New	2		2		6		Bullet	NM	Non_Ber	2	6	ZS	J	2
Org-Grp-268	ZS	J	Group 160	25	0	Unsuitable-Lack of sufficent marks on KNOWN samples	Marked Unsuitable	5-9	New	5		5		9		Bullet	NM	Non_Ber	5	9	ZS	J	2
Org-Grp-268	ZS	J	Group 160	26	2	Elim-Using Difference in Individual Characteristics	Correct-NonMatch	L-Q	New	L	π 75_2016-04_96	L	π 75_2016-04_96	Q	π 02_2016-01_90	Bullet	NM	Beretta	L	Q	ZS	J	2
Org-Grp-268	ZS	J	Group 160	27	2	Elim-Using Difference in Individual Characteristics	Correct-NonMatch	O-T	New	O	π 116_2016-06_125	O	π 116_2016-06_125	T	π 78_2016-04_35	Bullet	NM	Beretta	O	T	ZS	J	2
Org-Grp-268	ZS	J	Group 160	28	2	Elim-Using Difference in Individual Characteristics	Correct-NonMatch	M-R	New	M	π 78_2016-04_35	M	π 78_2016-04_35	R	π 78_2016-04_35	Bullet	NM	Beretta	M	R	ZS	J	2
Org-Grp-268	ZS	J	Group 160	29	2	ID---provide basis	Correct-Match	I-I	New	I	π 78_2016-04_35	I	π 78_2016-04_35	I	π 78_2016-04_35	Bullet	M	Beretta	I	I	ZS	J	2
Org-Grp-268	ZS	J	Group 160	30	2	Elim-Using Difference in Individual Characteristics	Correct-NonMatch	N-S	New	N	π 78_2016-04_35	N	π 78_2016-04_35	S	π 154_2016-08_35	Bullet	NM	Beretta	N	S	ZS	J	2
Org-Grp-171	FX	B	Group 161	16		Inc-B	Non-Matched(gt) marked Inconclusive	K-R	New	K	π 75_2016-04_96	K	π 75_2016-04_96	R	π 78_2016-04_35	Bullet	NM	Beretta	K	R	FX	B	1
Org-Grp-171	FX	B	Group 161	17		Inc-C	Non-Matched(gt) marked Inconclusive	F-M	New	F	π 165_2016-08_96	F	π 165_2016-08_96	M	π 78_2016-04_35	Bullet	NM	Beretta	F	M	FX	B	1
Org-Grp-171	FX	B	Group 161	18		Inc-B	Non-Matched(gt) marked Inconclusive	J-Q	New	J	π 154_2016-08_125	J	π 154_2016-08_125	Q	π 02_2016-01_90	Bullet	NM	Beretta	J	Q	FX	B	1
Org-Grp-171	FX	B	Group 161	19		ID---provide basis	Correct-Match	10-10	New	10		10		10		Bullet	M	Non_Ber	10	10	FX	B	1
Org-Grp-171	FX	B	Group 161	20		Inc-A	Non-Matched(gt) marked Inconclusive	I-P	New	I	π 78_2016-04_35	I	π 78_2016-04_35	P	π 154_2016-08_96	Bullet	NM	Beretta	I	P	FX	B	1
Org-Grp-171	FX	B	Group 161	21		Inc-B	Non-Matched(gt) marked Inconclusive	E-L	New	E	π 78_2016-04_35	E	π 78_2016-04_35	L	π 75_2016-04_96	Bullet	NM	Beretta	E	L	FX	B	1
Org-Grp-171	FX	B	Group 161	22		ID---provide basis	Correct-Match	B-B	New	B	π 75_2016-04_96	B	π 75_2016-04_96	B	π 75_2016-04_96	Bullet	M	Beretta	B	B	FX	B	1
Org-Grp-171	FX	B	Group 161	23		ID---provide basis	Correct-Match	C-C	New	C	π 02_2016-01_94	C	π 02_2016-01_94	C	π 02_2016-01_94	Bullet	M	Beretta	C	C	FX	B	1
Org-Grp-171	FX	B	Group 161	24		Inc-B	Non-Matched(gt) marked Inconclusive	G-N	New	G	π 78_2016-04_188	G	π 78_2016-04_188	N	π 78_2016-04_35	Bullet	NM	Beretta	G	N	FX	B	1
Org-Grp-171	FX	B	Group 161	25		Inc-B	Non-Matched(gt) marked Inconclusive	H-O	New	H	π 165_2016-08_96	H	π 165_2016-08_96	O	π 116_2016-06_125	Bullet	NM	Beretta	H	O	FX	B	1
Org-Grp-171	FX	B	Group 161	26		Inc-B	Match(gt) marked Inconclusive	8-8	New	8		8		8		Bullet	M	Non_Ber	8	8	FX	B	1
Org-Grp-171	FX	B	Group 161	27		ID---provide basis	Correct-Match	D-D	New	D	π 78_2016-04_35	D	π 78_2016-04_35	D	π 78_2016-04_35	Bullet	M	Beretta	D	D	FX	B	1
Org-Grp-171	FX	B	Group 161	28		ID---provide basis	Correct-Match	9-9	New	9		9		9		Bullet	M	Non_Ber	9	9	FX	B	1
Org-Grp-171	FX	B	Group 161	29		Inc-B	Match(gt) marked Inconclusive	11-11	New	11		11		11		Bullet	M	Non_Ber	11	11	FX	B	1
Org-Grp-171	FX	B	Group 161	30		Inc-B	Non-Matched(gt) marked Inconclusive	1-2	New	1		1		2		Bullet	NM	Non_Ber	1	2	FX	B	1
Org-Grp-293	WR	H	Group 162	16	2	Elim-Using Difference in Individual Characteristics	Correct-NonMatch	F-K	New	F	π 165_2016.08_91	F	π 165_2016.08_91	K	π 75_2016-04_96	Bullet	NM	Beretta	F	K	WR	H	2
Org-Grp-293	WR	H	Group 162	17	2	ID---provide basis	Correct-Match	A-A	New	A	π 154_2016-08_35	A	π 154_2016-08_35	A	π 154_2016-08_35	Bullet	M	Beretta	A	A	WR	H	2
Org-Grp-293	WR	H	Group 162	18	2	Elim-Using Difference in Individual Characteristics	Correct-NonMatch	6-10	New	6		6		10		Bullet	NM	Non_Ber	6	10	WR	H	2
Org-Grp-293	WR	H	Group 162	19	2	ID---provide basis	Correct-Match	C-C	New	C	π 02_2016-01_94	C	π 02_2016-01_94	C	π 02_2016-01_94	Bullet	M	Beretta	C	C	WR	H	2
Org-Grp-293	WR	H	Group 162	20	2	Elim-Using Difference in Individual Characteristics	Correct-NonMatch	G-L	New	G	π 78_2016-04_188	G	π 78_2016-04_188	L	π 75_2016-04_96	Bullet	NM	Beretta	G	L	WR	H	2
Org-Grp-293	WR	H	Group 162	21	2	ID---provide basis	Correct-Match	Z-Z	New	Z	π 116_2016-06_119	Z	π 116_2016-06_119	Z	π 116_2016-06_119	Bullet	M	Beretta	Z	Z	WR	H	2
Org-Grp-293	WR	H	Group 162	22	0	Inc-B	Non-Matched(gt) marked Inconclusive	5-9	New	5		5		9		Bullet	NM	Non_Ber	5	9	WR	H	2
Org-Grp-293	WR	H	Group 162	23	2	Elim-Using Difference in Individual Characteristics	Correct-NonMatch	H-M	New	H	π 165_2016-08_96	H	π 165_2016-08_96	M	π 78_2016-04_35	Bullet	NM	Beretta	H	M	WR	H	2
Org-Grp-293	WR	H	Group 162	24	2	Elim-Using Difference in Individual Characteristics	Correct-NonMatch	E-J	New	E	π 78_2016-04_35	E	π 78_2016-04_35	J	π 154_2016-08_125	Bullet	NM	Beretta	E	J	WR	H	2
Org-Grp-293	WR	H	Group 162	25	2	ID---provide basis	Correct-Match	3-3	New	3		3		3		Bullet	M	Non_Ber	3	3	WR	H	2
Org-Grp-293	WR	H	Group 162	26	2	Elim-Using Difference in Individual Characteristics	Correct-NonMatch	4-8	New	4		4		8		Bullet	NM	Non_Ber	4	8	WR	H	2
Org-Grp-293	WR	H	Group 162	27	2	ID---provide basis	Correct-Match	B-B	New	B	π 75_2016-04_96	B	π 75_2016-04_96	B	π 75_2016-04_96	Bullet	M	Beretta	B	B	WR	H	2
Org-Grp-293	WR	H	Group 162	28	2	ID---provide basis	Correct-Match	AA-AA	New	AA	π 02_2016-01_81	AA	π 02_2016-01_81	AA	π 02_2016-01_81	Bullet	M	Beretta	AA	AA	WR	H	2
Org-Grp-293	WR	H	Group 162	29	2	Elim-Using Difference in Individual Characteristics	Correct-NonMatch	7-11	New	7		7		11		Bullet	NM	Non_Ber	7	11	WR	H	2
Org-Grp-293	WR	H	Group 162	30	2	Elim-Using Difference in Individual Characteristics	Correct-NonMatch	D-I	New	D	π 78_2016-04_35	D	π 78_2016-04_35	I	π 78_2016-04_35	Bullet	NM	Beretta	D	I	WR	H	2
Org-Grp-126	WL	A	Group 163	16	2	ID---provide basis	Correct-Match	U-U	New	U	π 116_2016-06_179	U	π 116_2016-06_179	U	π 116_2016-06_179	Bullet	M	Beretta	U	U	WL	A	1
Org-Grp-126	WL	A	Group 163	17	2	Inc-B	Non-Matched(gt) marked Inconclusive	4-8	New	4		4		8		Bullet	NM	Non_Ber	4	8	WL	A	1
Org-Grp-126	WL	A	Group 163	18	2	Inc-B	Non-Matched(gt) marked Inconclusive	B-G	New	B	π 75_2016-04_96	B	π 75_2016-04_96	G	π 78_2016-04_188	Bullet	NM	Beretta	B	G	WL	A	1
Org-Grp-126	WL	A	Group 163	19	2	ID---provide basis	Correct-Match	X-X	New	X	π 154_2016-08_35	X	π 154_2016-08_35	X	π 154_2016-08_35	Bullet	M	Beretta	X	X	WL	A	1
Org-Grp-126	WL	A	Group 163	20	2	Inc-C	Non-Matched(gt) marked Inconclusive	3-7	New	3		3		7		Bullet	NM	Non_Ber	3	7	WL	A	1
Org-Grp-126	WL	A	Group 163	21	2	Inc-B	Non-Matched(gt) marked Inconclusive	2-6	New	2		2		6		Bullet	NM	Non_Ber	2	6	WL	A	1
Org-Grp-126	WL	A	Group 163	22	2	ID---provide basis	Correct-Match	11-11	New	11		11		11		Bullet	M	Non_Ber	11	11	WL	A	1
Org-Grp-126	WL	A	Group 163	23	2	Inc-B	Non-Matched(gt) marked Inconclusive	1-5	New	1		1		5		Bullet	NM	Non_Ber	1	5	WL	A	1
Org-Grp-126	WL	A	Group 163	24	2	Inc-B	Non-Matched(gt) marked Inconclusive	Y-C	New	Y	π 111_2014-06_21	Y	π 111_2014-06_21	C	π 02_2016-01_94	Bullet	NM	Beretta	Y	C	WL	A	1
Org-Grp-126	WL	A	Group 163	25	2	ID---provide basis	Correct-Match	V-V	New	V	π 78_2016-04_35	V	π 78_2016-04_35	V	π 78_2016-04_35	Bullet	M	Beretta	V	V	WL	A	1
Org-Grp-126	WL	A	Group 163	26	2	Inc-B	Non-Matched(gt) marked Inconclusive	Z-D	New	Z	π 116_2016-06_119	Z	π 116_2016-06_119	D	π 78_2016-04_35	Bullet	NM	Beretta	Z	D	WL	A	1
Org-Grp-126	WL	A	Group 163	27	2	Inc-B	Non-Matched(gt) marked Inconclusive	AA-E	New	AA	π 02_2016-01_81	AA	π 02_2016-01_81	E	π 78_2016-04_35	Bullet	NM	Beretta	AA	E	WL	A	1
Org-Grp-126	WL	A	Group 163	28	2	ID---provide basis	Correct-Match	T-T	New	T	π 78_2016-04_35	T	π 78_2016-04_35	T	π 78_2016-04_35	Bullet	M	Beretta	T	T	WL	A	1
Org-Grp-126	WL	A	Group 163	29	2	Inc-A	Non-Matched(gt) marked Inconclusive	A-F	New	A	π 154_2016-08_35	A	π 154_2016-08_35	F	π 165_2016.08_91	Bullet	NM	Beretta	A	F	WL	A	1
Org-Grp-126	WL	A	Group 163	30	2	ID---provide basis	Correct-Match	W-W	New	W	π 78_2016-04_35	W	π 78_2016-04_35	W	π 78_2016-04_35	Bullet	M	Beretta	W	W	WL	A	1
Org-Grp-168	LC	E	Group 164	16	2	Inc-B	Non-Matched(gt) marked Inconclusive	P-U	New	P	π 154_2016-08_96	P	π 154_2016-08_96	U	π 116_2016-06_179	Bullet	NM	Beretta	P	U	LC	E	1
Org-Grp-168	LC	E	Group 164	17	2	ID---provide basis	Correct-Match	K-K	New	K	π 75_2016-04_96	K	π 75_2016-04_96	K	π 75_2016-04_96	Bullet	M	Beretta	K	K	LC	E	1
Org-Grp-168	LC	E	Group 164	18	2	Inc-B	Non-Matched(gt) marked Inconclusive	L-Q	New	L	π 75_2016-04_96	L	π 75_2016-04_96	Q	π 02_2016-01_90	Bullet	NM	Beretta	L	Q	LC	E	1
Org-Grp-168	LC	E	Group 164	19	2	ID---provide basis	Correct-Match	J-J	New	J	π 154_2016-08_125	J	π 154_2016-08_125	J	π 154_2016-08_125	Bullet	M	Beretta	J	J	LC	E	1
Org-Grp-168	LC	E	Group 164	20	2	Inc-B	Non-Matched(gt) marked Inconclusive	M-R	New	M	π 78_2016-04_35	M	π 78_2016-04_35	R	π 78_2016-04_35	Bullet	NM	Beretta	M	R	LC	E	1
Org-Grp-168	LC	E	Group 164	21	2	ID---provide basis	Correct-Match	G-G	New	G	π 78_2016-04_188	G	π 78_2016-04_188	G	π 78_2016-04_188	Bullet	M	Beretta	G	G	LC	E	1
Org-Grp-168	LC	E	Group 164	22	2	Inc-B	Non-Matched(gt) marked Inconclusive	N-S	New	N	π 78_2016-04_35	N	π 78_2016-04_35	S	π 154_2016-08_125	Bullet	NM	Beretta	N	S	LC	E	1
Org-Grp-168	LC	E	Group 164	23	2	Inc-C	Non-Matched(gt) marked Inconclusive	7-11	New	7		7		11		Bullet	NM	Non_Ber	7	11	LC	E	1
Org-Grp-168	LC	E	Group 164	24	2	ID---provide basis	Correct-Match	I-I	New	I	π 78_2016-04_35	I	π 78_2016-04_35	I	π 78_2016-04_35	Bullet	M	Beretta	I	I	LC	E	1
Org-Grp-168	LC	E	Group 164	25	2	Inc-B	Non-Matched(gt) marked Inconclusive	5-9	New	5		5		9		Bullet	NM	Non_Ber	5	9	LC	E	1
Org-Grp-168	LC	E	Group 164	26	2	Inc-B	Non-Matched(gt) marked Inconclusive	8-1	New	8		8		1		Bullet	NM	Non_Ber	8	1	LC	E	1
Org-Grp-168	LC	E	Group 164	27	2	ID---provide basis	Correct-Match	4-4	New	4		4		4		Bullet	M	Non_Ber	4	4	LC	E	1
Org-Grp-168	LC	E	Group 164	28	2	Inc-B	Non-Matched(gt) marked Inconclusive	6-10	New	6		6		10		Bullet	NM	Non_Ber	6	10	LC	E	1
Org-Grp-168	LC	E	Group 164	29	2	ID---provide basis	Correct-Match	H-H	New	H	π 165_2016-08_96	H	π 165_2016-08_96	H	π 154_2016-08_125	Bullet	M	Beretta	H	H	LC	E	1
Org-Grp-168	LC	E	Group 164	30	2	Inc-B	Non-Matched(gt) marked Inconclusive	O-T	New	O	π 116_2016-06_125	O	π 116_2016-06_125	T	π 78_2016-04_35	Bullet	NM	Beretta	O	T	LC	E	1
Org-Grp-26	LA	B	Group 168	16	2	Elim-Using Difference in Individual Characteristics	Correct-NonMatch	Z-D	New	Z	π 116_2016-06_119	Z	π 116_2016-06_119	D	π 78_2016-04_35	Bullet	NM	Beretta	Z	D	LA	B	1
Org-Grp-26	LA	B	Group 168	17	2	Elim-Using Difference in Individual Characteristics	Correct-NonMatch	B-G	New	B	π 75_2016-04_96	B	π 75_2016-04_96	G	π 78_2016-04_188	Bullet	NM	Beretta	B	G	LA	B	1
Org-Grp-26	LA	B	Group 168	18	2	ID---provide basis	Correct-Match	V-V	New	V	π 78_2016-04_35	V	π 78_2016-04_35	V	π 78_2016-04_35	Bullet	M	Beretta	V	V	LA	B	1
Org-Grp-26	LA	B	Group 168	19	2	ID---provide basis	Correct-Match	U-U	New	U	π 116_2016-06_179	U	π 116_2016-06_179	U	π 116_2016-06_179	Bullet	M	Beretta	U	U	LA	B	1
Org-Grp-26	LA	B	Group 168	20	2	ID---provide basis	Correct-Match	Y-Y	New	Y	π 111_2014-06_21	Y	π 111_2014-06_21	Y	π 111_2014-06_21	Bullet	M	Beretta	Y	Y	LA	B	1
Org-Grp-26	LA	B	Group 168	21	2	ID---provide basis	Correct-Match	X-X	New	X	π 154_2016-08_35	X	π 154_2016-08_35	X	π 154_2016-08_35	Bullet	M	Beretta	X	X	LA	B	1
Org-Grp-26	LA	B	Group 168	22	2	ID---provide basis	Correct-Match	W-W	New	W	π 78_2016-04_35	W	π 78_2016-04_35	W	π 78_2016-04_35	Bullet	M	Beretta	W	W	LA	B	1
Org-Grp-26	LA	B	Group 168	23	2	Inc-C	Non-Matched(gt) marked Inconclusive	AA-E	New	AA	π 02_2016-01_81	AA	π 02_2016-01_81	E	π 78_2016-04_35	Bullet	NM	Beretta	AA	E	LA	B	1
Org-Grp-26	LA	B	Group 168	24	2	Inc-B	Non-Matched(gt) marked Inconclusive	4-8	New	4		4		8		Bullet	NM	Non_Ber	4	8	LA	B	1
Org-Grp-26	LA	B	Group 168	25	2	Elim-Using Difference in Class Characteristics	Correct-NonMatch	7-11	New	7		7		11		Bullet	NM	Non_Ber	7	11	LA	B	1
Org-Grp-26	LA	B	Group 168	26	2	Elim-Using Difference in Individual Characteristics	Correct-NonMatch	C-H	New	C	π 02_2016-01_94	C	π 02_2016-01_94	H	π 02_2016-01_94	Bullet	NM	Beretta	C	H	LA	B	1
Org-Grp-26	LA	B	Group 168	27	2	Elim-Using Difference in Individual Characteristics	Correct-NonMatch	6-10	New	6		6		10		Bullet	NM	Non_Ber	6	10	LA	B	1
Org-Grp-26	LA	B	Group 168	28	2	Elim-Using Difference in Individual Characteristics	Incorrect-actually Match(gt)	3-3	New	3		3		3		Bullet	M	Non_Ber	3	3	LA	B	1
Org-Grp-26	LA	B	Group 168	29	2	Elim-Using Difference in Individual Characteristics	Correct-NonMatch	A-F	New	A	π 154_2016-08_35	A	π 154_2016-08_35	F	π 78_2016-04_188	Bullet	NM	Beretta	A	F	LA	B	1
Org-Grp-26	LA	B	Group 168	30	2	Inc-B	Non-Matched(gt) marked Inconclusive	5-9	New	5		5		9		Bullet	NM	Non_Ber	5	9	LA	B	1
Org-Grp-130	KE	C	Group 169	16	2	Inc-B	Non-Matched(gt) marked Inconclusive	K-R	New	K	π 75_2016-04_96	K	π 75_2016-04_96	R	π 78_2016-04_35	Bullet	NM	Beretta	K	R	KE	C	1
Org-Grp-130	KE	C	Group 169	17	2	Inc-B	Non-Matched(gt) marked Inconclusive	M-T	New	M	π 78_2016-04_35	M	π 78_2016-04_35	T	π 78_2016-04_35	Bullet	NM	Beretta	M	T	KE	C	1
Org-Grp-130	KE	C	Group 169	18	2	ID---provide basis	Correct-Match	2-2	New	2		2		2		Bullet	M	Non_Ber	2	2	KE	C	1
Org-Grp-130	KE	C	Group 169	19	2	ID---provide basis	Correct-Match	4-4	New	4		4		4		Bullet	M	Non_Ber	4	4	KE	C	1
Org-Grp-130	KE	C	Group 169	20	2	Inc-A	Non-Matched(gt) marked Inconclusive	5-6	New	5		5		6		Bullet	NM	Non_Ber	5	6	KE	C	1
Org-Grp-130	KE	C	Group 169	21	2	Inc-C	Non-Matched(gt) marked Inconclusive	N-U	New	N	π 78_2016-04_35	N	π 78_2016-04_35	U	π 116_2016-06_179	Bullet	NM	Beretta	N	U	KE	C	1
Org-Grp-130	KE	C	Group 169	22	2	Inc-C	Non-Matched(gt) marked Inconclusive	J-Q	New	J	π 154_2016-08_125	J	π 154_2016-08_125	Q	π 02_2016-01_90	Bullet	NM	Beretta	J	Q	KE	C	1
Org-Grp-130	KE	C	Group 169	23	2	Inc-B	Non-Matched(gt) marked Inconclusive	O-V	New	O	π 116_2016-06_125	O	π 116_2016-06_125	V	π 78_2016-04_35	Bullet	NM	Beretta	O	V	KE	C	1
Org-Grp-130	KE	C	Group 169	24	2	Inc-A	Match(gt) marked Inconclusive	3-3	New	3		3		3		Bullet	M	Non_Ber	3	3	KE	C	1
Org-Grp-130	KE	C	Group 169	25	2	ID---provide basis	Correct-Match	I-I	New	I	π 78_2016-04_35	I	π 78_2016-04_35	I	π 78_2016-04_35	Bullet	M	Beretta	I	I	KE	C	1
Org-Grp-130	KE	C	Group 169	26	2	Inc-A	Match(gt) marked Inconclusive	1-1	New	1		1		1		Bullet	M	Non_Ber	1	1	KE	C	1
Org-Grp-130	KE	C	Group 169	27	2	Inc-B	Non-Matched(gt) marked Inconclusive	L-S	New	L	π 75_2016-04_96	L	π 75_2016-04_96	S	π 154_2016-08_35	Bullet	NM	Beretta	L	S	KE	C	1
Org-Grp-130	KE	C	Group 169	28	2	Inc-B	Non-Matched(gt) marked Inconclusive	P-W	New	P	π 154_2016-08_96	P	π 154_2016-08_96	W	π 78_2016-04_35	Bullet	NM	Beretta	P	W	KE	C	1
Org-Grp-130	KE	C	Group 169	29	2	ID---provide basis	Correct-Match	H-H	New	H	π 154_2016-08_125	H	π 154_2016-08_125	H	π 165_2016-08_96	Bullet	M	Beretta	H	H	KE	C	1
Org-Grp-130	KE	C	Group 169	30	2	ID---provide basis	Correct-Match	G-G	New	G	π 78_2016-04_188	G	π 78_2016-04_188	G	π 78_2016-04_188	Bullet	M	Beretta	G	G	KE	C	1
Org-Grp-139	DZ	D	Group 17	16	2	Inc-A	Match(gt) marked Inconclusive	AA-AA	New	AA	π 02_2016-01_81	AA	π 02_2016-01_81	AA	π 02_2016-01_81	Bullet	M	Beretta	AA	AA	DZ	D	1
Org-Grp-139	DZ	D	Group 17	17	2	Elim-Using Difference in Individual Characteristics	Correct-NonMatch	F-K	New	F	π 165_2016.08_91	F	π 165_2016.08_91	K	π 75_2016-04_96	Bullet	NM	Beretta	F	K	DZ	D	1
Org-Grp-139	DZ	D	Group 17	18	1	Inc-B	Match(gt) marked Inconclusive	5-5	New	5		5		5		Bullet	M	Non_Ber	5	5	DZ	D	1
Org-Grp-139	DZ	D	Group 17	19	2	Elim-Using Difference in Individual Characteristics	Correct-NonMatch	E-J	New	E	π 78_2016-04_35	E	π 78_2016-04_35	J	π 154_2016-08_125	Bullet	NM	Beretta	E	J	DZ	D	1
Org-Grp-139	DZ	D	Group 17	20	2	Inc-A	Match(gt) marked Inconclusive	B-B	New	B	π 75_2016-04_96	B	π 75_2016-04_96	B	π 75_2016-04_96	Bullet	M	Beretta	B	B	DZ	D	1
Org-Grp-139	DZ	D	Group 17	21	2	Inc-B	Non-Matched(gt) marked Inconclusive	6-10	New	6		6		10		Bullet	NM	Non_Ber	6	10	DZ	D	1
Org-Grp-139	DZ	D	Group 17	22	2	Elim-Using Difference in Individual Characteristics	Correct-NonMatch	D-I	New	D	π 78_2016-04_35	D	π 78_2016-04_35	I	π 78_2016-04_35	Bullet	NM	Beretta	D	I	DZ	D	1
Org-Grp-139	DZ	D	Group 17	23	2	Elim-Using Difference in Individual Characteristics	Correct-NonMatch	H-M	New	H	π 154_2016-08_125	H	π 154_2016-08_125	M	π 78_2016-04_35	Bullet	NM	Beretta	H	M	DZ	D	1
Org-Grp-139	DZ	D	Group 17	24	2	Elim-Using Difference in Individual Characteristics	Correct-NonMatch	7-11	New	7		7		11		Bullet	NM	Non_Ber	7	11	DZ	D	1
Org-Grp-139	DZ	D	Group 17	25	2	ID---provide basis	Correct-Match	C-C	New	C	π 02_2016-01_94	C	π 02_2016-01_94	C	π 02_2016-01_94	Bullet	M	Beretta	C	C	DZ	D	1
Org-Grp-139	DZ	D	Group 17	26	2	ID---provide basis	Correct-Match	A-A	New	A	π 154_2016-08_35	A	π 154_2016-08_35	A	π 154_2016-08_35	Bullet	M	Beretta	A	A	DZ	D	1
Org-Grp-139	DZ	D	Group 17	27	2	Inc-B	Non-Matched(gt) marked Inconclusive	G-L	New	G	π 78_2016-04_188	G	π 78_2016-04_188	L	π 75_2016-04_96	Bullet	NM	Beretta	G	L	DZ	D	1
Org-Grp-139	DZ	D	Group 17	28	2	Inc-A	Match(gt) marked Inconclusive	Z-Z	New	Z	π 116_2016-06_119	Z	π 116_2016-06_119	Z	π 116_2016-06_35	Bullet	M	Beretta	Z	Z	DZ	D	1
Org-Grp-139	DZ	D	Group 17	29	0	Inc-B	Non-Matched(gt) marked Inconclusive	8-1	New	8		8		1		Bullet	NM	Non_Ber	8	1	DZ	D	1
Org-Grp-139	DZ	D	Group 17	30	1	Inc-B	Non-Matched(gt) marked Inconclusive	9-2	New	9		9		2		Bullet	NM	Non_Ber	9	2	DZ	D	1
Org-Grp-236	ZW	C	Group 170	16	2	ID---provide basis	Correct-Match	C-C	New	C	π 02_2016-01_94	C	π 02_2016-01_94	C	π 02_2016-01_94	Bullet	M	Beretta	C	C	ZW	C	1
Org-Grp-236	ZW	C	Group 170	17	2	Inc-C	Non-Matched(gt) marked Inconclusive	1-6	New	1		1		6		Bullet	NM	Non_Ber	1	6	ZW	C	1
Org-Grp-236	ZW	C	Group 170	18	2	Inc-C	Non-Matched(gt) marked Inconclusive	E-K	New	E	π 78_2016-04_35	E	π 78_2016-04_35	K	π 75_2016-04_96	Bullet	NM	Beretta	E	K	ZW	C	1
Org-Grp-236	ZW	C	Group 170	19	2	Inc-C	Non-Matched(gt) marked Inconclusive	H-N	New	H	π 02_2016-01_94	H	π 02_2016-01_94	N	π 78_2016-04_35	Bullet	NM	Beretta	H	N	ZW	C	1
Org-Grp-236	ZW	C	Group 170	20	2	ID---provide basis	Correct-Match	A-A	New	A	π 154_2016-08_35	A	π 154_2016-08_35	A	π 154_2016-08_35	Bullet	M	Beretta	A	A	ZW	C	1
Org-Grp-236	ZW	C	Group 170	21	2	Inc-C	Non-Matched(gt) marked Inconclusive	4-9	New	4		4		9		Bullet	NM	Non_Ber	4	9	ZW	C	1
Org-Grp-236	ZW	C	Group 170	22	2	ID---provide basis	Correct-Match	AA-AA	New	AA	π 02_2016-01_81	AA	π 02_2016-01_81	AA	π 02_2016-01_81	Bullet	M	Beretta	AA	AA	ZW	C	1
Org-Grp-236	ZW	C	Group 170	23	2	Inc-C	Non-Matched(gt) marked Inconclusive	2-7	New	2		2		7		Bullet	NM	Non_Ber	2	7	ZW	C	1
Org-Grp-236	ZW	C	Group 170	24	2	Inc-C	Non-Matched(gt) marked Inconclusive	G-M	New	G	π 78_2016-04_188	G	π 78_2016-04_188	M	π 78_2016-04_35	Bullet	NM	Beretta	G	M	ZW	C	1
Org-Grp-236	ZW	C	Group 170	25	2	Inc-C	Non-Matched(gt) marked Inconclusive	F-L	New	F	π 165_2016.08_91	F	π 165_2016.08_91	L	π 75_2016-04_96	Bullet	NM	Beretta	F	L	ZW	C	1
Org-Grp-236	ZW	C	Group 170	26	2	Inc-C	Non-Matched(gt) marked Inconclusive	3-8	New	3		3		8		Bullet	NM	Non_Ber	3	8	ZW	C	1
Org-Grp-236	ZW	C	Group 170	27	2	Inc-C	Non-Matched(gt) marked Inconclusive	11-5	New	11		11		5		Bullet	NM	Non_Ber	11	5	ZW	C	1
Org-Grp-236	ZW	C	Group 170	28	2	ID---provide basis	Correct-Match	B-B	New	B	π 75_2016-04_96	B	π 75_2016-04_96	B	π 75_2016-04_96	Bullet	M	Beretta	B	B	ZW	C	1
Org-Grp-236	ZW	C	Group 170	29	2	Inc-C	Non-Matched(gt) marked Inconclusive	I-O	New	I	π 78_2016-04_35	I	π 78_2016-04_35	O	π 116_2016-06_125	Bullet	NM	Beretta	I	O	ZW	C	1
Org-Grp-236	ZW	C	Group 170	30	2	Inc-C	Non-Matched(gt) marked Inconclusive	D-J	New	D	π 78_2016-04_35	D	π 78_2016-04_35	J	π 154_2016-08_125	Bullet	NM	Beretta	D	J	ZW	C	1
Org-Grp-140	GD	B	Group 171	16	2	Inc-B	Non-Matched(gt) marked Inconclusive	U-B	New	U	π 116_2016-06_179	U	π 116_2016-06_179	B	π 75_2016-04_96	Bullet	NM	Beretta	U	B	GD	B	1
Org-Grp-140	GD	B	Group 171	17	2	ID---provide basis	Correct-Match	N-N	New	N	π 78_2016-04_35	N	π 78_2016-04_35	N	π 78_2016-04_35	Bullet	M	Beretta	N	N	GD	B	1
Org-Grp-140	GD	B	Group 171	18	2	Inc-B	Non-Matched(gt) marked Inconclusive	R-Z	New	R	π 78_2016-04_35	R	π 78_2016-04_35	Z	π 116_2016-06_119	Bullet	NM	Beretta	R	Z	GD	B	1
Org-Grp-140	GD	B	Group 171	19	2	Inc-C	Non-Matched(gt) marked Inconclusive	W-D	New	W	π 78_2016-04_35	W	π 78_2016-04_35	D	π 78_2016-04_35	Bullet	NM	Beretta	W	D	GD	B	1
Org-Grp-140	GD	B	Group 171	20	2	Inc-C	Non-Matched(gt) marked Inconclusive	Q-Y	New	Q	π 02_2016-01_90	Q	π 02_2016-01_90	Y	π 111_2014-06_21	Bullet	NM	Beretta	Q	Y	GD	B	1
Org-Grp-140	GD	B	Group 171	21	2	ID---provide basis	Correct-Match	O-O	New	O	π 116_2016-06_125	O	π 116_2016-06_125	O	π 116_2016-06_125	Bullet	M	Beretta	O	O	GD	B	1
Org-Grp-140	GD	B	Group 171	22	2	ID---provide basis	Correct-Match	5-5	New	5		5		5		Bullet	M	Non_Ber	5	5	GD	B	1
Org-Grp-140	GD	B	Group 171	23	2	ID---provide basis	Correct-Match	4-4	New	4		4		4		Bullet	M	Non_Ber	4	4	GD	B	1
Org-Grp-140	GD	B	Group 171	24	2	Inc-C	Non-Matched(gt) marked Inconclusive	6-8	New	6		6		8		Bullet	NM	Non_Ber	6	8	GD	B	1
Org-Grp-140	GD	B	Group 171	25	2	Inc-B	Non-Matched(gt) marked Inconclusive	V-C	New	V	π 78_2016-04_35	V	π 78_2016-04_35	C	π 02_2016-01_94	Bullet	NM	Beretta	V	C	GD	B	1
Org-Grp-140	GD	B	Group 171	26	2	Inc-B	Non-Matched(gt) marked Inconclusive	7-9	New	7		7		9		Bullet	NM	Non_Ber	7	9	GD	B	1
Org-Grp-140	GD	B	Group 171	27	2	Inc-C	Non-Matched(gt) marked Inconclusive	T-A	New	T	π 78_2016-04_35	T	π 78_2016-04_35	A	π 154_2016-08_35	Bullet	NM	Beretta	T	A	GD	B	1
Org-Grp-140	GD	B	Group 171	28	2	ID---provide basis	Correct-Match	3-3	New	3		3		3		Bullet	M	Non_Ber	3	3	GD	B	1
Org-Grp-140	GD	B	Group 171	29	2	Inc-B	Non-Matched(gt) marked Inconclusive	P-X	New	P	π 154_2016-08_96	P	π 154_2016-08_96	X	π 154_2016-08_35	Bullet	NM	Beretta	P	X	GD	B	1
Org-Grp-140	GD	B	Group 171	30	2	Inc-C	Non-Matched(gt) marked Inconclusive	S-AA	New	S	π 154_2016-08_125	S	π 154_2016-08_125	AA	π 02_2016-01_81	Bullet	NM	Beretta	S	AA	GD	B	1
Org-Grp-154	UU	A	Group 174	16	2	ID---provide basis	Correct-Match	7-7	New	7		7		7		Bullet	M	Non_Ber	7	7	UU	A	1
Org-Grp-154	UU	A	Group 174	17	2	Inc-C	Non-Matched(gt) marked Inconclusive	10-2	New	10		10		2		Bullet	NM	Non_Ber	10	2	UU	A	1
Org-Grp-154	UU	A	Group 174	18	2	ID---provide basis	Correct-Match	H-H	New	H	π 154_2016-08_125	H	π 154_2016-08_125	H	π 02_2016-01_94	Bullet	M	Beretta	H	H	UU	A	1
Org-Grp-154	UU	A	Group 174	19	2	Inc-C	Non-Matched(gt) marked Inconclusive	N-W	New	N	π 78_2016-04_35	N	π 78_2016-04_35	W	π 78_2016-04_35	Bullet	NM	Beretta	N	W	UU	A	1
Org-Grp-154	UU	A	Group 174	20	2	Inc-C	Non-Matched(gt) marked Inconclusive	K-T	New	K	π 75_2016-04_96	K	π 75_2016-04_96	T	π 78_2016-04_35	Bullet	NM	Beretta	K	T	UU	A	1
Org-Grp-154	UU	A	Group 174	21	2	Inc-C	Non-Matched(gt) marked Inconclusive	8-11	New	8		8		11		Bullet	NM	Non_Ber	8	11	UU	A	1
Org-Grp-154	UU	A	Group 174	22	2	Inc-A	Non-Matched(gt) marked Inconclusive	I-R	New	I	π 78_2016-04_35	I	π 78_2016-04_35	R	π 78_2016-04_35	Bullet	NM	Beretta	I	R	UU	A	1
Org-Grp-154	UU	A	Group 174	23	2	Inc-C	Non-Matched(gt) marked Inconclusive	O-X	New	O	π 116_2016-06_125	O	π 116_2016-06_125	X	π 154_2016-08_35	Bullet	NM	Beretta	O	X	UU	A	1
Org-Grp-154	UU	A	Group 174	24	2	Inc-A	Match(gt) marked Inconclusive	6-6	New	6		6		6		Bullet	M	Non_Ber	6	6	UU	A	1
Org-Grp-154	UU	A	Group 174	25	2	Inc-C	Non-Matched(gt) marked Inconclusive	L-U	New	L	π 75_2016-04_96	L	π 75_2016-04_96	U	π 116_2016-06_179	Bullet	NM	Beretta	L	U	UU	A	1
Org-Grp-154	UU	A	Group 174	26	2	Inc-C	Non-Matched(gt) marked Inconclusive	9-1	New	9		9		1		Bullet	NM	Non_Ber	9	1	UU	A	1
Org-Grp-154	UU	A	Group 174	27	2	Inc-C	Non-Matched(gt) marked Inconclusive	M-V	New	M	π 78_2016-04_35	M	π 78_2016-04_35	V	π 78_2016-04_35	Bullet	NM	Beretta	M	V	UU	A	1
Org-Grp-154	UU	A	Group 174	28	2	Inc-C	Non-Matched(gt) marked Inconclusive	Q-Z	New	Q	π 02_2016-01_90	Q	π 02_2016-01_90	Z	π 116_2016-06_119	Bullet	NM	Beretta	Q	Z	UU	A	1
Org-Grp-154	UU	A	Group 174	29	2	Inc-A	Non-Matched(gt) marked Inconclusive	P-Y	New	P	π 154_2016-08_96	P	π 154_2016-08_96	Y	π 111_2014-06_21	Bullet	NM	Beretta	P	Y	UU	A	1
Org-Grp-154	UU	A	Group 174	30	2	Inc-A	Non-Matched(gt) marked Inconclusive	J-S	New	J	π 154_2016-08_125	J	π 154_2016-08_125	S	π 154_2016-08_125	Bullet	NM	Beretta	J	S	UU	A	1
Org-Grp-134	ZT	E	Group 176	16	2	ID---provide basis	Correct-Match	11-11	New	11		11		11		Bullet	M	Non_Ber	11	11	ZT	E	1
Org-Grp-134	ZT	E	Group 176	17	2	Inc-B	Non-Matched(gt) marked Inconclusive	AA-G	New	AA	π 02_2016-01_81	AA	π 02_2016-01_81	G	π 78_2016-04_188	Bullet	NM	Beretta	AA	G	ZT	E	1
Org-Grp-134	ZT	E	Group 176	18	2	ID---provide basis	Correct-Match	1-1	New	1		1		1		Bullet	M	Non_Ber	1	1	ZT	E	1
Org-Grp-134	ZT	E	Group 176	19	2	ID---provide basis	Correct-Match	X-X	New	X	π 154_2016-08_35	X	π 154_2016-08_35	X	π 154_2016-08_35	Bullet	M	Beretta	X	X	ZT	E	1
Org-Grp-134	ZT	E	Group 176	20	2	Inc-C	Non-Matched(gt) marked Inconclusive	E-L	New	E	π 78_2016-04_35	E	π 78_2016-04_35	L	π 75_2016-04_96	Bullet	NM	Beretta	E	L	ZT	E	1
Org-Grp-134	ZT	E	Group 176	21	2	Inc-B	Non-Matched(gt) marked Inconclusive	Z-F	New	Z	π 116_2016-06_35	Z	π 116_2016-06_35	F	π 165_2016.08_91	Bullet	NM	Beretta	Z	F	ZT	E	1
Org-Grp-134	ZT	E	Group 176	22	2	Inc-A	Match(gt) marked Inconclusive	10-10	New	10		10		10		Bullet	M	Non_Ber	10	10	ZT	E	1
Org-Grp-134	ZT	E	Group 176	23	2	Inc-C	Non-Matched(gt) marked Inconclusive	D-K	New	D	π 78_2016-04_35	D	π 78_2016-04_35	K	π 75_2016-04_96	Bullet	NM	Beretta	D	K	ZT	E	1
Org-Grp-134	ZT	E	Group 176	24	2	Inc-B	Non-Matched(gt) marked Inconclusive	3-4	New	3		3		4		Bullet	NM	Non_Ber	3	4	ZT	E	1
Org-Grp-134	ZT	E	Group 176	25	2	Inc-B	Non-Matched(gt) marked Inconclusive	B-I	New	B	π 75_2016-04_96	B	π 75_2016-04_96	I	π 78_2016-04_35	Bullet	NM	Beretta	B	I	ZT	E	1
Org-Grp-134	ZT	E	Group 176	26	2	ID---provide basis	Correct-Match	2-2	New	2		2		2		Bullet	M	Non_Ber	2	2	ZT	E	1
Org-Grp-134	ZT	E	Group 176	27	2	Inc-B	Non-Matched(gt) marked Inconclusive	A-H	New	A	π 154_2016-08_35	A	π 154_2016-08_35	H	π 154_2016-08_188	Bullet	NM	Beretta	A	H	ZT	E	1
Org-Grp-134	ZT	E	Group 176	28	2	Inc-B	Non-Matched(gt) marked Inconclusive	C-J	New	C	π 02_2016-01_94	C	π 02_2016-01_94	J	π 154_2016-08_125	Bullet	NM	Beretta	C	J	ZT	E	1
Org-Grp-134	ZT	E	Group 176	29	2	ID---provide basis	Correct-Match	W-W	New	W	π 78_2016-04_35	W	π 78_2016-04_35	W	π 78_2016-04_35	Bullet	M	Beretta	W	W	ZT	E	1
Org-Grp-134	ZT	E	Group 176	30	2	ID---provide basis	Correct-Match	Y-Y	New	Y	π 111_2014-06_21	Y	π 111_2014-06_21	Y	π 111_2014-06_21	Bullet	M	Beretta	Y	Y	ZT	E	1
Org-Grp-300	EV	H	Group 177	16	2	Elim-Using Difference in Individual Characteristics	Correct-NonMatch	M-V	New	M	π 78_2016-04_35	M	π 78_2016-04_35	V	π 78_2016-04_35	Bullet	NM	Beretta	M	V	EV	H	2
Org-Grp-300	EV	H	Group 177	17	2	ID---provide basis	Correct-Match	F-F	New	F	π 165_2016-08_96	F	π 165_2016-08_96	F	π 78_2016-04_188	Bullet	M	Beretta	F	F	EV	H	2
Org-Grp-300	EV	H	Group 177	18	2	ID---provide basis	Correct-Match	7-7	New	7		7		7		Bullet	M	Non_Ber	7	7	EV	H	2
Org-Grp-300	EV	H	Group 177	19	2	Elim-Using Difference in Individual Characteristics	Correct-NonMatch	I-R	New	I	π 78_2016-04_35	I	π 78_2016-04_35	R	π 78_2016-04_35	Bullet	NM	Beretta	I	R	EV	H	2
Org-Grp-300	EV	H	Group 177	20	2	Elim-Using Difference in Individual Characteristics	Correct-NonMatch	N-W	New	N	π 78_2016-04_35	N	π 78_2016-04_35	W	π 78_2016-04_35	Bullet	NM	Beretta	N	W	EV	H	2
Org-Grp-300	EV	H	Group 177	21	2	Elim-Using Difference in Individual Characteristics	Correct-NonMatch	L-U	New	L	π 75_2016-04_96	L	π 75_2016-04_96	U	π 116_2016-06_179	Bullet	NM	Beretta	L	U	EV	H	2
Org-Grp-300	EV	H	Group 177	22	2	Elim-Using Difference in Individual Characteristics	Correct-NonMatch	8-11	New	8		8		11		Bullet	NM	Non_Ber	8	11	EV	H	2
Org-Grp-300	EV	H	Group 177	23	2	Inc-A	Match(gt) marked Inconclusive	6-6	New	6		6		6		Bullet	M	Non_Ber	6	6	EV	H	2
Org-Grp-300	EV	H	Group 177	24	2	Elim-Using Difference in Individual Characteristics	Correct-NonMatch	10-2	New	10		10		2		Bullet	NM	Non_Ber	10	2	EV	H	2
Org-Grp-300	EV	H	Group 177	25	2	Elim-Using Difference in Individual Characteristics	Correct-NonMatch	K-T	New	K	π 75_2016-04_96	K	π 75_2016-04_96	T	π 78_2016-04_35	Bullet	NM	Beretta	K	T	EV	H	2
Org-Grp-300	EV	H	Group 177	26	2	Elim-Using Difference in Individual Characteristics	Correct-NonMatch	O-X	New	O	π 116_2016-06_125	O	π 116_2016-06_125	X	π 154_2016-08_35	Bullet	NM	Beretta	O	X	EV	H	2
Org-Grp-300	EV	H	Group 177	27	2	Elim-Using Difference in Individual Characteristics	Correct-NonMatch	J-S	New	J	π 154_2016-08_125	J	π 154_2016-08_125	S	π 154_2016-08_35	Bullet	NM	Beretta	J	S	EV	H	2
Org-Grp-300	EV	H	Group 177	28	2	Elim-Using Difference in Individual Characteristics	Correct-NonMatch	9-1	New	9		9		1		Bullet	NM	Non_Ber	9	1	EV	H	2
Org-Grp-300	EV	H	Group 177	29	2	Elim-Using Difference in Individual Characteristics	Correct-NonMatch	G-P	New	G	π 78_2016-04_188	G	π 78_2016-04_188	P	π 154_2016-08_96	Bullet	NM	Beretta	G	P	EV	H	2
Org-Grp-300	EV	H	Group 177	30	2	Elim-Using Difference in Individual Characteristics	Correct-NonMatch	H-Q	New	H	π 154_2016-08_125	H	π 154_2016-08_125	Q	π 02_2016-01_90	Bullet	NM	Beretta	H	Q	EV	H	2
Org-Grp-137	PW	A	Group 178	16	2	Inc-A	Match(gt) marked Inconclusive	3-3	New	3		3		3		Bullet	M	Non_Ber	3	3	PW	A	1
Org-Grp-137	PW	A	Group 178	17	2	Inc-A	Match(gt) marked Inconclusive	2-2	New	2		2		2		Bullet	M	Non_Ber	2	2	PW	A	1
Org-Grp-137	PW	A	Group 178	18	2	Inc-B	Non-Matched(gt) marked Inconclusive	V-D	New	V	π 78_2016-04_35	V	π 78_2016-04_35	D	π 78_2016-04_35	Bullet	NM	Beretta	V	D	PW	A	1
Org-Grp-137	PW	A	Group 178	19	2	Inc-A	Non-Matched(gt) marked Inconclusive	Y-G	New	Y	π 111_2014-06_21	Y	π 111_2014-06_21	G	π 78_2016-04_188	Bullet	NM	Beretta	Y	G	PW	A	1
Org-Grp-137	PW	A	Group 178	20	1	Inc-B	Non-Matched(gt) marked Inconclusive	4-7	New	4		4		7		Bullet	NM	Non_Ber	4	7	PW	A	1
Org-Grp-137	PW	A	Group 178	21	1	Inc-B	Non-Matched(gt) marked Inconclusive	R-AA	New	R	π 78_2016-04_35	R	π 78_2016-04_35	AA	π 02_2016-01_81	Bullet	NM	Beretta	R	AA	PW	A	1
Org-Grp-137	PW	A	Group 178	22	2	Inc-A	Non-Matched(gt) marked Inconclusive	S-A	New	S	π 154_2016-08_35	S	π 154_2016-08_35	A	π 154_2016-08_35	Bullet	NM	Beretta	S	A	PW	A	1
Org-Grp-137	PW	A	Group 178	23	2	Inc-A	Non-Matched(gt) marked Inconclusive	T-B	New	T	π 78_2016-04_35	T	π 78_2016-04_35	B	π 75_2016-04_96	Bullet	NM	Beretta	T	B	PW	A	1
Org-Grp-137	PW	A	Group 178	24	2	Inc-A	Non-Matched(gt) marked Inconclusive	W-E	New	W	π 78_2016-04_35	W	π 78_2016-04_35	E	π 78_2016-04_35	Bullet	NM	Beretta	W	E	PW	A	1
Org-Grp-137	PW	A	Group 178	25	2	Inc-A	Non-Matched(gt) marked Inconclusive	Z-H	New	Z	π 116_2016-06_35	Z	π 116_2016-06_35	H	π 02_2016-01_94	Bullet	NM	Beretta	Z	H	PW	A	1
Org-Grp-137	PW	A	Group 178	26	2	Inc-A	Non-Matched(gt) marked Inconclusive	U-C	New	U	π 116_2016-06_179	U	π 116_2016-06_179	C	π 02_2016-01_94	Bullet	NM	Beretta	U	C	PW	A	1
Org-Grp-137	PW	A	Group 178	27	2	Inc-A	Non-Matched(gt) marked Inconclusive	X-F	New	X	π 154_2016-08_35	X	π 154_2016-08_35	F	π 165_2016.08_91	Bullet	NM	Beretta	X	F	PW	A	1
Org-Grp-137	PW	A	Group 178	28	2	ID---provide basis	Correct-Match	Q-Q	New	Q	π 02_2016-01_90	Q	π 02_2016-01_90	Q	π 02_2016-01_90	Bullet	M	Beretta	Q	Q	PW	A	1
Org-Grp-137	PW	A	Group 178	29	2	Inc-B	Non-Matched(gt) marked Inconclusive	5-8	New	5		5		8		Bullet	NM	Non_Ber	5	8	PW	A	1
Org-Grp-137	PW	A	Group 178	30	2	Inc-B	Non-Matched(gt) marked Inconclusive	6-9	New	6		6		9		Bullet	NM	Non_Ber	6	9	PW	A	1
Org-Grp-285	SG	J	Group 179	16	2	Elim-Using Difference in Individual Characteristics	Correct-NonMatch	C-H	New	C	π 02_2016-01_94	C	π 02_2016-01_94	H	π 154_2016-08_125	Bullet	NM	Beretta	C	H	SG	J	2
Org-Grp-285	SG	J	Group 179	17	2	Elim-Using Difference in Individual Characteristics	Correct-NonMatch	F-K	New	F	π 165_2016.08_91	F	π 165_2016.08_91	K	π 75_2016-04_96	Bullet	NM	Beretta	F	K	SG	J	2
Org-Grp-285	SG	J	Group 179	18	2	Inc-A	Match(gt) marked Inconclusive	6-6	New	6		6		6		Bullet	M	Non_Ber	6	6	SG	J	2
Org-Grp-285	SG	J	Group 179	19	2	ID---provide basis	Correct-Match	B-B	New	B	π 75_2016-04_96	B	π 75_2016-04_96	B	π 75_2016-04_96	Bullet	M	Beretta	B	B	SG	J	2
Org-Grp-285	SG	J	Group 179	20	2	ID---provide basis	Correct-Match	Y-Y	New	Y	π 111_2014-06_21	Y	π 111_2014-06_21	Y	π 111_2014-06_21	Bullet	M	Beretta	Y	Y	SG	J	2
Org-Grp-285	SG	J	Group 179	21	2	ID---provide basis	Correct-Match	Z-Z	New	Z	π 116_2016-06_119	Z	π 116_2016-06_119	Z	π 116_2016-06_119	Bullet	M	Beretta	Z	Z	SG	J	2
Org-Grp-285	SG	J	Group 179	22	0	Unsuitable-Lack of sufficent marks on KNOWN samples	Marked Unsuitable	8-1	New	8		8		1		Bullet	NM	Non_Ber	8	1	SG	J	2
Org-Grp-285	SG	J	Group 179	23	2	Elim-Using Difference in Individual Characteristics	Correct-NonMatch	G-L	New	G	π 78_2016-04_188	G	π 78_2016-04_188	L	π 75_2016-04_96	Bullet	NM	Beretta	G	L	SG	J	2
Org-Grp-285	SG	J	Group 179	24	2	Elim-Using Difference in Individual Characteristics	Correct-NonMatch	E-J	New	E	π 78_2016-04_35	E	π 78_2016-04_35	J	π 154_2016-08_125	Bullet	NM	Beretta	E	J	SG	J	2
Org-Grp-285	SG	J	Group 179	25	0	Unsuitable-Lack of sufficent marks on KNOWN samples	Marked Unsuitable	9-2	New	9		9		2		Bullet	NM	Non_Ber	9	2	SG	J	2
Org-Grp-285	SG	J	Group 179	26	2	ID---provide basis	Correct-Match	A-A	New	A	π 154_2016-08_35	A	π 154_2016-08_35	A	π 154_2016-08_35	Bullet	M	Beretta	A	A	SG	J	2
Org-Grp-285	SG	J	Group 179	27	2	Elim-Using Difference in Individual Characteristics	Correct-NonMatch	D-I	New	D	π 78_2016-04_35	D	π 78_2016-04_35	I	π 78_2016-04_35	Bullet	NM	Beretta	D	I	SG	J	2
Org-Grp-285	SG	J	Group 179	28	2	ID---provide basis	Correct-Match	AA-AA	New	AA	π 02_2016-01_81	AA	π 02_2016-01_81	AA	π 02_2016-01_81	Bullet	M	Beretta	AA	AA	SG	J	2
Org-Grp-285	SG	J	Group 179	29	2	Unsuitable-Lack of sufficent marks on QUESTIONED sample	Marked Unsuitable	7-11	New	7		7		11		Bullet	NM	Non_Ber	7	11	SG	J	2
Org-Grp-285	SG	J	Group 179	30	2	Elim-Using Difference in Individual Characteristics	Correct-NonMatch	10-3	New	10		10		3		Bullet	NM	Non_Ber	10	3	SG	J	2
Org-Grp-155	DT	E	Group 18	16	2	Inc-A	Non-Matched(gt) marked Inconclusive	I-P	New	I	π 78_2016-04_35	I	π 78_2016-04_35	P	π 154_2016-08_96	Bullet	NM	Beretta	I	P	DT	E	1
Org-Grp-155	DT	E	Group 18	17	2	ID---provide basis	Correct-Match	5-5	New	5		5		5		Bullet	M	Non_Ber	5	5	DT	E	1
Org-Grp-155	DT	E	Group 18	18	2	ID---provide basis	Correct-Match	B-B	New	B	π 75_2016-04_96	B	π 75_2016-04_96	B	π 75_2016-04_96	Bullet	M	Beretta	B	B	DT	E	1
Org-Grp-155	DT	E	Group 18	19	2	ID---provide basis	Correct-Match	4-4	New	4		4		4		Bullet	M	Non_Ber	4	4	DT	E	1
Org-Grp-155	DT	E	Group 18	20	2	Inc-B	Non-Matched(gt) marked Inconclusive	D-K	New	D	π 78_2016-04_35	D	π 78_2016-04_35	K	π 75_2016-04_96	Bullet	NM	Beretta	D	K	DT	E	1
Org-Grp-155	DT	E	Group 18	21	2	Inc-C	Non-Matched(gt) marked Inconclusive	7-8	New	7		7		8		Bullet	NM	Non_Ber	7	8	DT	E	1
Org-Grp-155	DT	E	Group 18	22	2	Inc-B	Non-Matched(gt) marked Inconclusive	G-N	New	G	π 78_2016-04_188	G	π 78_2016-04_188	N	π 78_2016-04_35	Bullet	NM	Beretta	G	N	DT	E	1
Org-Grp-155	DT	E	Group 18	23	2	ID---provide basis	Correct-Match	6-6	New	6		6		6		Bullet	M	Non_Ber	6	6	DT	E	1
Org-Grp-155	DT	E	Group 18	24	2	Inc-B	Non-Matched(gt) marked Inconclusive	E-L	New	E	π 78_2016-04_35	E	π 78_2016-04_35	L	π 75_2016-04_96	Bullet	NM	Beretta	E	L	DT	E	1
Org-Grp-155	DT	E	Group 18	25	2	ID---provide basis	Correct-Match	3-3	New	3		3		3		Bullet	M	Non_Ber	3	3	DT	E	1
Org-Grp-155	DT	E	Group 18	26	2	Inc-B	Non-Matched(gt) marked Inconclusive	C-J	New	C	π 02_2016-01_94	C	π 02_2016-01_94	J	π 154_2016-08_125	Bullet	NM	Beretta	C	J	DT	E	1
Org-Grp-155	DT	E	Group 18	27	2	Inc-B	Non-Matched(gt) marked Inconclusive	F-M	New	F	π 165_2016-08_96	F	π 165_2016-08_96	M	π 78_2016-04_35	Bullet	NM	Beretta	F	M	DT	E	1
Org-Grp-155	DT	E	Group 18	28	2	ID---provide basis	Correct-Match	AA-AA	New	AA	π 02_2016-01_81	AA	π 02_2016-01_81	AA	π 02_2016-01_81	Bullet	M	Beretta	AA	AA	DT	E	1
Org-Grp-155	DT	E	Group 18	29	2	Inc-B	Non-Matched(gt) marked Inconclusive	H-O	New	H	π 02_2016-01_94	H	π 02_2016-01_94	O	π 116_2016-06_125	Bullet	NM	Beretta	H	O	DT	E	1
Org-Grp-155	DT	E	Group 18	30	2	ID---provide basis	Correct-Match	A-A	New	A	π 154_2016-08_35	A	π 154_2016-08_35	A	π 154_2016-08_35	Bullet	M	Beretta	A	A	DT	E	1
Org-Grp-291	JT	I	Group 180	16	2	Inc-C	Non-Matched(gt) marked Inconclusive	R-AA	New	R	π 78_2016-04_35	R	π 78_2016-04_35	AA	π 02_2016-01_81	Bullet	NM	Beretta	R	AA	JT	I	2
Org-Grp-291	JT	I	Group 180	17	2	Inc-C	Non-Matched(gt) marked Inconclusive	T-B	New	T	π 78_2016-04_35	T	π 78_2016-04_35	B	π 75_2016-04_96	Bullet	NM	Beretta	T	B	JT	I	2
Org-Grp-291	JT	I	Group 180	18	0	Unsuitable-Lack of sufficent marks on KNOWN samples	Marked Unsuitable	U-C	New	U	π 116_2016-06_179	U	π 116_2016-06_179	C	π 02_2016-01_94	Bullet	NM	Beretta	U	C	JT	I	2
Org-Grp-291	JT	I	Group 180	19	2	Inc-C	Non-Matched(gt) marked Inconclusive	Y-G	New	Y	π 111_2014-06_21	Y	π 111_2014-06_21	G	π 78_2016-04_188	Bullet	NM	Beretta	Y	G	JT	I	2
Org-Grp-291	JT	I	Group 180	20	2	Inc-C	Non-Matched(gt) marked Inconclusive	V-D	New	V	π 78_2016-04_35	V	π 78_2016-04_35	D	π 78_2016-04_35	Bullet	NM	Beretta	V	D	JT	I	2
Org-Grp-291	JT	I	Group 180	21	2	ID---provide basis	Correct-Match	Q-Q	New	Q	π 02_2016-01_90	Q	π 02_2016-01_90	Q	π 02_2016-01_90	Bullet	M	Beretta	Q	Q	JT	I	2
Org-Grp-291	JT	I	Group 180	22	0	Unsuitable-Lack of sufficent marks on KNOWN samples	Marked Unsuitable	3-6	New	3		3		6		Bullet	NM	Non_Ber	3	6	JT	I	2
Org-Grp-291	JT	I	Group 180	23	0	Unsuitable-Lack of sufficent marks on KNOWN samples	Marked Unsuitable	4-7	New	4		4		7		Bullet	NM	Non_Ber	4	7	JT	I	2
Org-Grp-291	JT	I	Group 180	24	0	Unsuitable-Lack of sufficent marks on KNOWN samples	Marked Unsuitable	11-11	New	11		11		11		Bullet	M	Non_Ber	11	11	JT	I	2
Org-Grp-291	JT	I	Group 180	25	2	Inc-C	Non-Matched(gt) marked Inconclusive	W-E	New	W	π 78_2016-04_35	W	π 78_2016-04_35	E	π 78_2016-04_35	Bullet	NM	Beretta	W	E	JT	I	2
Org-Grp-291	JT	I	Group 180	26	0	Unsuitable-Lack of sufficent marks on KNOWN samples	Marked Unsuitable	2-5	New	2		2		5		Bullet	NM	Non_Ber	2	5	JT	I	2
Org-Grp-291	JT	I	Group 180	27	2	Inc-C	Non-Matched(gt) marked Inconclusive	X-F	New	X	π 154_2016-08_35	X	π 154_2016-08_35	F	π 165_2016-08_96	Bullet	NM	Beretta	X	F	JT	I	2
Org-Grp-291	JT	I	Group 180	28	2	Inc-C	Non-Matched(gt) marked Inconclusive	Z-H	New	Z	π 116_2016-06_119	Z	π 116_2016-06_119	H	π 154_2016-08_125	Bullet	NM	Beretta	Z	H	JT	I	2
Org-Grp-291	JT	I	Group 180	29	2	Inc-C	Non-Matched(gt) marked Inconclusive	S-A	New	S	π 154_2016-08_35	S	π 154_2016-08_35	A	π 154_2016-08_35	Bullet	NM	Beretta	S	A	JT	I	2
Org-Grp-291	JT	I	Group 180	30	2	ID---provide basis	Correct-Match	1-1	New	1		1		1		Bullet	M	Non_Ber	1	1	JT	I	2
Org-Grp-9	SO	A	Group 181	16	2	ID---provide basis	Correct-Match	E-E	New	E	π 78_2016-04_35	E	π 78_2016-04_35	E	π 78_2016-04_35	Bullet	M	Beretta	E	E	SO	A	1
Org-Grp-9	SO	A	Group 181	17	2	Inc-B	Match(gt) marked Inconclusive	2-2	New	2		2		2		Bullet	M	Non_Ber	2	2	SO	A	1
Org-Grp-9	SO	A	Group 181	18	2	Inc-B	Match(gt) marked Inconclusive	1-1	New	1		1		1		Bullet	M	Non_Ber	1	1	SO	A	1
Org-Grp-9	SO	A	Group 181	19	2	Inc-B	Non-Matched(gt) marked Inconclusive	4-5	New	4		4		5		Bullet	NM	Non_Ber	4	5	SO	A	1
Org-Grp-9	SO	A	Group 181	20	2	Elim-Using Difference in Individual Characteristics	Correct-NonMatch	J-Q	New	J	π 154_2016-08_125	J	π 154_2016-08_125	Q	π 116_2016-06_179	Bullet	NM	Beretta	J	Q	SO	A	1
Org-Grp-9	SO	A	Group 181	21	2	Elim-Using Difference in Individual Characteristics	Correct-NonMatch	G-N	New	G	π 78_2016-04_188	G	π 78_2016-04_188	N	π 78_2016-04_35	Bullet	NM	Beretta	G	N	SO	A	1
Org-Grp-9	SO	A	Group 181	22	2	Elim-Using Difference in Individual Characteristics	Correct-NonMatch	M-T	New	M	π 78_2016-04_35	M	π 78_2016-04_35	T	π 78_2016-04_35	Bullet	NM	Beretta	M	T	SO	A	1
Org-Grp-9	SO	A	Group 181	23	2	ID---provide basis	Correct-Match	D-D	New	D	π 78_2016-04_35	D	π 78_2016-04_35	D	π 78_2016-04_35	Bullet	M	Beretta	D	D	SO	A	1
Org-Grp-9	SO	A	Group 181	24	2	Elim-Using Difference in Individual Characteristics	Correct-NonMatch	H-O	New	H	π 154_2016-08_188	H	π 154_2016-08_188	O	π 116_2016-06_125	Bullet	NM	Beretta	H	O	SO	A	1
Org-Grp-9	SO	A	Group 181	25	2	Elim-Using Difference in Individual Characteristics	Correct-NonMatch	I-P	New	I	π 78_2016-04_35	I	π 78_2016-04_35	P	π 154_2016-08_96	Bullet	NM	Beretta	I	P	SO	A	1
Org-Grp-9	SO	A	Group 181	26	2	ID---provide basis	Correct-Match	3-3	New	3		3		3		Bullet	M	Non_Ber	3	3	SO	A	1
Org-Grp-9	SO	A	Group 181	27	2	ID---provide basis	Correct-Match	F-F	New	F	π 78_2016-04_188	F	π 78_2016-04_188	F	π 165_2016.08_91	Bullet	M	Beretta	F	F	SO	A	1
Org-Grp-9	SO	A	Group 181	28	2	Inc-A and Inc-C	Match(gt) marked Inconclusive	11-11	New	11		11		11		Bullet	M	Non_Ber	11	11	SO	A	1
Org-Grp-9	SO	A	Group 181	29	2	Elim-Using Difference in Individual Characteristics	Correct-NonMatch	K-R	New	K	π 75_2016-04_96	K	π 75_2016-04_96	R	π 78_2016-04_35	Bullet	NM	Beretta	K	R	SO	A	1
Org-Grp-9	SO	A	Group 181	30	2	Elim-Using Difference in Individual Characteristics	Correct-NonMatch	L-S	New	L	π 75_2016-04_96	L	π 75_2016-04_96	S	π 154_2016-08_35	Bullet	NM	Beretta	L	S	SO	A	1
Org-Grp-206	KO	E	Group 182	16	2	Elim-Using Difference in Individual Characteristics	Correct-NonMatch	6-8	New	6		6		8		Bullet	NM	Non_Ber	6	8	KO	E	1
Org-Grp-206	KO	E	Group 182	17	2	Elim-Using Difference in Individual Characteristics	Correct-NonMatch	L-T	New	L	π 75_2016-04_96	L	π 75_2016-04_96	T	π 78_2016-04_35	Bullet	NM	Beretta	L	T	KO	E	1
Org-Grp-206	KO	E	Group 182	18	2	Elim-Using Difference in Individual Characteristics	Correct-NonMatch	K-S	New	K	π 75_2016-04_96	K	π 75_2016-04_96	S	π 154_2016-08_125	Bullet	NM	Beretta	K	S	KO	E	1
Org-Grp-206	KO	E	Group 182	19	2	Elim-Using Difference in Individual Characteristics	Correct-NonMatch	H-P	New	H	π 02_2016-01_94	H	π 02_2016-01_94	P	π 154_2016-08_96	Bullet	NM	Beretta	H	P	KO	E	1
Org-Grp-206	KO	E	Group 182	20	2	ID---provide basis	Correct-Match	D-D	New	D	π 78_2016-04_35	D	π 78_2016-04_35	D	π 78_2016-04_35	Bullet	M	Beretta	D	D	KO	E	1
Org-Grp-206	KO	E	Group 182	21	2	ID---provide basis	Correct-Match	3-3	New	3		3		3		Bullet	M	Non_Ber	3	3	KO	E	1
Org-Grp-206	KO	E	Group 182	22	2	Elim-Using Difference in Individual Characteristics	Correct-NonMatch	G-O	New	G	π 78_2016-04_188	G	π 78_2016-04_188	O	π 116_2016-06_125	Bullet	NM	Beretta	G	O	KO	E	1
Org-Grp-206	KO	E	Group 182	23	2	Elim-Using Difference in Individual Characteristics	Correct-NonMatch	I-Q	New	I	π 78_2016-04_35	I	π 78_2016-04_35	Q	π 02_2016-01_90	Bullet	NM	Beretta	I	Q	KO	E	1
Org-Grp-206	KO	E	Group 182	24	2	Elim-Using Difference in Individual Characteristics	Correct-NonMatch	J-R	New	J	π 154_2016-08_125	J	π 154_2016-08_125	R	π 78_2016-04_35	Bullet	NM	Beretta	J	R	KO	E	1
Org-Grp-206	KO	E	Group 182	25	2	ID---provide basis	Correct-Match	2-2	New	2		2		2		Bullet	M	Non_Ber	2	2	KO	E	1
Org-Grp-206	KO	E	Group 182	26	2	Elim-Using Difference in Individual Characteristics	Correct-NonMatch	F-N	New	F	π 78_2016-04_188	F	π 78_2016-04_188	N	π 78_2016-04_35	Bullet	NM	Beretta	F	N	KO	E	1
Org-Grp-206	KO	E	Group 182	27	2	Elim-Using Difference in Individual Characteristics	Correct-NonMatch	5-7	New	5		5		7		Bullet	NM	Non_Ber	5	7	KO	E	1
Org-Grp-206	KO	E	Group 182	28	2	Elim-Using Difference in Individual Characteristics	Correct-NonMatch	E-M	New	E	π 78_2016-04_35	E	π 78_2016-04_35	M	π 78_2016-04_35	Bullet	NM	Beretta	E	M	KO	E	1
Org-Grp-206	KO	E	Group 182	29	2	ID---provide basis	Correct-Match	C-C	New	C	π 02_2016-01_94	C	π 02_2016-01_94	C	π 02_2016-01_94	Bullet	M	Beretta	C	C	KO	E	1
Org-Grp-206	KO	E	Group 182	30	2	ID---provide basis	Correct-Match	4-4	New	4		4		4		Bullet	M	Non_Ber	4	4	KO	E	1
Org-Grp-109	ZS	E	Group 183	16	2	ID---provide basis	Correct-Match	11-11	New	11		11		11		Bullet	M	Non_Ber	11	11	ZS	E	1
Org-Grp-109	ZS	E	Group 183	17	2	ID---provide basis	Correct-Match	E-E	New	E	π 78_2016-04_35	E	π 78_2016-04_35	E	π 78_2016-04_35	Bullet	M	Beretta	E	E	ZS	E	1
Org-Grp-109	ZS	E	Group 183	18	2	Elim-Using Difference in Individual Characteristics	Correct-NonMatch	L-S	New	L	π 75_2016-04_96	L	π 75_2016-04_96	S	π 154_2016-08_35	Bullet	NM	Beretta	L	S	ZS	E	1
Org-Grp-109	ZS	E	Group 183	19	2	Inc-B	Non-Matched(gt) marked Inconclusive	1-2	New	1		1		2		Bullet	NM	Non_Ber	1	2	ZS	E	1
Org-Grp-109	ZS	E	Group 183	20	2	Inc-A	Match(gt) marked Inconclusive	10-10	New	10		10		10		Bullet	M	Non_Ber	10	10	ZS	E	1
Org-Grp-109	ZS	E	Group 183	21	2	Elim-Using Difference in Individual Characteristics	Correct-NonMatch	F-M	New	F	π 165_2016.08_91	F	π 165_2016.08_91	M	π 78_2016-04_35	Bullet	NM	Beretta	F	M	ZS	E	1
Org-Grp-109	ZS	E	Group 183	22	2	Elim-Using Difference in Individual Characteristics	Correct-NonMatch	J-Q	New	J	π 154_2016-08_125	J	π 154_2016-08_125	Q	π 116_2016-06_179	Bullet	NM	Beretta	J	Q	ZS	E	1
Org-Grp-109	ZS	E	Group 183	23	2	Elim-Using Difference in Individual Characteristics	Correct-NonMatch	H-O	New	H	π 02_2016-01_94	H	π 02_2016-01_94	O	π 116_2016-06_125	Bullet	NM	Beretta	H	O	ZS	E	1
Org-Grp-109	ZS	E	Group 183	24	2	Elim-Using Difference in Individual Characteristics	Correct-NonMatch	G-N	New	G	π 78_2016-04_188	G	π 78_2016-04_188	N	π 78_2016-04_35	Bullet	NM	Beretta	G	N	ZS	E	1
Org-Grp-109	ZS	E	Group 183	25	2	ID---provide basis	Correct-Match	8-8	New	8		8		8		Bullet	M	Non_Ber	8	8	ZS	E	1
Org-Grp-109	ZS	E	Group 183	26	2	ID---provide basis	Correct-Match	C-C	New	C	π 02_2016-01_94	C	π 02_2016-01_94	C	π 02_2016-01_94	Bullet	M	Beretta	C	C	ZS	E	1
Org-Grp-109	ZS	E	Group 183	27	2	Elim-Using Difference in Individual Characteristics	Correct-NonMatch	K-R	New	K	π 75_2016-04_96	K	π 75_2016-04_96	R	π 78_2016-04_35	Bullet	NM	Beretta	K	R	ZS	E	1
Org-Grp-109	ZS	E	Group 183	28	2	Elim-Using Difference in Individual Characteristics	Correct-NonMatch	I-P	New	I	π 78_2016-04_35	I	π 78_2016-04_35	P	π 154_2016-08_96	Bullet	NM	Beretta	I	P	ZS	E	1
Org-Grp-109	ZS	E	Group 183	29	2	ID---provide basis	Correct-Match	D-D	New	D	π 78_2016-04_35	D	π 78_2016-04_35	D	π 78_2016-04_35	Bullet	M	Beretta	D	D	ZS	E	1
Org-Grp-109	ZS	E	Group 183	30	0	Unsuitable-Lack of sufficent marks on KNOWN samples	Marked Unsuitable	9-9	New	9		9		9		Bullet	M	Non_Ber	9	9	ZS	E	1
Org-Grp-21	DI	D	Group 184	16	2	ID---provide basis	Correct-Match	10-10	New	10		10		10		Bullet	M	Non_Ber	10	10	DI	D	1
Org-Grp-21	DI	D	Group 184	17	2	Elim-Using Difference in Individual Characteristics	Correct-NonMatch	T-AA	New	T	π 78_2016-04_35	T	π 78_2016-04_35	AA	π 02_2016-01_81	Bullet	NM	Beretta	T	AA	DI	D	1
Org-Grp-21	DI	D	Group 184	18	2	Elim-Using Difference in Individual Characteristics	Correct-NonMatch	W-C	New	W	π 78_2016-04_35	W	π 78_2016-04_35	C	π 02_2016-01_94	Bullet	NM	Beretta	W	C	DI	D	1
Org-Grp-21	DI	D	Group 184	19	2	Inc-C	Non-Matched(gt) marked Inconclusive	11-1	New	11		11		1		Bullet	NM	Non_Ber	11	1	DI	D	1
Org-Grp-21	DI	D	Group 184	20	2	ID---provide basis	Correct-Match	R-R	New	R	π 78_2016-04_35	R	π 78_2016-04_35	R	π 78_2016-04_35	Bullet	M	Beretta	R	R	DI	D	1
Org-Grp-21	DI	D	Group 184	21	2	Elim-Using Difference in Individual Characteristics	Correct-NonMatch	Z-F	New	Z	π 116_2016-06_35	Z	π 116_2016-06_35	F	π 78_2016-04_188	Bullet	NM	Beretta	Z	F	DI	D	1
Org-Grp-21	DI	D	Group 184	22	2	Elim-Using Difference in Individual Characteristics	Correct-NonMatch	V-B	New	V	π 78_2016-04_35	V	π 78_2016-04_35	B	π 75_2016-04_96	Bullet	NM	Beretta	V	B	DI	D	1
Org-Grp-21	DI	D	Group 184	23	2	ID---provide basis	Correct-Match	Q-Q	New	Q	π 02_2016-01_90	Q	π 02_2016-01_90	Q	π 116_2016-06_179	Bullet	M	Beretta	Q	Q	DI	D	1
Org-Grp-21	DI	D	Group 184	24	2	Inc-B	Match(gt) marked Inconclusive	7-7	New	7		7		7		Bullet	M	Non_Ber	7	7	DI	D	1
Org-Grp-21	DI	D	Group 184	25	2	Inc-C	Non-Matched(gt) marked Inconclusive	Y-E	New	Y	π 111_2014-06_21	Y	π 111_2014-06_21	E	π 78_2016-04_35	Bullet	NM	Beretta	Y	E	DI	D	1
Org-Grp-21	DI	D	Group 184	26	2	Inc-B	Match(gt) marked Inconclusive	9-9	New	9		9		9		Bullet	M	Non_Ber	9	9	DI	D	1
Org-Grp-21	DI	D	Group 184	27	2	Inc-B	Match(gt) marked Inconclusive	8-8	New	8		8		8		Bullet	M	Non_Ber	8	8	DI	D	1
Org-Grp-21	DI	D	Group 184	28	2	Inc-B	Non-Matched(gt) marked Inconclusive	U-A	New	U	π 116_2016-06_179	U	π 116_2016-06_179	A	π 154_2016-08_35	Bullet	NM	Beretta	U	A	DI	D	1
Org-Grp-21	DI	D	Group 184	29	2	Inc-C	Non-Matched(gt) marked Inconclusive	X-D	New	X	π 154_2016-08_35	X	π 154_2016-08_35	D	π 78_2016-04_35	Bullet	NM	Beretta	X	D	DI	D	1
Org-Grp-21	DI	D	Group 184	30	2	ID---provide basis	Correct-Match	S-S	New	S	π 154_2016-08_125	S	π 154_2016-08_125	S	π 154_2016-08_125	Bullet	M	Beretta	S	S	DI	D	1
Org-Grp-97	KY	D	Group 185	16	2	ID---provide basis	Correct-Match	8-8	New	8		8		8		Bullet	M	Non_Ber	8	8	KY	D	1
Org-Grp-97	KY	D	Group 185	17	2	Elim-Using Difference in Individual Characteristics	Incorrect-actually Match(gt)	Q-Q	New	Q	π 116_2016-06_179	Q	π 116_2016-06_179	Q	π 02_2016-01_90	Bullet	M	Beretta	Q	Q	KY	D	1
Org-Grp-97	KY	D	Group 185	18	2	ID---provide basis	Correct-Match	N-N	New	N	π 78_2016-04_35	N	π 78_2016-04_35	N	π 78_2016-04_35	Bullet	M	Beretta	N	N	KY	D	1
Org-Grp-97	KY	D	Group 185	19	2	Elim-Using Difference in Individual Characteristics	Correct-NonMatch	T-Y	New	T	π 78_2016-04_35	T	π 78_2016-04_35	Y	π 111_2014-06_21	Bullet	NM	Beretta	T	Y	KY	D	1
Org-Grp-97	KY	D	Group 185	20	2	Elim-Using Difference in Individual Characteristics	Correct-NonMatch	U-Z	New	U	π 116_2016-06_179	U	π 116_2016-06_179	Z	π 116_2016-06_35	Bullet	NM	Beretta	U	Z	KY	D	1
Org-Grp-97	KY	D	Group 185	21	1	Inc-B	Non-Matched(gt) marked Inconclusive	11-4	New	11		11		4		Bullet	NM	Non_Ber	11	4	KY	D	1
Org-Grp-97	KY	D	Group 185	22	2	Elim-Using Difference in Individual Characteristics	Correct-NonMatch	V-AA	New	V	π 78_2016-04_35	V	π 78_2016-04_35	AA	π 02_2016-01_81	Bullet	NM	Beretta	V	AA	KY	D	1
Org-Grp-97	KY	D	Group 185	23	0	Inc-B	Non-Matched(gt) marked Inconclusive	9-2	New	9		9		2		Bullet	NM	Non_Ber	9	2	KY	D	1
Org-Grp-97	KY	D	Group 185	24	2	Elim-Using Difference in Individual Characteristics	Incorrect-actually Match(gt)	M-M	New	M	π 78_2016-04_35	M	π 78_2016-04_35	M	π 78_2016-04_35	Bullet	M	Beretta	M	M	KY	D	1
Org-Grp-97	KY	D	Group 185	25	2	ID---provide basis	Correct-Match	O-O	New	O	π 116_2016-06_125	O	π 116_2016-06_125	O	π 116_2016-06_125	Bullet	M	Beretta	O	O	KY	D	1
Org-Grp-97	KY	D	Group 185	26	2	Elim-Using Difference in Individual Characteristics	Correct-NonMatch	R-W	New	R	π 78_2016-04_35	R	π 78_2016-04_35	W	π 78_2016-04_35	Bullet	NM	Beretta	R	W	KY	D	1
Org-Grp-97	KY	D	Group 185	27	2	Inc-C	Non-Matched(gt) marked Inconclusive	10-3	New	10		10		3		Bullet	NM	Non_Ber	10	3	KY	D	1
Org-Grp-97	KY	D	Group 185	28	2	Elim-Using Difference in Individual Characteristics	Correct-NonMatch	S-X	New	S	π 154_2016-08_35	S	π 154_2016-08_35	X	π 154_2016-08_35	Bullet	NM	Beretta	S	X	KY	D	1
Org-Grp-97	KY	D	Group 185	29	2	Inc-C	Non-Matched(gt) marked Inconclusive	1-5	New	1		1		5		Bullet	NM	Non_Ber	1	5	KY	D	1
Org-Grp-97	KY	D	Group 185	30	2	ID---provide basis	Correct-Match	P-P	New	P	π 154_2016-08_96	P	π 154_2016-08_96	P	π 154_2016-08_96	Bullet	M	Beretta	P	P	KY	D	1
Org-Grp-204	VV	D	Group 186	16	2	ID---provide basis	Correct-Match	11-11	New	11		11		11		Bullet	M	Non_Ber	11	11	VV	D	1
Org-Grp-204	VV	D	Group 186	17	2	Inc-C	Non-Matched(gt) marked Inconclusive	W-E	New	W	π 78_2016-04_35	W	π 78_2016-04_35	E	π 78_2016-04_35	Bullet	NM	Beretta	W	E	VV	D	1
Org-Grp-204	VV	D	Group 186	18	2	Inc-C	Non-Matched(gt) marked Inconclusive	Z-H	New	Z	π 116_2016-06_119	Z	π 116_2016-06_119	H	π 154_2016-08_125	Bullet	NM	Beretta	Z	H	VV	D	1
Org-Grp-204	VV	D	Group 186	19	2	Inc-C	Non-Matched(gt) marked Inconclusive	A-J	New	A	π 154_2016-08_35	A	π 154_2016-08_35	J	π 154_2016-08_125	Bullet	NM	Beretta	A	J	VV	D	1
Org-Grp-204	VV	D	Group 186	20	2	ID---provide basis	Correct-Match	U-U	New	U	π 116_2016-06_179	U	π 116_2016-06_179	U	π 116_2016-06_179	Bullet	M	Beretta	U	U	VV	D	1
Org-Grp-204	VV	D	Group 186	21	0	Inc-B	Non-Matched(gt) marked Inconclusive	2-5	New	2		2		5		Bullet	NM	Non_Ber	2	5	VV	D	1
Org-Grp-204	VV	D	Group 186	22	2	Inc-C	Non-Matched(gt) marked Inconclusive	X-F	New	X	π 154_2016-08_35	X	π 154_2016-08_35	F	π 78_2016-04_188	Bullet	NM	Beretta	X	F	VV	D	1
Org-Grp-204	VV	D	Group 186	23	2	Inc-C	Non-Matched(gt) marked Inconclusive	Y-G	New	Y	π 111_2014-06_21	Y	π 111_2014-06_21	G	π 78_2016-04_188	Bullet	NM	Beretta	Y	G	VV	D	1
Org-Grp-204	VV	D	Group 186	24	2	Inc-C	Non-Matched(gt) marked Inconclusive	1-4	New	1		1		4		Bullet	NM	Non_Ber	1	4	VV	D	1
Org-Grp-204	VV	D	Group 186	25	2	Inc-C	Non-Matched(gt) marked Inconclusive	C-L	New	C	π 02_2016-01_94	C	π 02_2016-01_94	L	π 75_2016-04_96	Bullet	NM	Beretta	C	L	VV	D	1
Org-Grp-204	VV	D	Group 186	26	2	Inc-C	Non-Matched(gt) marked Inconclusive	V-D	New	V	π 78_2016-04_35	V	π 78_2016-04_35	D	π 78_2016-04_35	Bullet	NM	Beretta	V	D	VV	D	1
Org-Grp-204	VV	D	Group 186	27	2	Inc-C	Non-Matched(gt) marked Inconclusive	AA-I	New	AA	π 02_2016-01_81	AA	π 02_2016-01_81	I	π 78_2016-04_35	Bullet	NM	Beretta	AA	I	VV	D	1
Org-Grp-204	VV	D	Group 186	28	2	Inc-B	Match(gt) marked Inconclusive	10-10	New	10		10		10		Bullet	M	Non_Ber	10	10	VV	D	1
Org-Grp-204	VV	D	Group 186	29	1	Inc-B	Non-Matched(gt) marked Inconclusive	3-6	New	3		3		6		Bullet	NM	Non_Ber	3	6	VV	D	1
Org-Grp-204	VV	D	Group 186	30	2	Inc-C	Non-Matched(gt) marked Inconclusive	B-K	New	B	π 75_2016-04_96	B	π 75_2016-04_96	K	π 75_2016-04_96	Bullet	NM	Beretta	B	K	VV	D	1
Org-Grp-219	UQ	C	Group 187	16	1	Elim-Using Difference in Individual Characteristics	Correct-NonMatch	10-1	New	10		10		1		Bullet	NM	Non_Ber	10	1	UQ	C	1
Org-Grp-219	UQ	C	Group 187	17	2	ID---provide basis	Incorrect-actually Non Match(gt)	9-11	New	9		9		11		Bullet	NM	Non_Ber	9	11	UQ	C	1
Org-Grp-219	UQ	C	Group 187	18	2	Elim-Using Difference in Individual Characteristics	Correct-NonMatch	P-X	New	P	π 154_2016-08_96	P	π 154_2016-08_96	X	π 154_2016-08_35	Bullet	NM	Beretta	P	X	UQ	C	1
Org-Grp-219	UQ	C	Group 187	19	2	ID---provide basis	Correct-Match	I-I	New	I	π 78_2016-04_35	I	π 78_2016-04_35	I	π 78_2016-04_35	Bullet	M	Beretta	I	I	UQ	C	1
Org-Grp-219	UQ	C	Group 187	20	1	Inc-B	Match(gt) marked Inconclusive	8-8	New	8		8		8		Bullet	M	Non_Ber	8	8	UQ	C	1
Org-Grp-219	UQ	C	Group 187	21	1	Inc-C	Non-Matched(gt) marked Inconclusive	J-R	New	J	π 154_2016-08_125	J	π 154_2016-08_125	R	π 78_2016-04_35	Bullet	NM	Beretta	J	R	UQ	C	1
Org-Grp-219	UQ	C	Group 187	22	2	ID---provide basis	Correct-Match	H-H	New	H	π 165_2016-08_96	H	π 165_2016-08_96	H	π 154_2016-08_125	Bullet	M	Beretta	H	H	UQ	C	1
Org-Grp-219	UQ	C	Group 187	23	2	Elim-Using Difference in Individual Characteristics	Correct-NonMatch	O-W	New	O	π 116_2016-06_125	O	π 116_2016-06_125	W	π 78_2016-04_35	Bullet	NM	Beretta	O	W	UQ	C	1
Org-Grp-219	UQ	C	Group 187	24	2	Elim-Using Difference in Individual Characteristics	Correct-NonMatch	L-T	New	L	π 75_2016-04_96	L	π 75_2016-04_96	T	π 78_2016-04_35	Bullet	NM	Beretta	L	T	UQ	C	1
Org-Grp-219	UQ	C	Group 187	25	2	Elim-Using Difference in Individual Characteristics	Correct-NonMatch	K-S	New	K	π 75_2016-04_96	K	π 75_2016-04_96	S	π 154_2016-08_35	Bullet	NM	Beretta	K	S	UQ	C	1
Org-Grp-219	UQ	C	Group 187	26	2	ID---provide basis	Correct-Match	7-7	New	7		7		7		Bullet	M	Non_Ber	7	7	UQ	C	1
Org-Grp-219	UQ	C	Group 187	27	2	ID---provide basis	Correct-Match	6-6	New	6		6		6		Bullet	M	Non_Ber	6	6	UQ	C	1
Org-Grp-219	UQ	C	Group 187	28	2	Inc-A	Non-Matched(gt) marked Inconclusive	N-V	New	N	π 78_2016-04_35	N	π 78_2016-04_35	V	π 78_2016-04_35	Bullet	NM	Beretta	N	V	UQ	C	1
Org-Grp-219	UQ	C	Group 187	29	2	Elim-Using Difference in Individual Characteristics	Correct-NonMatch	Q-Y	New	Q	π 116_2016-06_179	Q	π 116_2016-06_179	Y	π 111_2014-06_21	Bullet	NM	Beretta	Q	Y	UQ	C	1
Org-Grp-219	UQ	C	Group 187	30	2	Elim-Using Difference in Individual Characteristics	Correct-NonMatch	M-U	New	M	π 78_2016-04_35	M	π 78_2016-04_35	U	π 116_2016-06_179	Bullet	NM	Beretta	M	U	UQ	C	1
Org-Grp-197	FH	B	Group 188	16	2	ID---provide basis	Correct-Match	P-P	New	P	π 154_2016-08_96	P	π 154_2016-08_96	P	π 154_2016-08_96	Bullet	M	Beretta	P	P	FH	B	1
Org-Grp-197	FH	B	Group 188	17	2	Inc-C	Non-Matched(gt) marked Inconclusive	Q-V	New	Q	π 116_2016-06_179	Q	π 116_2016-06_179	V	π 78_2016-04_35	Bullet	NM	Beretta	Q	V	FH	B	1
Org-Grp-197	FH	B	Group 188	18	2	Inc-C	Non-Matched(gt) marked Inconclusive	U-Z	New	U	π 116_2016-06_179	U	π 116_2016-06_179	Z	π 116_2016-06_119	Bullet	NM	Beretta	U	Z	FH	B	1
Org-Grp-197	FH	B	Group 188	19	2	Inc-C	Non-Matched(gt) marked Inconclusive	8-1	New	8		8		1		Bullet	NM	Non_Ber	8	1	FH	B	1
Org-Grp-197	FH	B	Group 188	20	2	ID---provide basis	Correct-Match	N-N	New	N	π 78_2016-04_35	N	π 78_2016-04_35	N	π 78_2016-04_35	Bullet	M	Beretta	N	N	FH	B	1
Org-Grp-197	FH	B	Group 188	21	2	ID---provide basis	Correct-Match	M-M	New	M	π 78_2016-04_35	M	π 78_2016-04_35	M	π 78_2016-04_35	Bullet	M	Beretta	M	M	FH	B	1
Org-Grp-197	FH	B	Group 188	22	2	Inc-C	Non-Matched(gt) marked Inconclusive	6-10	New	6		6		10		Bullet	NM	Non_Ber	6	10	FH	B	1
Org-Grp-197	FH	B	Group 188	23	2	Inc-C	Non-Matched(gt) marked Inconclusive	9-2	New	9		9		2		Bullet	NM	Non_Ber	9	2	FH	B	1
Org-Grp-197	FH	B	Group 188	24	2	Inc-C	Non-Matched(gt) marked Inconclusive	T-Y	New	T	π 78_2016-04_35	T	π 78_2016-04_35	Y	π 111_2014-06_21	Bullet	NM	Beretta	T	Y	FH	B	1
Org-Grp-197	FH	B	Group 188	25	2	Inc-C	Non-Matched(gt) marked Inconclusive	R-W	New	R	π 78_2016-04_35	R	π 78_2016-04_35	W	π 78_2016-04_35	Bullet	NM	Beretta	R	W	FH	B	1
Org-Grp-197	FH	B	Group 188	26	2	ID---provide basis	Correct-Match	5-5	New	5		5		5		Bullet	M	Non_Ber	5	5	FH	B	1
Org-Grp-197	FH	B	Group 188	27	2	ID---provide basis	Correct-Match	L-L	New	L	π 75_2016-04_96	L	π 75_2016-04_96	L	π 75_2016-04_96	Bullet	M	Beretta	L	L	FH	B	1
Org-Grp-197	FH	B	Group 188	28	2	ID---provide basis	Correct-Match	O-O	New	O	π 116_2016-06_125	O	π 116_2016-06_125	O	π 116_2016-06_125	Bullet	M	Beretta	O	O	FH	B	1
Org-Grp-197	FH	B	Group 188	29	2	Inc-C	Non-Matched(gt) marked Inconclusive	S-X	New	S	π 154_2016-08_35	S	π 154_2016-08_35	X	π 154_2016-08_35	Bullet	NM	Beretta	S	X	FH	B	1
Org-Grp-197	FH	B	Group 188	30	2	Inc-C	Non-Matched(gt) marked Inconclusive	7-11	New	7		7		11		Bullet	NM	Non_Ber	7	11	FH	B	1
Org-Grp-35	WR	C	Group 189	16	2	Elim-Using Difference in Individual Characteristics	Correct-NonMatch	10-3	New	10		10		3		Bullet	NM	Non_Ber	10	3	WR	C	1
Org-Grp-35	WR	C	Group 189	17	2	ID---provide basis	Correct-Match	R-R	New	R	π 78_2016-04_35	R	π 78_2016-04_35	R	π 78_2016-04_35	Bullet	M	Beretta	R	R	WR	C	1
Org-Grp-35	WR	C	Group 189	18	2	Elim-Using Difference in Individual Characteristics	Correct-NonMatch	S-X	New	S	π 154_2016-08_35	S	π 154_2016-08_35	X	π 154_2016-08_35	Bullet	NM	Beretta	S	X	WR	C	1
Org-Grp-35	WR	C	Group 189	19	2	Elim-Using Difference in Individual Characteristics	Correct-NonMatch	U-Z	New	U	π 116_2016-06_179	U	π 116_2016-06_179	Z	π 116_2016-06_119	Bullet	NM	Beretta	U	Z	WR	C	1
Org-Grp-35	WR	C	Group 189	20	2	Elim-Using Difference in Individual Characteristics	Correct-NonMatch	1-5	New	1		1		5		Bullet	NM	Non_Ber	1	5	WR	C	1
Org-Grp-35	WR	C	Group 189	21	2	Elim-Using Difference in Individual Characteristics	Correct-NonMatch	V-AA	New	V	π 78_2016-04_35	V	π 78_2016-04_35	AA	π 02_2016-01_81	Bullet	NM	Beretta	V	AA	WR	C	1
Org-Grp-35	WR	C	Group 189	22	2	ID---provide basis	Correct-Match	P-P	New	P	π 154_2016-08_96	P	π 154_2016-08_96	P	π 154_2016-08_96	Bullet	M	Beretta	P	P	WR	C	1
Org-Grp-35	WR	C	Group 189	23	2	Inc-B	Non-Matched(gt) marked Inconclusive	11-4	New	11		11		4		Bullet	NM	Non_Ber	11	4	WR	C	1
Org-Grp-35	WR	C	Group 189	24	2	ID---provide basis	Correct-Match	8-8	New	8		8		8		Bullet	M	Non_Ber	8	8	WR	C	1
Org-Grp-35	WR	C	Group 189	25	2	Elim-Using Difference in Individual Characteristics	Incorrect-actually Match(gt)	N-N	New	N	π 78_2016-04_35	N	π 78_2016-04_35	N	π 78_2016-04_35	Bullet	M	Beretta	N	N	WR	C	1
Org-Grp-35	WR	C	Group 189	26	2	Inc-A	Match(gt) marked Inconclusive	O-O	New	O	π 116_2016-06_125	O	π 116_2016-06_125	O	π 116_2016-06_125	Bullet	M	Beretta	O	O	WR	C	1
Org-Grp-35	WR	C	Group 189	27	2	Elim-Using Difference in Individual Characteristics	Correct-NonMatch	W-A	New	W	π 78_2016-04_35	W	π 78_2016-04_35	A	π 154_2016-08_35	Bullet	NM	Beretta	W	A	WR	C	1
Org-Grp-35	WR	C	Group 189	28	2	Unsuitable-Lack of sufficent marks on QUESTIONED sample	Marked Unsuitable	9-2	New	9		9		2		Bullet	NM	Non_Ber	9	2	WR	C	1
Org-Grp-35	WR	C	Group 189	29	2	ID---provide basis	Correct-Match	Q-Q	New	Q	π 02_2016-01_90	Q	π 02_2016-01_90	Q	π 116_2016-06_179	Bullet	M	Beretta	Q	Q	WR	C	1
Org-Grp-35	WR	C	Group 189	30	2	Elim-Using Difference in Individual Characteristics	Correct-NonMatch	T-Y	New	T	π 78_2016-04_35	T	π 78_2016-04_35	Y	π 111_2014-06_21	Bullet	NM	Beretta	T	Y	WR	C	1
Org-Grp-198	PG	E	Group 19	16	1	Inc-B	Non-Matched(gt) marked Inconclusive	6-8	New	6		6		8		Bullet	NM	Non_Ber	6	8	PG	E	1
Org-Grp-198	PG	E	Group 19	17	2	Inc-A	Non-Matched(gt) marked Inconclusive	E-M	New	E	π 78_2016-04_35	E	π 78_2016-04_35	M	π 78_2016-04_35	Bullet	NM	Beretta	E	M	PG	E	1
Org-Grp-198	PG	E	Group 19	18	2	Inc-B	Non-Matched(gt) marked Inconclusive	I-Q	New	I	π 78_2016-04_35	I	π 78_2016-04_35	Q	π 116_2016-06_179	Bullet	NM	Beretta	I	Q	PG	E	1
Org-Grp-198	PG	E	Group 19	19	2	Inc-B	Non-Matched(gt) marked Inconclusive	B-J	New	B	π 75_2016-04_96	B	π 75_2016-04_96	J	π 154_2016-08_125	Bullet	NM	Beretta	B	J	PG	E	1
Org-Grp-198	PG	E	Group 19	20	2	Inc-B	Non-Matched(gt) marked Inconclusive	F-N	New	F	π 78_2016-04_188	F	π 78_2016-04_188	N	π 78_2016-04_35	Bullet	NM	Beretta	F	N	PG	E	1
Org-Grp-198	PG	E	Group 19	21	2	Inc-A	Non-Matched(gt) marked Inconclusive	H-P	New	H	π 02_2016-01_94	H	π 02_2016-01_94	P	π 154_2016-08_96	Bullet	NM	Beretta	H	P	PG	E	1
Org-Grp-198	PG	E	Group 19	22	2	ID---provide basis	Correct-Match	A-A	New	A	π 154_2016-08_35	A	π 154_2016-08_35	A	π 154_2016-08_35	Bullet	M	Beretta	A	A	PG	E	1
Org-Grp-198	PG	E	Group 19	23	2	Inc-B	Match(gt) marked Inconclusive	4-4	New	4		4		4		Bullet	M	Non_Ber	4	4	PG	E	1
Org-Grp-198	PG	E	Group 19	24	2	Inc-B	Match(gt) marked Inconclusive	3-3	New	3		3		3		Bullet	M	Non_Ber	3	3	PG	E	1
Org-Grp-198	PG	E	Group 19	25	2	ID---provide basis	Correct-Match	AA-AA	New	AA	π 02_2016-01_81	AA	π 02_2016-01_81	AA	π 02_2016-01_81	Bullet	M	Beretta	AA	AA	PG	E	1
Org-Grp-198	PG	E	Group 19	26	2	Inc-B	Match(gt) marked Inconclusive	5-5	New	5		5		5		Bullet	M	Non_Ber	5	5	PG	E	1
Org-Grp-198	PG	E	Group 19	27	2	Inc-B	Non-Matched(gt) marked Inconclusive	G-O	New	G	π 78_2016-04_188	G	π 78_2016-04_188	O	π 116_2016-06_125	Bullet	NM	Beretta	G	O	PG	E	1
Org-Grp-198	PG	E	Group 19	28	2	Inc-B	Non-Matched(gt) marked Inconclusive	D-L	New	D	π 78_2016-04_35	D	π 78_2016-04_35	L	π 75_2016-04_96	Bullet	NM	Beretta	D	L	PG	E	1
Org-Grp-198	PG	E	Group 19	29	2	Inc-B	Non-Matched(gt) marked Inconclusive	7-9	New	7		7		9		Bullet	NM	Non_Ber	7	9	PG	E	1
Org-Grp-198	PG	E	Group 19	30	2	Inc-B	Non-Matched(gt) marked Inconclusive	C-K	New	C	π 02_2016-01_94	C	π 02_2016-01_94	K	π 75_2016-04_96	Bullet	NM	Beretta	C	K	PG	E	1
Org-Grp-40	FS	B	Group 190	16	2	ID---provide basis	Correct-Match	O-O	New	O	π 116_2016-06_125	O	π 116_2016-06_125	O	π 116_2016-06_125	Bullet	M	Beretta	O	O	FS	B	1
Org-Grp-40	FS	B	Group 190	17	2	ID---provide basis	Correct-Match	8-8	New	8		8		8		Bullet	M	Non_Ber	8	8	FS	B	1
Org-Grp-40	FS	B	Group 190	18	2	ID---provide basis	Correct-Match	7-7	New	7		7		7		Bullet	M	Non_Ber	7	7	FS	B	1
Org-Grp-40	FS	B	Group 190	19	2	Inc-C	Non-Matched(gt) marked Inconclusive	R-Z	New	R	π 78_2016-04_35	R	π 78_2016-04_35	Z	π 116_2016-06_119	Bullet	NM	Beretta	R	Z	FS	B	1
Org-Grp-40	FS	B	Group 190	20	2	Inc-C	Non-Matched(gt) marked Inconclusive	Q-Y	New	Q	π 02_2016-01_90	Q	π 02_2016-01_90	Y	π 111_2014-06_21	Bullet	NM	Beretta	Q	Y	FS	B	1
Org-Grp-40	FS	B	Group 190	21	2	Inc-C	Non-Matched(gt) marked Inconclusive	W-D	New	W	π 78_2016-04_35	W	π 78_2016-04_35	D	π 78_2016-04_35	Bullet	NM	Beretta	W	D	FS	B	1
Org-Grp-40	FS	B	Group 190	22	2	Inc-C	Non-Matched(gt) marked Inconclusive	S-AA	New	S	π 154_2016-08_35	S	π 154_2016-08_35	AA	π 02_2016-01_81	Bullet	NM	Beretta	S	AA	FS	B	1
Org-Grp-40	FS	B	Group 190	23	2	ID---provide basis	Correct-Match	P-P	New	P	π 154_2016-08_96	P	π 154_2016-08_96	P	π 154_2016-08_96	Bullet	M	Beretta	P	P	FS	B	1
Org-Grp-40	FS	B	Group 190	24	2	Inc-C	Non-Matched(gt) marked Inconclusive	X-E	New	X	π 154_2016-08_35	X	π 154_2016-08_35	E	π 78_2016-04_35	Bullet	NM	Beretta	X	E	FS	B	1
Org-Grp-40	FS	B	Group 190	25	2	Inc-C	Match(gt) marked Inconclusive	6-6	New	6		6		6		Bullet	M	Non_Ber	6	6	FS	B	1
Org-Grp-40	FS	B	Group 190	26	2	Inc-C	Non-Matched(gt) marked Inconclusive	V-C	New	V	π 78_2016-04_35	V	π 78_2016-04_35	C	π 02_2016-01_94	Bullet	NM	Beretta	V	C	FS	B	1
Org-Grp-40	FS	B	Group 190	27	2	Inc-C	Non-Matched(gt) marked Inconclusive	T-A	New	T	π 78_2016-04_35	T	π 78_2016-04_35	A	π 154_2016-08_35	Bullet	NM	Beretta	T	A	FS	B	1
Org-Grp-40	FS	B	Group 190	28	2	Inc-C	Non-Matched(gt) marked Inconclusive	U-B	New	U	π 116_2016-06_179	U	π 116_2016-06_179	B	π 75_2016-04_96	Bullet	NM	Beretta	U	B	FS	B	1
Org-Grp-40	FS	B	Group 190	29	2	Inc-C	Non-Matched(gt) marked Inconclusive	10-1	New	10		10		1		Bullet	NM	Non_Ber	10	1	FS	B	1
Org-Grp-40	FS	B	Group 190	30	2	Inc-B	Non-Matched(gt) marked Inconclusive	9-11	New	9		9		11		Bullet	NM	Non_Ber	9	11	FS	B	1
Org-Grp-95	RC	A	Group 191	16	2	Inc-A	Non-Matched(gt) marked Inconclusive	5-10	New	5		5		10		Bullet	NM	Non_Ber	5	10	RC	A	1
Org-Grp-95	RC	A	Group 191	17	2	Inc-B	Non-Matched(gt) marked Inconclusive	3-8	New	3		3		8		Bullet	NM	Non_Ber	3	8	RC	A	1
Org-Grp-95	RC	A	Group 191	18	2	ID---provide basis	Correct-Match	I-I	New	I	π 78_2016-04_35	I	π 78_2016-04_35	I	π 78_2016-04_35	Bullet	M	Beretta	I	I	RC	A	1
Org-Grp-95	RC	A	Group 191	19	2	Inc-B	Non-Matched(gt) marked Inconclusive	7-1	New	7		7		1		Bullet	NM	Non_Ber	7	1	RC	A	1
Org-Grp-95	RC	A	Group 191	20	2	ID---provide basis	Correct-Match	H-H	New	H	π 154_2016-08_188	H	π 154_2016-08_188	H	π 165_2016-08_96	Bullet	M	Beretta	H	H	RC	A	1
Org-Grp-95	RC	A	Group 191	21	2	Inc-B	Non-Matched(gt) marked Inconclusive	N-T	New	N	π 78_2016-04_35	N	π 78_2016-04_35	T	π 78_2016-04_35	Bullet	NM	Beretta	N	T	RC	A	1
Org-Grp-95	RC	A	Group 191	22	2	Inc-B	Non-Matched(gt) marked Inconclusive	O-U	New	O	π 116_2016-06_125	O	π 116_2016-06_125	U	π 116_2016-06_179	Bullet	NM	Beretta	O	U	RC	A	1
Org-Grp-95	RC	A	Group 191	23	2	Inc-B	Non-Matched(gt) marked Inconclusive	L-R	New	L	π 75_2016-04_96	L	π 75_2016-04_96	R	π 78_2016-04_35	Bullet	NM	Beretta	L	R	RC	A	1
Org-Grp-95	RC	A	Group 191	24	2	ID---provide basis	Correct-Match	J-J	New	J	π 154_2016-08_125	J	π 154_2016-08_125	J	π 154_2016-08_125	Bullet	M	Beretta	J	J	RC	A	1
Org-Grp-95	RC	A	Group 191	25	2	X-Did not provide answer	X-Did not provide answer	M-S	New	M	π 78_2016-04_35	M	π 78_2016-04_35	S	π 154_2016-08_125	Bullet	NM	Beretta	M	S	RC	A	1
Org-Grp-95	RC	A	Group 191	26	2	Inc-B	Non-Matched(gt) marked Inconclusive	K-Q	New	K	π 75_2016-04_96	K	π 75_2016-04_96	Q	π 116_2016-06_179	Bullet	NM	Beretta	K	Q	RC	A	1
Org-Grp-95	RC	A	Group 191	27	2	ID---provide basis	Correct-Match	G-G	New	G	π 78_2016-04_188	G	π 78_2016-04_188	G	π 78_2016-04_188	Bullet	M	Beretta	G	G	RC	A	1
Org-Grp-95	RC	A	Group 191	28	1	Inc-B	Non-Matched(gt) marked Inconclusive	6-11	New	6		6		11		Bullet	NM	Non_Ber	6	11	RC	A	1
Org-Grp-95	RC	A	Group 191	29	2	Inc-B	Non-Matched(gt) marked Inconclusive	P-V	New	P	π 154_2016-08_96	P	π 154_2016-08_96	V	π 78_2016-04_35	Bullet	NM	Beretta	P	V	RC	A	1
Org-Grp-95	RC	A	Group 191	30	1	Inc-B	Non-Matched(gt) marked Inconclusive	4-9	New	4		4		9		Bullet	NM	Non_Ber	4	9	RC	A	1
Org-Grp-13	JK	E	Group 192	16	2	Inc-B	Non-Matched(gt) marked Inconclusive	W-C	New	W	π 78_2016-04_35	W	π 78_2016-04_35	C	π 02_2016-01_94	Bullet	NM	Beretta	W	C	JK	E	1
Org-Grp-13	JK	E	Group 192	17	2	Inc-B	Non-Matched(gt) marked Inconclusive	Z-F	New	Z	π 116_2016-06_119	Z	π 116_2016-06_119	F	π 165_2016.08_91	Bullet	NM	Beretta	Z	F	JK	E	1
Org-Grp-13	JK	E	Group 192	18	2	ID---provide basis	Correct-Match	3-3	New	3		3		3		Bullet	M	Non_Ber	3	3	JK	E	1
Org-Grp-13	JK	E	Group 192	19	2	ID---provide basis	Correct-Match	11-11	New	11		11		11		Bullet	M	Non_Ber	11	11	JK	E	1
Org-Grp-13	JK	E	Group 192	20	2	ID---provide basis	Correct-Match	2-2	New	2		2		2		Bullet	M	Non_Ber	2	2	JK	E	1
Org-Grp-13	JK	E	Group 192	21	2	Inc-B	Non-Matched(gt) marked Inconclusive	4-5	New	4		4		5		Bullet	NM	Non_Ber	4	5	JK	E	1
Org-Grp-13	JK	E	Group 192	22	2	Inc-B	Non-Matched(gt) marked Inconclusive	X-D	New	X	π 154_2016-08_35	X	π 154_2016-08_35	D	π 78_2016-04_35	Bullet	NM	Beretta	X	D	JK	E	1
Org-Grp-13	JK	E	Group 192	23	2	ID---provide basis	Correct-Match	Q-Q	New	Q	π 116_2016-06_179	Q	π 116_2016-06_179	Q	π 116_2016-06_179	Bullet	M	Beretta	Q	Q	JK	E	1
Org-Grp-13	JK	E	Group 192	24	2	Inc-B	Match(gt) marked Inconclusive	1-1	New	1		1		1		Bullet	M	Non_Ber	1	1	JK	E	1
Org-Grp-13	JK	E	Group 192	25	2	Inc-B	Non-Matched(gt) marked Inconclusive	T-AA	New	T	π 78_2016-04_35	T	π 78_2016-04_35	AA	π 02_2016-01_81	Bullet	NM	Beretta	T	AA	JK	E	1
Org-Grp-13	JK	E	Group 192	26	2	ID---provide basis	Correct-Match	R-R	New	R	π 78_2016-04_35	R	π 78_2016-04_35	R	π 78_2016-04_35	Bullet	M	Beretta	R	R	JK	E	1
Org-Grp-13	JK	E	Group 192	27	2	Inc-B	Non-Matched(gt) marked Inconclusive	U-A	New	U	π 116_2016-06_179	U	π 116_2016-06_179	A	π 154_2016-08_35	Bullet	NM	Beretta	U	A	JK	E	1
Org-Grp-13	JK	E	Group 192	28	2	Inc-B	Non-Matched(gt) marked Inconclusive	Y-E	New	Y	π 111_2014-06_21	Y	π 111_2014-06_21	E	π 78_2016-04_35	Bullet	NM	Beretta	Y	E	JK	E	1
Org-Grp-13	JK	E	Group 192	29	2	Inc-B	Non-Matched(gt) marked Inconclusive	V-B	New	V	π 78_2016-04_35	V	π 78_2016-04_35	B	π 75_2016-04_96	Bullet	NM	Beretta	V	B	JK	E	1
Org-Grp-13	JK	E	Group 192	30	2	ID---provide basis	Correct-Match	S-S	New	S	π 154_2016-08_125	S	π 154_2016-08_125	S	π 154_2016-08_125	Bullet	M	Beretta	S	S	JK	E	1
Org-Grp-267	DC	F	Group 193	16	2	ID---provide basis	Correct-Match	8-8	New	8		8		8		Bullet	M	Non_Ber	8	8	DC	F	2
Org-Grp-267	DC	F	Group 193	17	2	Inc-B	Match(gt) marked Inconclusive	9-9	New	9		9		9		Bullet	M	Non_Ber	9	9	DC	F	2
Org-Grp-267	DC	F	Group 193	18	2	ID---provide basis	Correct-Match	R-R	New	R	π 78_2016-04_35	R	π 78_2016-04_35	R	π 78_2016-04_35	Bullet	M	Beretta	R	R	DC	F	2
Org-Grp-267	DC	F	Group 193	19	2	ID---provide basis	Correct-Match	7-7	New	7		7		7		Bullet	M	Non_Ber	7	7	DC	F	2
Org-Grp-267	DC	F	Group 193	20	0	Inc-B	Match(gt) marked Inconclusive	6-6	New	6		6		6		Bullet	M	Non_Ber	6	6	DC	F	2
Org-Grp-267	DC	F	Group 193	21	2	Inc-C	Non-Matched(gt) marked Inconclusive	W-C	New	W	π 78_2016-04_35	W	π 78_2016-04_35	C	π 02_2016-01_94	Bullet	NM	Beretta	W	C	DC	F	2
Org-Grp-267	DC	F	Group 193	22	2	Inc-C	Non-Matched(gt) marked Inconclusive	T-AA	New	T	π 78_2016-04_35	T	π 78_2016-04_35	AA	π 02_2016-01_81	Bullet	NM	Beretta	T	AA	DC	F	2
Org-Grp-267	DC	F	Group 193	23	2	Inc-C	Non-Matched(gt) marked Inconclusive	U-A	New	U	π 116_2016-06_179	U	π 116_2016-06_179	A	π 154_2016-08_35	Bullet	NM	Beretta	U	A	DC	F	2
Org-Grp-267	DC	F	Group 193	24	2	Inc-C	Non-Matched(gt) marked Inconclusive	S-Z	New	S	π 154_2016-08_35	S	π 154_2016-08_35	Z	π 116_2016-06_119	Bullet	NM	Beretta	S	Z	DC	F	2
Org-Grp-267	DC	F	Group 193	25	2	Inc-B	Non-Matched(gt) marked Inconclusive	V-B	New	V	π 78_2016-04_35	V	π 78_2016-04_35	B	π 75_2016-04_96	Bullet	NM	Beretta	V	B	DC	F	2
Org-Grp-267	DC	F	Group 193	26	2	Inc-B	Non-Matched(gt) marked Inconclusive	Y-E	New	Y	π 111_2014-06_21	Y	π 111_2014-06_21	E	π 78_2016-04_35	Bullet	NM	Beretta	Y	E	DC	F	2
Org-Grp-267	DC	F	Group 193	27	2	Inc-B	Non-Matched(gt) marked Inconclusive	X-D	New	X	π 154_2016-08_35	X	π 154_2016-08_35	D	π 78_2016-04_35	Bullet	NM	Beretta	X	D	DC	F	2
Org-Grp-267	DC	F	Group 193	28	2	ID---provide basis	Correct-Match	P-P	New	P	π 154_2016-08_96	P	π 154_2016-08_96	P	π 154_2016-08_96	Bullet	M	Beretta	P	P	DC	F	2
Org-Grp-267	DC	F	Group 193	29	0	Inc-B	Non-Matched(gt) marked Inconclusive	10-11	New	10		10		11		Bullet	NM	Non_Ber	10	11	DC	F	2
Org-Grp-267	DC	F	Group 193	30	2	ID---provide basis	Correct-Match	Q-Q	New	Q	π 116_2016-06_179	Q	π 116_2016-06_179	Q	π 02_2016-01_90	Bullet	M	Beretta	Q	Q	DC	F	2
Org-Grp-202	HH	A	Group 194	16	2	Elim-Using Difference in Individual Characteristics	Incorrect-actually Match(gt)	5-5	New	5		5		5		Bullet	M	Non_Ber	5	5	HH	A	1
Org-Grp-202	HH	A	Group 194	17	2	Elim-Using Difference in Individual Characteristics	Correct-NonMatch	U-B	New	U	π 116_2016-06_179	U	π 116_2016-06_179	B	π 75_2016-04_96	Bullet	NM	Beretta	U	B	HH	A	1
Org-Grp-202	HH	A	Group 194	18	2	Elim-Using Difference in Individual Characteristics	Correct-NonMatch	Q-Y	New	Q	π 02_2016-01_90	Q	π 02_2016-01_90	Y	π 111_2014-06_21	Bullet	NM	Beretta	Q	Y	HH	A	1
Org-Grp-202	HH	A	Group 194	19	2	Elim-Using Difference in Individual Characteristics	Correct-NonMatch	7-9	New	7		7		9		Bullet	NM	Non_Ber	7	9	HH	A	1
Org-Grp-202	HH	A	Group 194	20	2	Elim-Using Difference in Individual Characteristics	Correct-NonMatch	P-X	New	P	π 154_2016-08_96	P	π 154_2016-08_96	X	π 154_2016-08_35	Bullet	NM	Beretta	P	X	HH	A	1
Org-Grp-202	HH	A	Group 194	21	2	Elim-Using Difference in Individual Characteristics	Correct-NonMatch	S-AA	New	S	π 154_2016-08_35	S	π 154_2016-08_35	AA	π 02_2016-01_81	Bullet	NM	Beretta	S	AA	HH	A	1
Org-Grp-202	HH	A	Group 194	22	2	ID---provide basis	Correct-Match	N-N	New	N	π 78_2016-04_35	N	π 78_2016-04_35	N	π 78_2016-04_35	Bullet	M	Beretta	N	N	HH	A	1
Org-Grp-202	HH	A	Group 194	23	2	ID---provide basis	Correct-Match	O-O	New	O	π 116_2016-06_125	O	π 116_2016-06_125	O	π 116_2016-06_125	Bullet	M	Beretta	O	O	HH	A	1
Org-Grp-202	HH	A	Group 194	24	2	Elim-Using Difference in Individual Characteristics	Correct-NonMatch	R-Z	New	R	π 78_2016-04_35	R	π 78_2016-04_35	Z	π 116_2016-06_119	Bullet	NM	Beretta	R	Z	HH	A	1
Org-Grp-202	HH	A	Group 194	25	1	ID---provide basis	Correct-Match	6-6	New	6		6		6		Bullet	M	Non_Ber	6	6	HH	A	1
Org-Grp-202	HH	A	Group 194	26	0	Inc-B	Non-Matched(gt) marked Inconclusive	8-10	New	8		8		10		Bullet	NM	Non_Ber	8	10	HH	A	1
Org-Grp-202	HH	A	Group 194	27	2	Elim-Using Difference in Individual Characteristics	Correct-NonMatch	W-D	New	W	π 78_2016-04_35	W	π 78_2016-04_35	D	π 78_2016-04_35	Bullet	NM	Beretta	W	D	HH	A	1
Org-Grp-202	HH	A	Group 194	28	2	Elim-Using Difference in Individual Characteristics	Correct-NonMatch	V-C	New	V	π 78_2016-04_35	V	π 78_2016-04_35	C	π 02_2016-01_94	Bullet	NM	Beretta	V	C	HH	A	1
Org-Grp-202	HH	A	Group 194	29	2	Elim-Using Difference in Individual Characteristics	Correct-NonMatch	T-A	New	T	π 78_2016-04_35	T	π 78_2016-04_35	A	π 154_2016-08_35	Bullet	NM	Beretta	T	A	HH	A	1
Org-Grp-202	HH	A	Group 194	30	2	ID---provide basis	Correct-Match	4-4	New	4		4		4		Bullet	M	Non_Ber	4	4	HH	A	1
Org-Grp-259	YQ	G	Group 195	16	2	Elim-Using Difference in Individual Characteristics	Correct-NonMatch	V-B	New	V	π 78_2016-04_35	V	π 78_2016-04_35	B	π 75_2016-04_96	Bullet	NM	Beretta	V	B	YQ	G	2
Org-Grp-259	YQ	G	Group 195	17	2	ID---provide basis	Correct-Match	P-P	New	P	π 154_2016-08_96	P	π 154_2016-08_96	P	π 154_2016-08_96	Bullet	M	Beretta	P	P	YQ	G	2
Org-Grp-259	YQ	G	Group 195	18	2	Elim-Using Difference in Individual Characteristics	Correct-NonMatch	R-Y	New	R	π 78_2016-04_35	R	π 78_2016-04_35	Y	π 111_2014-06_21	Bullet	NM	Beretta	R	Y	YQ	G	2
Org-Grp-259	YQ	G	Group 195	19	2	ID---provide basis	Correct-Match	11-11	New	11		11		11		Bullet	M	Non_Ber	11	11	YQ	G	2
Org-Grp-259	YQ	G	Group 195	20	2	Elim-Using Difference in Individual Characteristics	Correct-NonMatch	U-A	New	U	π 116_2016-06_179	U	π 116_2016-06_179	A	π 154_2016-08_35	Bullet	NM	Beretta	U	A	YQ	G	2
Org-Grp-259	YQ	G	Group 195	21	2	ID---provide basis	Correct-Match	O-O	New	O	π 116_2016-06_125	O	π 116_2016-06_125	O	π 116_2016-06_125	Bullet	M	Beretta	O	O	YQ	G	2
Org-Grp-259	YQ	G	Group 195	22	2	ID---provide basis	Correct-Match	1-1	New	1		1		1		Bullet	M	Non_Ber	1	1	YQ	G	2
Org-Grp-259	YQ	G	Group 195	23	2	ID---provide basis	Correct-Match	Q-Q	New	Q	π 02_2016-01_90	Q	π 02_2016-01_90	Q	π 02_2016-01_90	Bullet	M	Beretta	Q	Q	YQ	G	2
Org-Grp-259	YQ	G	Group 195	24	0	Inc-B	Non-Matched(gt) marked Inconclusive	2-3	New	2		2		3		Bullet	NM	Non_Ber	2	3	YQ	G	2
Org-Grp-259	YQ	G	Group 195	25	2	Elim-Using Difference in Individual Characteristics	Correct-NonMatch	T-AA	New	T	π 78_2016-04_35	T	π 78_2016-04_35	AA	π 02_2016-01_81	Bullet	NM	Beretta	T	AA	YQ	G	2
Org-Grp-259	YQ	G	Group 195	26	2	ID---provide basis	Correct-Match	9-9	New	9		9		9		Bullet	M	Non_Ber	9	9	YQ	G	2
Org-Grp-259	YQ	G	Group 195	27	2	Elim-Using Difference in Individual Characteristics	Correct-NonMatch	X-D	New	X	π 154_2016-08_35	X	π 154_2016-08_35	D	π 78_2016-04_35	Bullet	NM	Beretta	X	D	YQ	G	2
Org-Grp-259	YQ	G	Group 195	28	2	Elim-Using Difference in Individual Characteristics	Correct-NonMatch	S-Z	New	S	π 154_2016-08_125	S	π 154_2016-08_125	Z	π 116_2016-06_119	Bullet	NM	Beretta	S	Z	YQ	G	2
Org-Grp-259	YQ	G	Group 195	29	2	Elim-Using Difference in Individual Characteristics	Correct-NonMatch	W-C	New	W	π 78_2016-04_35	W	π 78_2016-04_35	C	π 02_2016-01_94	Bullet	NM	Beretta	W	C	YQ	G	2
Org-Grp-259	YQ	G	Group 195	30	2	ID---provide basis	Correct-Match	10-10	New	10		10		10		Bullet	M	Non_Ber	10	10	YQ	G	2
Org-Grp-172	AP	E	Group 196	16	2	Inc-B	Match(gt) marked Inconclusive	S-S	New	S	π 154_2016-08_35	S	π 154_2016-08_35	S	π 154_2016-08_125	Bullet	M	Beretta	S	S	AP	E	1
Org-Grp-172	AP	E	Group 196	17	1	Inc-B	Non-Matched(gt) marked Inconclusive	AA-E	New	AA	π 02_2016-01_81	AA	π 02_2016-01_81	E	π 78_2016-04_35	Bullet	NM	Beretta	AA	E	AP	E	1
Org-Grp-172	AP	E	Group 196	18	1	Inc-B	Non-Matched(gt) marked Inconclusive	X-B	New	X	π 154_2016-08_35	X	π 154_2016-08_35	B	π 75_2016-04_96	Bullet	NM	Beretta	X	B	AP	E	1
Org-Grp-172	AP	E	Group 196	19	1	Inc-B	Non-Matched(gt) marked Inconclusive	Z-D	New	Z	π 116_2016-06_35	Z	π 116_2016-06_35	D	π 78_2016-04_35	Bullet	NM	Beretta	Z	D	AP	E	1
Org-Grp-172	AP	E	Group 196	20	0	Inc-B	Match(gt) marked Inconclusive	3-3	New	3		3		3		Bullet	M	Non_Ber	3	3	AP	E	1
Org-Grp-172	AP	E	Group 196	21	2	Inc-B	Non-Matched(gt) marked Inconclusive	Y-C	New	Y	π 111_2014-06_21	Y	π 111_2014-06_21	C	π 02_2016-01_94	Bullet	NM	Beretta	Y	C	AP	E	1
Org-Grp-172	AP	E	Group 196	22	2	Inc-C	Non-Matched(gt) marked Inconclusive	7-11	New	7		7		11		Bullet	NM	Non_Ber	7	11	AP	E	1
Org-Grp-172	AP	E	Group 196	23	2	ID---provide basis	Correct-Match	W-W	New	W	π 78_2016-04_35	W	π 78_2016-04_35	W	π 78_2016-04_35	Bullet	M	Beretta	W	W	AP	E	1
Org-Grp-172	AP	E	Group 196	24	2	Inc-B	Match(gt) marked Inconclusive	U-U	New	U	π 116_2016-06_179	U	π 116_2016-06_179	U	π 116_2016-06_179	Bullet	M	Beretta	U	U	AP	E	1
Org-Grp-172	AP	E	Group 196	25	1	Inc-A	Non-Matched(gt) marked Inconclusive	6-10	New	6		6		10		Bullet	NM	Non_Ber	6	10	AP	E	1
Org-Grp-172	AP	E	Group 196	26	2	ID---provide basis	Correct-Match	T-T	New	T	π 78_2016-04_35	T	π 78_2016-04_35	T	π 78_2016-04_35	Bullet	M	Beretta	T	T	AP	E	1
Org-Grp-172	AP	E	Group 196	27	0	Inc-B	Non-Matched(gt) marked Inconclusive	4-8	New	4		4		8		Bullet	NM	Non_Ber	4	8	AP	E	1
Org-Grp-172	AP	E	Group 196	28	2	ID---provide basis	Correct-Match	V-V	New	V	π 78_2016-04_35	V	π 78_2016-04_35	V	π 78_2016-04_35	Bullet	M	Beretta	V	V	AP	E	1
Org-Grp-172	AP	E	Group 196	29	1	Inc-B	Non-Matched(gt) marked Inconclusive	A-F	New	A	π 154_2016-08_35	A	π 154_2016-08_35	F	π 165_2016-08_96	Bullet	NM	Beretta	A	F	AP	E	1
Org-Grp-172	AP	E	Group 196	30	0	Inc-B	Non-Matched(gt) marked Inconclusive	5-9	New	5		5		9		Bullet	NM	Non_Ber	5	9	AP	E	1
Org-Grp-144	ZH	D	Group 197	16	2	Inc-C	Non-Matched(gt) marked Inconclusive	E-M	New	E	π 78_2016-04_35	E	π 78_2016-04_35	M	π 78_2016-04_35	Bullet	NM	Beretta	E	M	ZH	D	1
Org-Grp-144	ZH	D	Group 197	17	1	Inc-B	Non-Matched(gt) marked Inconclusive	4-6	New	4		4		6		Bullet	NM	Non_Ber	4	6	ZH	D	1
Org-Grp-144	ZH	D	Group 197	18	2	Inc-C	Non-Matched(gt) marked Inconclusive	J-R	New	J	π 154_2016-08_125	J	π 154_2016-08_125	R	π 78_2016-04_35	Bullet	NM	Beretta	J	R	ZH	D	1
Org-Grp-144	ZH	D	Group 197	19	2	Inc-C	Non-Matched(gt) marked Inconclusive	K-S	New	K	π 75_2016-04_96	K	π 75_2016-04_96	S	π 154_2016-08_35	Bullet	NM	Beretta	K	S	ZH	D	1
Org-Grp-144	ZH	D	Group 197	20	2	Inc-A	Non-Matched(gt) marked Inconclusive	G-O	New	G	π 78_2016-04_188	G	π 78_2016-04_188	O	π 116_2016-06_125	Bullet	NM	Beretta	G	O	ZH	D	1
Org-Grp-144	ZH	D	Group 197	21	2	Inc-A	Non-Matched(gt) marked Inconclusive	H-P	New	H	π 154_2016-08_125	H	π 154_2016-08_125	P	π 154_2016-08_96	Bullet	NM	Beretta	H	P	ZH	D	1
Org-Grp-144	ZH	D	Group 197	22	2	ID---provide basis	Correct-Match	1-1	New	1		1		1		Bullet	M	Non_Ber	1	1	ZH	D	1
Org-Grp-144	ZH	D	Group 197	23	2	Inc-C	Non-Matched(gt) marked Inconclusive	3-5	New	3		3		5		Bullet	NM	Non_Ber	3	5	ZH	D	1
Org-Grp-144	ZH	D	Group 197	24	2	Inc-C	Non-Matched(gt) marked Inconclusive	D-L	New	D	π 78_2016-04_35	D	π 78_2016-04_35	L	π 75_2016-04_96	Bullet	NM	Beretta	D	L	ZH	D	1
Org-Grp-144	ZH	D	Group 197	25	2	ID---provide basis	Correct-Match	B-B	New	B	π 75_2016-04_96	B	π 75_2016-04_96	B	π 75_2016-04_96	Bullet	M	Beretta	B	B	ZH	D	1
Org-Grp-144	ZH	D	Group 197	26	2	Inc-C	Match(gt) marked Inconclusive	11-11	New	11		11		11		Bullet	M	Non_Ber	11	11	ZH	D	1
Org-Grp-144	ZH	D	Group 197	27	2	Inc-A	Match(gt) marked Inconclusive	C-C	New	C	π 02_2016-01_94	C	π 02_2016-01_94	C	π 02_2016-01_94	Bullet	M	Beretta	C	C	ZH	D	1
Org-Grp-144	ZH	D	Group 197	28	1	Inc-B	Match(gt) marked Inconclusive	2-2	New	2		2		2		Bullet	M	Non_Ber	2	2	ZH	D	1
Org-Grp-144	ZH	D	Group 197	29	2	Inc-C	Non-Matched(gt) marked Inconclusive	I-Q	New	I	π 78_2016-04_35	I	π 78_2016-04_35	Q	π 02_2016-01_90	Bullet	NM	Beretta	I	Q	ZH	D	1
Org-Grp-144	ZH	D	Group 197	30	2	Inc-C	Non-Matched(gt) marked Inconclusive	F-N	New	F	π 78_2016-04_188	F	π 78_2016-04_188	N	π 78_2016-04_35	Bullet	NM	Beretta	F	N	ZH	D	1
Org-Grp-238	LR	B	Group 2	16	2	ID---provide basis	Correct-Match	I-I	New	I	π 78_2016-04_35	I	π 78_2016-04_35	I	π 78_2016-04_35	Bullet	M	Beretta	I	I	LR	B	1
Org-Grp-238	LR	B	Group 2	17	0	Inc-B	Match(gt) marked Inconclusive	9-9	New	9		9		9		Bullet	M	Non_Ber	9	9	LR	B	1
Org-Grp-238	LR	B	Group 2	18	2	Inc-C	Non-Matched(gt) marked Inconclusive	K-R	New	K	π 75_2016-04_96	K	π 75_2016-04_96	R	π 78_2016-04_35	Bullet	NM	Beretta	K	R	LR	B	1
Org-Grp-238	LR	B	Group 2	19	2	Inc-C	Match(gt) marked Inconclusive	8-8	New	8		8		8		Bullet	M	Non_Ber	8	8	LR	B	1
Org-Grp-238	LR	B	Group 2	20	2	Elim-Using Difference in Individual Characteristics	Correct-NonMatch	N-U	New	N	π 78_2016-04_35	N	π 78_2016-04_35	U	π 116_2016-06_179	Bullet	NM	Beretta	N	U	LR	B	1
Org-Grp-238	LR	B	Group 2	21	0	Inc-A	Match(gt) marked Inconclusive	10-10	New	10		10		10		Bullet	M	Non_Ber	10	10	LR	B	1
Org-Grp-238	LR	B	Group 2	22	2	ID---provide basis	Correct-Match	7-7	New	7		7		7		Bullet	M	Non_Ber	7	7	LR	B	1
Org-Grp-238	LR	B	Group 2	23	2	Elim-Using Difference in Individual Characteristics	Correct-NonMatch	L-S	New	L	π 75_2016-04_96	L	π 75_2016-04_96	S	π 154_2016-08_35	Bullet	NM	Beretta	L	S	LR	B	1
Org-Grp-238	LR	B	Group 2	24	0	Inc-B	Non-Matched(gt) marked Inconclusive	11-1	New	11		11		1		Bullet	NM	Non_Ber	11	1	LR	B	1
Org-Grp-238	LR	B	Group 2	25	2	Elim-Using Difference in Individual Characteristics	Correct-NonMatch	Q-X	New	Q	π 02_2016-01_90	Q	π 02_2016-01_90	X	π 154_2016-08_35	Bullet	NM	Beretta	Q	X	LR	B	1
Org-Grp-238	LR	B	Group 2	26	2	Elim-Using Difference in Individual Characteristics	Correct-NonMatch	P-W	New	P	π 154_2016-08_96	P	π 154_2016-08_96	W	π 78_2016-04_35	Bullet	NM	Beretta	P	W	LR	B	1
Org-Grp-238	LR	B	Group 2	27	2	Elim-Using Difference in Individual Characteristics	Correct-NonMatch	O-V	New	O	π 116_2016-06_125	O	π 116_2016-06_125	V	π 78_2016-04_35	Bullet	NM	Beretta	O	V	LR	B	1
Org-Grp-238	LR	B	Group 2	28	2	ID---provide basis	Correct-Match	J-J	New	J	π 154_2016-08_125	J	π 154_2016-08_125	J	π 154_2016-08_125	Bullet	M	Beretta	J	J	LR	B	1
Org-Grp-238	LR	B	Group 2	29	2	ID---provide basis	Correct-Match	H-H	New	H	π 154_2016-08_125	H	π 154_2016-08_125	H	π 02_2016-01_94	Bullet	M	Beretta	H	H	LR	B	1
Org-Grp-238	LR	B	Group 2	30	2	Inc-C	Non-Matched(gt) marked Inconclusive	M-T	New	M	π 78_2016-04_35	M	π 78_2016-04_35	T	π 78_2016-04_35	Bullet	NM	Beretta	M	T	LR	B	1
Org-Grp-159	FQ	E	Group 20	16	2	Inc-A	Match(gt) marked Inconclusive	4-4	New	4		4		4		Bullet	M	Non_Ber	4	4	FQ	E	1
Org-Grp-159	FQ	E	Group 20	17	2	Elim-Using Difference in Individual Characteristics	Correct-NonMatch	W-C	New	W	π 78_2016-04_35	W	π 78_2016-04_35	C	π 02_2016-01_94	Bullet	NM	Beretta	W	C	FQ	E	1
Org-Grp-159	FQ	E	Group 20	18	2	Elim-Using Difference in Individual Characteristics	Correct-NonMatch	5-6	New	5		5		6		Bullet	NM	Non_Ber	5	6	FQ	E	1
Org-Grp-159	FQ	E	Group 20	19	2	ID---provide basis	Correct-Match	Q-Q	New	Q	π 02_2016-01_90	Q	π 02_2016-01_90	Q	π 116_2016-06_179	Bullet	M	Beretta	Q	Q	FQ	E	1
Org-Grp-159	FQ	E	Group 20	20	2	Inc-C	Non-Matched(gt) marked Inconclusive	U-A	New	U	π 116_2016-06_179	U	π 116_2016-06_179	A	π 154_2016-08_35	Bullet	NM	Beretta	U	A	FQ	E	1
Org-Grp-159	FQ	E	Group 20	21	2	ID---provide basis	Correct-Match	1-1	New	1		1		1		Bullet	M	Non_Ber	1	1	FQ	E	1
Org-Grp-159	FQ	E	Group 20	22	2	Elim-Using Difference in Individual Characteristics	Correct-NonMatch	T-AA	New	T	π 78_2016-04_35	T	π 78_2016-04_35	AA	π 02_2016-01_81	Bullet	NM	Beretta	T	AA	FQ	E	1
Org-Grp-159	FQ	E	Group 20	23	2	ID---provide basis	Correct-Match	P-P	New	P	π 154_2016-08_96	P	π 154_2016-08_96	P	π 154_2016-08_96	Bullet	M	Beretta	P	P	FQ	E	1
Org-Grp-159	FQ	E	Group 20	24	2	ID---provide basis	Correct-Match	R-R	New	R	π 78_2016-04_35	R	π 78_2016-04_35	R	π 78_2016-04_35	Bullet	M	Beretta	R	R	FQ	E	1
Org-Grp-159	FQ	E	Group 20	25	2	Elim-Using Difference in Individual Characteristics	Correct-NonMatch	S-Z	New	S	π 154_2016-08_35	S	π 154_2016-08_35	Z	π 116_2016-06_35	Bullet	NM	Beretta	S	Z	FQ	E	1
Org-Grp-159	FQ	E	Group 20	26	2	Elim-Using Difference in Individual Characteristics	Correct-NonMatch	Y-E	New	Y	π 111_2014-06_21	Y	π 111_2014-06_21	E	π 78_2016-04_35	Bullet	NM	Beretta	Y	E	FQ	E	1
Org-Grp-159	FQ	E	Group 20	27	2	ID---provide basis	Correct-Match	2-2	New	2		2		2		Bullet	M	Non_Ber	2	2	FQ	E	1
Org-Grp-159	FQ	E	Group 20	28	2	Inc-C	Non-Matched(gt) marked Inconclusive	V-B	New	V	π 78_2016-04_35	V	π 78_2016-04_35	B	π 75_2016-04_96	Bullet	NM	Beretta	V	B	FQ	E	1
Org-Grp-159	FQ	E	Group 20	29	2	Inc-A	Match(gt) marked Inconclusive	3-3	New	3		3		3		Bullet	M	Non_Ber	3	3	FQ	E	1
Org-Grp-159	FQ	E	Group 20	30	2	Inc-C	Non-Matched(gt) marked Inconclusive	X-D	New	X	π 154_2016-08_35	X	π 154_2016-08_35	D	π 78_2016-04_35	Bullet	NM	Beretta	X	D	FQ	E	1
Org-Grp-175	TU	C	Group 200	16	2	Inc-B	Non-Matched(gt) marked Inconclusive	V-D	New	V	π 78_2016-04_35	V	π 78_2016-04_35	D	π 78_2016-04_35	Bullet	NM	Beretta	V	D	TU	C	1
Org-Grp-175	TU	C	Group 200	17	2	Inc-B	Non-Matched(gt) marked Inconclusive	Q-Z	New	Q	π 116_2016-06_179	Q	π 116_2016-06_179	Z	π 116_2016-06_35	Bullet	NM	Beretta	Q	Z	TU	C	1
Org-Grp-175	TU	C	Group 200	18	2	ID---provide basis	Correct-Match	N-N	New	N	π 78_2016-04_35	N	π 78_2016-04_35	N	π 78_2016-04_35	Bullet	M	Beretta	N	N	TU	C	1
Org-Grp-175	TU	C	Group 200	19	2	Inc-B	Non-Matched(gt) marked Inconclusive	S-A	New	S	π 154_2016-08_35	S	π 154_2016-08_35	A	π 154_2016-08_35	Bullet	NM	Beretta	S	A	TU	C	1
Org-Grp-175	TU	C	Group 200	20	2	Inc-B	Match(gt) marked Inconclusive	8-8	New	8		8		8		Bullet	M	Non_Ber	8	8	TU	C	1
Org-Grp-175	TU	C	Group 200	21	0	Inc-B	Non-Matched(gt) marked Inconclusive	9-1	New	9		9		1		Bullet	NM	Non_Ber	9	1	TU	C	1
Org-Grp-175	TU	C	Group 200	22	2	Inc-B	Non-Matched(gt) marked Inconclusive	W-E	New	W	π 78_2016-04_35	W	π 78_2016-04_35	E	π 78_2016-04_35	Bullet	NM	Beretta	W	E	TU	C	1
Org-Grp-175	TU	C	Group 200	23	2	Inc-B	Non-Matched(gt) marked Inconclusive	O-X	New	O	π 116_2016-06_125	O	π 116_2016-06_125	X	π 154_2016-08_35	Bullet	NM	Beretta	O	X	TU	C	1
Org-Grp-175	TU	C	Group 200	24	2	Inc-C	Non-Matched(gt) marked Inconclusive	T-B	New	T	π 78_2016-04_35	T	π 78_2016-04_35	B	π 75_2016-04_96	Bullet	NM	Beretta	T	B	TU	C	1
Org-Grp-175	TU	C	Group 200	25	2	Inc-B	Non-Matched(gt) marked Inconclusive	R-AA	New	R	π 78_2016-04_35	R	π 78_2016-04_35	AA	π 02_2016-01_81	Bullet	NM	Beretta	R	AA	TU	C	1
Org-Grp-175	TU	C	Group 200	26	2	ID---provide basis	Correct-Match	7-7	New	7		7		7		Bullet	M	Non_Ber	7	7	TU	C	1
Org-Grp-175	TU	C	Group 200	27	2	Inc-B	Non-Matched(gt) marked Inconclusive	10-2	New	10		10		2		Bullet	NM	Non_Ber	10	2	TU	C	1
Org-Grp-175	TU	C	Group 200	28	2	Inc-B	Non-Matched(gt) marked Inconclusive	11-3	New	11		11		3		Bullet	NM	Non_Ber	11	3	TU	C	1
Org-Grp-175	TU	C	Group 200	29	2	Inc-B	Non-Matched(gt) marked Inconclusive	U-C	New	U	π 116_2016-06_179	U	π 116_2016-06_179	C	π 02_2016-01_94	Bullet	NM	Beretta	U	C	TU	C	1
Org-Grp-175	TU	C	Group 200	30	2	Inc-B	Non-Matched(gt) marked Inconclusive	P-Y	New	P	π 154_2016-08_96	P	π 154_2016-08_96	Y	π 111_2014-06_21	Bullet	NM	Beretta	P	Y	TU	C	1
Org-Grp-281	RS	J	Group 201	16	2	Elim-Using Difference in Individual Characteristics	Correct-NonMatch	K-S	New	K	π 75_2016-04_96	K	π 75_2016-04_96	S	π 154_2016-08_35	Bullet	NM	Beretta	K	S	RS	J	2
Org-Grp-281	RS	J	Group 201	17	2	Elim-Using Difference in Individual Characteristics	Correct-NonMatch	R-Z	New	R	π 78_2016-04_35	R	π 78_2016-04_35	Z	π 116_2016-06_119	Bullet	NM	Beretta	R	Z	RS	J	2
Org-Grp-281	RS	J	Group 201	18	2	Elim-Using Difference in Individual Characteristics	Correct-NonMatch	L-T	New	L	π 75_2016-04_96	L	π 75_2016-04_96	T	π 78_2016-04_35	Bullet	NM	Beretta	L	T	RS	J	2
Org-Grp-281	RS	J	Group 201	19	2	Elim-Using Difference in Individual Characteristics	Correct-NonMatch	Q-Y	New	Q	π 116_2016-06_179	Q	π 116_2016-06_179	Y	π 111_2014-06_21	Bullet	NM	Beretta	Q	Y	RS	J	2
Org-Grp-281	RS	J	Group 201	20	2	ID---provide basis	Correct-Match	9-9	New	9		9		9		Bullet	M	Non_Ber	9	9	RS	J	2
Org-Grp-281	RS	J	Group 201	21	2	ID---provide basis	Correct-Match	10-10	New	10		10		10		Bullet	M	Non_Ber	10	10	RS	J	2
Org-Grp-281	RS	J	Group 201	22	2	ID---provide basis	Correct-Match	J-J	New	J	π 154_2016-08_125	J	π 154_2016-08_125	J	π 154_2016-08_125	Bullet	M	Beretta	J	J	RS	J	2
Org-Grp-281	RS	J	Group 201	23	2	Elim-Using Difference in Individual Characteristics	Correct-NonMatch	O-W	New	O	π 116_2016-06_125	O	π 116_2016-06_125	W	π 78_2016-04_35	Bullet	NM	Beretta	O	W	RS	J	2
Org-Grp-281	RS	J	Group 201	24	2	Inc-C	Non-Matched(gt) marked Inconclusive	P-X	New	P	π 154_2016-08_96	P	π 154_2016-08_96	X	π 154_2016-08_35	Bullet	NM	Beretta	P	X	RS	J	2
Org-Grp-281	RS	J	Group 201	25	2	Elim-Using Difference in Individual Characteristics	Correct-NonMatch	M-U	New	M	π 78_2016-04_35	M	π 78_2016-04_35	U	π 116_2016-06_179	Bullet	NM	Beretta	M	U	RS	J	2
Org-Grp-281	RS	J	Group 201	26	2	ID---provide basis	Correct-Match	I-I	New	I	π 78_2016-04_35	I	π 78_2016-04_35	I	π 78_2016-04_35	Bullet	M	Beretta	I	I	RS	J	2
Org-Grp-281	RS	J	Group 201	27	2	Inc-B	Match(gt) marked Inconclusive	8-8	New	8		8		8		Bullet	M	Non_Ber	8	8	RS	J	2
Org-Grp-281	RS	J	Group 201	28	2	Inc-C	Non-Matched(gt) marked Inconclusive	1-3	New	1		1		3		Bullet	NM	Non_Ber	1	3	RS	J	2
Org-Grp-281	RS	J	Group 201	29	2	Inc-C	Non-Matched(gt) marked Inconclusive	N-V	New	N	π 78_2016-04_35	N	π 78_2016-04_35	V	π 78_2016-04_35	Bullet	NM	Beretta	N	V	RS	J	2
Org-Grp-281	RS	J	Group 201	30	2	Inc-B	Non-Matched(gt) marked Inconclusive	11-2	New	11		11		2		Bullet	NM	Non_Ber	11	2	RS	J	2
Org-Grp-132	LI	B	Group 202	16	2	Inc-B	Non-Matched(gt) marked Inconclusive	6-11	New	6		6		11		Bullet	NM	Non_Ber	6	11	LI	B	1
Org-Grp-132	LI	B	Group 202	17	2	Inc-B	Non-Matched(gt) marked Inconclusive	U-AA	New	U	π 116_2016-06_179	U	π 116_2016-06_179	AA	π 02_2016-01_81	Bullet	NM	Beretta	U	AA	LI	B	1
Org-Grp-132	LI	B	Group 202	18	2	ID---provide basis	Correct-Match	Q-Q	New	Q	π 02_2016-01_90	Q	π 02_2016-01_90	Q	π 116_2016-06_179	Bullet	M	Beretta	Q	Q	LI	B	1
Org-Grp-132	LI	B	Group 202	19	2	ID---provide basis	Correct-Match	O-O	New	O	π 116_2016-06_125	O	π 116_2016-06_125	O	π 116_2016-06_125	Bullet	M	Beretta	O	O	LI	B	1
Org-Grp-132	LI	B	Group 202	20	2	Inc-B	Non-Matched(gt) marked Inconclusive	W-B	New	W	π 78_2016-04_35	W	π 78_2016-04_35	B	π 75_2016-04_96	Bullet	NM	Beretta	W	B	LI	B	1
Org-Grp-132	LI	B	Group 202	21	2	Inc-B	Non-Matched(gt) marked Inconclusive	X-C	New	X	π 154_2016-08_35	X	π 154_2016-08_35	C	π 02_2016-01_94	Bullet	NM	Beretta	X	C	LI	B	1
Org-Grp-132	LI	B	Group 202	22	2	Inc-C	Non-Matched(gt) marked Inconclusive	7-1	New	7		7		1		Bullet	NM	Non_Ber	7	1	LI	B	1
Org-Grp-132	LI	B	Group 202	23	2	Inc-B	Non-Matched(gt) marked Inconclusive	S-Y	New	S	π 154_2016-08_35	S	π 154_2016-08_35	Y	π 111_2014-06_21	Bullet	NM	Beretta	S	Y	LI	B	1
Org-Grp-132	LI	B	Group 202	24	2	Inc-C	Non-Matched(gt) marked Inconclusive	3-8	New	3		3		8		Bullet	NM	Non_Ber	3	8	LI	B	1
Org-Grp-132	LI	B	Group 202	25	2	Inc-B	Non-Matched(gt) marked Inconclusive	V-A	New	V	π 78_2016-04_35	V	π 78_2016-04_35	A	π 154_2016-08_35	Bullet	NM	Beretta	V	A	LI	B	1
Org-Grp-132	LI	B	Group 202	26	2	Inc-B	Non-Matched(gt) marked Inconclusive	T-Z	New	T	π 78_2016-04_35	T	π 78_2016-04_35	Z	π 116_2016-06_119	Bullet	NM	Beretta	T	Z	LI	B	1
Org-Grp-132	LI	B	Group 202	27	2	ID---provide basis	Correct-Match	P-P	New	P	π 154_2016-08_96	P	π 154_2016-08_96	P	π 154_2016-08_96	Bullet	M	Beretta	P	P	LI	B	1
Org-Grp-132	LI	B	Group 202	28	2	Inc-B	Non-Matched(gt) marked Inconclusive	4-9	New	4		4		9		Bullet	NM	Non_Ber	4	9	LI	B	1
Org-Grp-132	LI	B	Group 202	29	2	Inc-B	Non-Matched(gt) marked Inconclusive	5-10	New	5		5		10		Bullet	NM	Non_Ber	5	10	LI	B	1
Org-Grp-132	LI	B	Group 202	30	2	ID---provide basis	Correct-Match	R-R	New	R	π 78_2016-04_35	R	π 78_2016-04_35	R	π 78_2016-04_35	Bullet	M	Beretta	R	R	LI	B	1
Org-Grp-101	SL	A	Group 204	16	2	ID---provide basis	Correct-Match	A-A	New	A	π 154_2016-08_35	A	π 154_2016-08_35	A	π 154_2016-08_35	Bullet	M	Beretta	A	A	SL	A	1
Org-Grp-101	SL	A	Group 204	17	2	Elim-Using Difference in Individual Characteristics	Correct-NonMatch	2-6	New	2		2		6		Bullet	NM	Non_Ber	2	6	SL	A	1
Org-Grp-101	SL	A	Group 204	18	2	Elim-Using Difference in Individual Characteristics	Correct-NonMatch	11-4	New	11		11		4		Bullet	NM	Non_Ber	11	4	SL	A	1
Org-Grp-101	SL	A	Group 204	19	2	ID---provide basis	Correct-Match	AA-AA	New	AA	π 02_2016-01_81	AA	π 02_2016-01_81	AA	π 02_2016-01_81	Bullet	M	Beretta	AA	AA	SL	A	1
Org-Grp-101	SL	A	Group 204	20	2	Elim-Using Difference in Individual Characteristics	Correct-NonMatch	H-M	New	H	π 02_2016-01_94	H	π 02_2016-01_94	M	π 78_2016-04_35	Bullet	NM	Beretta	H	M	SL	A	1
Org-Grp-101	SL	A	Group 204	21	2	Elim-Using Difference in Individual Characteristics	Correct-NonMatch	I-N	New	I	π 78_2016-04_35	I	π 78_2016-04_35	N	π 78_2016-04_35	Bullet	NM	Beretta	I	N	SL	A	1
Org-Grp-101	SL	A	Group 204	22	2	Inc-A	Match(gt) marked Inconclusive	D-D	New	D	π 78_2016-04_35	D	π 78_2016-04_35	D	π 78_2016-04_35	Bullet	M	Beretta	D	D	SL	A	1
Org-Grp-101	SL	A	Group 204	23	2	Inc-C	Non-Matched(gt) marked Inconclusive	F-K	New	F	π 165_2016-08_96	F	π 165_2016-08_96	K	π 75_2016-04_96	Bullet	NM	Beretta	F	K	SL	A	1
Org-Grp-101	SL	A	Group 204	24	2	ID---provide basis	Correct-Match	B-B	New	B	π 75_2016-04_96	B	π 75_2016-04_96	B	π 75_2016-04_96	Bullet	M	Beretta	B	B	SL	A	1
Org-Grp-101	SL	A	Group 204	25	2	Elim-Using Difference in Individual Characteristics	Correct-NonMatch	E-J	New	E	π 78_2016-04_35	E	π 78_2016-04_35	J	π 154_2016-08_125	Bullet	NM	Beretta	E	J	SL	A	1
Org-Grp-101	SL	A	Group 204	26	2	Inc-A	Match(gt) marked Inconclusive	9-9	New	9		9		9		Bullet	M	Non_Ber	9	9	SL	A	1
Org-Grp-101	SL	A	Group 204	27	2	ID---provide basis	Correct-Match	C-C	New	C	π 02_2016-01_94	C	π 02_2016-01_94	C	π 02_2016-01_94	Bullet	M	Beretta	C	C	SL	A	1
Org-Grp-101	SL	A	Group 204	28	2	Elim-Using Difference in Individual Characteristics	Correct-NonMatch	G-L	New	G	π 78_2016-04_188	G	π 78_2016-04_188	L	π 75_2016-04_96	Bullet	NM	Beretta	G	L	SL	A	1
Org-Grp-101	SL	A	Group 204	29	1	Inc-B	Non-Matched(gt) marked Inconclusive	1-5	New	1		1		5		Bullet	NM	Non_Ber	1	5	SL	A	1
Org-Grp-101	SL	A	Group 204	30	2	Elim-Using Difference in Individual Characteristics	Correct-NonMatch	10-3	New	10		10		3		Bullet	NM	Non_Ber	10	3	SL	A	1
Org-Grp-161	LQ	A	Group 205	16	2	Inc-C	Non-Matched(gt) marked Inconclusive	Z-E	New	Z	π 116_2016-06_35	Z	π 116_2016-06_35	E	π 78_2016-04_35	Bullet	NM	Beretta	Z	E	LQ	A	1
Org-Grp-161	LQ	A	Group 205	17	2	Inc-B	Non-Matched(gt) marked Inconclusive	5-10	New	5		5		10		Bullet	NM	Non_Ber	5	10	LQ	A	1
Org-Grp-161	LQ	A	Group 205	18	2	ID---provide basis	Correct-Match	X-X	New	X	π 154_2016-08_35	X	π 154_2016-08_35	X	π 154_2016-08_35	Bullet	M	Beretta	X	X	LQ	A	1
Org-Grp-161	LQ	A	Group 205	19	2	Inc-B	Non-Matched(gt) marked Inconclusive	8-2	New	8		8		2		Bullet	NM	Non_Ber	8	2	LQ	A	1
Org-Grp-161	LQ	A	Group 205	20	2	ID---provide basis	Correct-Match	V-V	New	V	π 78_2016-04_35	V	π 78_2016-04_35	V	π 78_2016-04_35	Bullet	M	Beretta	V	V	LQ	A	1
Org-Grp-161	LQ	A	Group 205	21	2	Inc-B	Non-Matched(gt) marked Inconclusive	6-11	New	6		6		11		Bullet	NM	Non_Ber	6	11	LQ	A	1
Org-Grp-161	LQ	A	Group 205	22	2	Inc-B	Non-Matched(gt) marked Inconclusive	9-3	New	9		9		3		Bullet	NM	Non_Ber	9	3	LQ	A	1
Org-Grp-161	LQ	A	Group 205	23	2	Inc-C	Non-Matched(gt) marked Inconclusive	Y-D	New	Y	π 111_2014-06_21	Y	π 111_2014-06_21	D	π 78_2016-04_35	Bullet	NM	Beretta	Y	D	LQ	A	1
Org-Grp-161	LQ	A	Group 205	24	2	Inc-C	Non-Matched(gt) marked Inconclusive	7-1	New	7		7		1		Bullet	NM	Non_Ber	7	1	LQ	A	1
Org-Grp-161	LQ	A	Group 205	25	2	Inc-C	Non-Matched(gt) marked Inconclusive	A-G	New	A	π 154_2016-08_35	A	π 154_2016-08_35	G	π 78_2016-04_188	Bullet	NM	Beretta	A	G	LQ	A	1
Org-Grp-161	LQ	A	Group 205	26	2	ID---provide basis	Correct-Match	W-W	New	W	π 78_2016-04_35	W	π 78_2016-04_35	W	π 78_2016-04_35	Bullet	M	Beretta	W	W	LQ	A	1
Org-Grp-161	LQ	A	Group 205	27	2	Inc-B	Non-Matched(gt) marked Inconclusive	AA-F	New	AA	π 02_2016-01_81	AA	π 02_2016-01_81	F	π 165_2016.08_91	Bullet	NM	Beretta	AA	F	LQ	A	1
Org-Grp-161	LQ	A	Group 205	28	2	Inc-B	Non-Matched(gt) marked Inconclusive	C-I	New	C	π 02_2016-01_94	C	π 02_2016-01_94	I	π 78_2016-04_35	Bullet	NM	Beretta	C	I	LQ	A	1
Org-Grp-161	LQ	A	Group 205	29	2	Inc-B	Non-Matched(gt) marked Inconclusive	B-H	New	B	π 75_2016-04_96	B	π 75_2016-04_96	H	π 02_2016-01_94	Bullet	NM	Beretta	B	H	LQ	A	1
Org-Grp-161	LQ	A	Group 205	30	2	ID---provide basis	Correct-Match	U-U	New	U	π 116_2016-06_179	U	π 116_2016-06_179	U	π 116_2016-06_179	Bullet	M	Beretta	U	U	LQ	A	1
Org-Grp-145	XK	E	Group 206	16	2	Inc-B	Non-Matched(gt) marked Inconclusive	11-5	New	11		11		5		Bullet	NM	Non_Ber	11	5	XK	E	1
Org-Grp-145	XK	E	Group 206	17	2	Inc-A	Non-Matched(gt) marked Inconclusive	AA-F	New	AA	π 02_2016-01_81	AA	π 02_2016-01_81	F	π 165_2016-08_96	Bullet	NM	Beretta	AA	F	XK	E	1
Org-Grp-145	XK	E	Group 206	18	2	Inc-A	Non-Matched(gt) marked Inconclusive	Z-E	New	Z	π 116_2016-06_35	Z	π 116_2016-06_35	E	π 78_2016-04_35	Bullet	NM	Beretta	Z	E	XK	E	1
Org-Grp-145	XK	E	Group 206	19	2	ID---provide basis	Correct-Match	W-W	New	W	π 78_2016-04_35	W	π 78_2016-04_35	W	π 78_2016-04_35	Bullet	M	Beretta	W	W	XK	E	1
Org-Grp-145	XK	E	Group 206	20	2	Inc-C	Non-Matched(gt) marked Inconclusive	10-4	New	10		10		4		Bullet	NM	Non_Ber	10	4	XK	E	1
Org-Grp-145	XK	E	Group 206	21	2	ID---provide basis	Correct-Match	V-V	New	V	π 78_2016-04_35	V	π 78_2016-04_35	V	π 78_2016-04_35	Bullet	M	Beretta	V	V	XK	E	1
Org-Grp-145	XK	E	Group 206	22	1	Inc-B	Non-Matched(gt) marked Inconclusive	9-3	New	9		9		3		Bullet	NM	Non_Ber	9	3	XK	E	1
Org-Grp-145	XK	E	Group 206	23	2	Inc-A	Non-Matched(gt) marked Inconclusive	Y-D	New	Y	π 111_2014-06_21	Y	π 111_2014-06_21	D	π 78_2016-04_35	Bullet	NM	Beretta	Y	D	XK	E	1
Org-Grp-145	XK	E	Group 206	24	2	Inc-B	Non-Matched(gt) marked Inconclusive	X-C	New	X	π 154_2016-08_35	X	π 154_2016-08_35	C	π 02_2016-01_94	Bullet	NM	Beretta	X	C	XK	E	1
Org-Grp-145	XK	E	Group 206	25	2	Inc-A	Non-Matched(gt) marked Inconclusive	B-H	New	B	π 75_2016-04_96	B	π 75_2016-04_96	H	π 154_2016-08_188	Bullet	NM	Beretta	B	H	XK	E	1
Org-Grp-145	XK	E	Group 206	26	2	Inc-A	Non-Matched(gt) marked Inconclusive	7-1	New	7		7		1		Bullet	NM	Non_Ber	7	1	XK	E	1
Org-Grp-145	XK	E	Group 206	27	2	ID---provide basis	Correct-Match	U-U	New	U	π 116_2016-06_179	U	π 116_2016-06_179	U	π 116_2016-06_179	Bullet	M	Beretta	U	U	XK	E	1
Org-Grp-145	XK	E	Group 206	28	2	ID---provide basis	Correct-Match	T-T	New	T	π 78_2016-04_35	T	π 78_2016-04_35	T	π 78_2016-04_35	Bullet	M	Beretta	T	T	XK	E	1
Org-Grp-145	XK	E	Group 206	29	2	Inc-A	Non-Matched(gt) marked Inconclusive	A-G	New	A	π 154_2016-08_35	A	π 154_2016-08_35	G	π 78_2016-04_188	Bullet	NM	Beretta	A	G	XK	E	1
Org-Grp-145	XK	E	Group 206	30	2	Inc-A	Non-Matched(gt) marked Inconclusive	8-2	New	8		8		2		Bullet	NM	Non_Ber	8	2	XK	E	1
Org-Grp-196	LH	E	Group 207	16	2	ID---provide basis	Correct-Match	X-X	New	X	π 154_2016-08_35	X	π 154_2016-08_35	X	π 154_2016-08_35	Bullet	M	Beretta	X	X	LH	E	1
Org-Grp-196	LH	E	Group 207	17	2	Inc-B	Non-Matched(gt) marked Inconclusive	Z-F	New	Z	π 116_2016-06_35	Z	π 116_2016-06_35	F	π 165_2016-08_96	Bullet	NM	Beretta	Z	F	LH	E	1
Org-Grp-196	LH	E	Group 207	18	2	Inc-B	Non-Matched(gt) marked Inconclusive	A-H	New	A	π 154_2016-08_35	A	π 154_2016-08_35	H	π 02_2016-01_94	Bullet	NM	Beretta	A	H	LH	E	1
Org-Grp-196	LH	E	Group 207	19	2	ID---provide basis	Correct-Match	1-1	New	1		1		1		Bullet	M	Non_Ber	1	1	LH	E	1
Org-Grp-196	LH	E	Group 207	20	2	ID---provide basis	Correct-Match	V-V	New	V	π 78_2016-04_35	V	π 78_2016-04_35	V	π 78_2016-04_35	Bullet	M	Beretta	V	V	LH	E	1
Org-Grp-196	LH	E	Group 207	21	2	ID---provide basis	Correct-Match	W-W	New	W	π 78_2016-04_35	W	π 78_2016-04_35	W	π 78_2016-04_35	Bullet	M	Beretta	W	W	LH	E	1
Org-Grp-196	LH	E	Group 207	22	2	Inc-C	Non-Matched(gt) marked Inconclusive	C-J	New	C	π 02_2016-01_94	C	π 02_2016-01_94	J	π 154_2016-08_125	Bullet	NM	Beretta	C	J	LH	E	1
Org-Grp-196	LH	E	Group 207	23	2	Inc-B	Non-Matched(gt) marked Inconclusive	AA-G	New	AA	π 02_2016-01_81	AA	π 02_2016-01_81	G	π 78_2016-04_188	Bullet	NM	Beretta	AA	G	LH	E	1
Org-Grp-196	LH	E	Group 207	24	2	Inc-B	Non-Matched(gt) marked Inconclusive	3-4	New	3		3		4		Bullet	NM	Non_Ber	3	4	LH	E	1
Org-Grp-196	LH	E	Group 207	25	2	Inc-B	Non-Matched(gt) marked Inconclusive	D-K	New	D	π 78_2016-04_35	D	π 78_2016-04_35	K	π 75_2016-04_96	Bullet	NM	Beretta	D	K	LH	E	1
Org-Grp-196	LH	E	Group 207	26	2	Inc-B	Non-Matched(gt) marked Inconclusive	B-I	New	B	π 75_2016-04_96	B	π 75_2016-04_96	I	π 78_2016-04_35	Bullet	NM	Beretta	B	I	LH	E	1
Org-Grp-196	LH	E	Group 207	27	2	Inc-B	Non-Matched(gt) marked Inconclusive	Y-E	New	Y	π 111_2014-06_21	Y	π 111_2014-06_21	E	π 78_2016-04_35	Bullet	NM	Beretta	Y	E	LH	E	1
Org-Grp-196	LH	E	Group 207	28	2	ID---provide basis	Correct-Match	2-2	New	2		2		2		Bullet	M	Non_Ber	2	2	LH	E	1
Org-Grp-196	LH	E	Group 207	29	2	ID---provide basis	Correct-Match	11-11	New	11		11		11		Bullet	M	Non_Ber	11	11	LH	E	1
Org-Grp-196	LH	E	Group 207	30	2	ID---provide basis	Correct-Match	10-10	New	10		10		10		Bullet	M	Non_Ber	10	10	LH	E	1
Org-Grp-72	GT	E	Group 208	16	2	ID---provide basis	Incorrect-actually Non Match(gt)	A-F	New	A	π 154_2016-08_35	A	π 154_2016-08_35	F	π 165_2016.08_91	Bullet	NM	Beretta	A	F	GT	E	1
Org-Grp-72	GT	E	Group 208	17	2	ID---provide basis	Correct-Match	X-X	New	X	π 154_2016-08_35	X	π 154_2016-08_35	X	π 154_2016-08_35	Bullet	M	Beretta	X	X	GT	E	1
Org-Grp-72	GT	E	Group 208	18	2	Inc-A	Non-Matched(gt) marked Inconclusive	8-1	New	8		8		1		Bullet	NM	Non_Ber	8	1	GT	E	1
Org-Grp-72	GT	E	Group 208	19	2	ID---provide basis	Incorrect-actually Non Match(gt)	B-G	New	B	π 75_2016-04_96	B	π 75_2016-04_96	G	π 78_2016-04_188	Bullet	NM	Beretta	B	G	GT	E	1
Org-Grp-72	GT	E	Group 208	20	2	ID---provide basis	Correct-Match	W-W	New	W	π 78_2016-04_35	W	π 78_2016-04_35	W	π 78_2016-04_35	Bullet	M	Beretta	W	W	GT	E	1
Org-Grp-72	GT	E	Group 208	21	2	Inc-A	Non-Matched(gt) marked Inconclusive	Y-C	New	Y	π 111_2014-06_21	Y	π 111_2014-06_21	C	π 02_2016-01_94	Bullet	NM	Beretta	Y	C	GT	E	1
Org-Grp-72	GT	E	Group 208	22	2	Inc-C	Non-Matched(gt) marked Inconclusive	7-11	New	7		7		11		Bullet	NM	Non_Ber	7	11	GT	E	1
Org-Grp-72	GT	E	Group 208	23	1	ID---provide basis	Correct-Match	6-6	New	6		6		6		Bullet	M	Non_Ber	6	6	GT	E	1
Org-Grp-72	GT	E	Group 208	24	1	Inc-B	Non-Matched(gt) marked Inconclusive	AA-E	New	AA	π 02_2016-01_81	AA	π 02_2016-01_81	E	π 78_2016-04_35	Bullet	NM	Beretta	AA	E	GT	E	1
Org-Grp-72	GT	E	Group 208	25	2	Unsuitable-Lack of sufficent marks on QUESTIONED sample	Marked Unsuitable	9-2	New	9		9		2		Bullet	NM	Non_Ber	9	2	GT	E	1
Org-Grp-72	GT	E	Group 208	26	2	Inc-C	Non-Matched(gt) marked Inconclusive	Z-D	New	Z	π 116_2016-06_119	Z	π 116_2016-06_119	D	π 78_2016-04_35	Bullet	NM	Beretta	Z	D	GT	E	1
Org-Grp-72	GT	E	Group 208	27	2	Inc-A	Non-Matched(gt) marked Inconclusive	10-3	New	10		10		3		Bullet	NM	Non_Ber	10	3	GT	E	1
Org-Grp-72	GT	E	Group 208	28	2	ID---provide basis	Correct-Match	V-V	New	V	π 78_2016-04_35	V	π 78_2016-04_35	V	π 78_2016-04_35	Bullet	M	Beretta	V	V	GT	E	1
Org-Grp-72	GT	E	Group 208	29	2	ID---provide basis	Correct-Match	U-U	New	U	π 116_2016-06_179	U	π 116_2016-06_179	U	π 116_2016-06_179	Bullet	M	Beretta	U	U	GT	E	1
Org-Grp-72	GT	E	Group 208	30	2	ID---provide basis	Correct-Match	T-T	New	T	π 78_2016-04_35	T	π 78_2016-04_35	T	π 78_2016-04_35	Bullet	M	Beretta	T	T	GT	E	1
Org-Grp-270	VM	I	Group 209	16	2	Inc-C	Non-Matched(gt) marked Inconclusive	Q-W	New	Q	π 02_2016-01_90	Q	π 02_2016-01_90	W	π 78_2016-04_35	Bullet	NM	Beretta	Q	W	VM	I	2
Org-Grp-270	VM	I	Group 209	17	2	Inc-B	Non-Matched(gt) marked Inconclusive	U-AA	New	U	π 116_2016-06_179	U	π 116_2016-06_179	AA	π 02_2016-01_81	Bullet	NM	Beretta	U	AA	VM	I	2
Org-Grp-270	VM	I	Group 209	18	2	ID---provide basis	Correct-Match	N-N	New	N	π 78_2016-04_35	N	π 78_2016-04_35	N	π 78_2016-04_35	Bullet	M	Beretta	N	N	VM	I	2
Org-Grp-270	VM	I	Group 209	19	2	Inc-B	Non-Matched(gt) marked Inconclusive	7-1	New	7		7		1		Bullet	NM	Non_Ber	7	1	VM	I	2
Org-Grp-270	VM	I	Group 209	20	2	Inc-B	Non-Matched(gt) marked Inconclusive	8-2	New	8		8		2		Bullet	NM	Non_Ber	8	2	VM	I	2
Org-Grp-270	VM	I	Group 209	21	2	ID---provide basis	Correct-Match	O-O	New	O	π 116_2016-06_125	O	π 116_2016-06_125	O	π 116_2016-06_125	Bullet	M	Beretta	O	O	VM	I	2
Org-Grp-270	VM	I	Group 209	22	0	Inc-B	Non-Matched(gt) marked Inconclusive	9-3	New	9		9		3		Bullet	NM	Non_Ber	9	3	VM	I	2
Org-Grp-270	VM	I	Group 209	23	2	Inc-B	Non-Matched(gt) marked Inconclusive	S-Y	New	S	π 154_2016-08_125	S	π 154_2016-08_125	Y	π 111_2014-06_21	Bullet	NM	Beretta	S	Y	VM	I	2
Org-Grp-270	VM	I	Group 209	24	2	Inc-B	Non-Matched(gt) marked Inconclusive	T-Z	New	T	π 78_2016-04_35	T	π 78_2016-04_35	Z	π 116_2016-06_119	Bullet	NM	Beretta	T	Z	VM	I	2
Org-Grp-270	VM	I	Group 209	25	2	ID---provide basis	Correct-Match	L-L	New	L	π 75_2016-04_96	L	π 75_2016-04_96	L	π 75_2016-04_96	Bullet	M	Beretta	L	L	VM	I	2
Org-Grp-270	VM	I	Group 209	26	2	ID---provide basis	Correct-Match	M-M	New	M	π 78_2016-04_35	M	π 78_2016-04_35	M	π 78_2016-04_35	Bullet	M	Beretta	M	M	VM	I	2
Org-Grp-270	VM	I	Group 209	27	2	Inc-B	Non-Matched(gt) marked Inconclusive	R-X	New	R	π 78_2016-04_35	R	π 78_2016-04_35	X	π 154_2016-08_35	Bullet	NM	Beretta	R	X	VM	I	2
Org-Grp-270	VM	I	Group 209	28	0	Inc-B	Non-Matched(gt) marked Inconclusive	10-4	New	10		10		4		Bullet	NM	Non_Ber	10	4	VM	I	2
Org-Grp-270	VM	I	Group 209	29	2	Inc-B	Non-Matched(gt) marked Inconclusive	6-11	New	6		6		11		Bullet	NM	Non_Ber	6	11	VM	I	2
Org-Grp-270	VM	I	Group 209	30	2	Inc-B	Non-Matched(gt) marked Inconclusive	P-V	New	P	π 154_2016-08_96	P	π 154_2016-08_96	V	π 78_2016-04_35	Bullet	NM	Beretta	P	V	VM	I	2
Org-Grp-107	PO	B	Group 21	16	2	Inc-A	Non-Matched(gt) marked Inconclusive	3-8	New	3		3		8		Bullet	NM	Non_Ber	3	8	PO	B	1
Org-Grp-107	PO	B	Group 21	17	2	Inc-C	Non-Matched(gt) marked Inconclusive	C-I	New	C	π 02_2016-01_94	C	π 02_2016-01_94	I	π 78_2016-04_35	Bullet	NM	Beretta	C	I	PO	B	1
Org-Grp-107	PO	B	Group 21	18	2	ID---provide basis	Correct-Match	W-W	New	W	π 78_2016-04_35	W	π 78_2016-04_35	W	π 78_2016-04_35	Bullet	M	Beretta	W	W	PO	B	1
Org-Grp-107	PO	B	Group 21	19	2	Inc-A	Non-Matched(gt) marked Inconclusive	D-J	New	D	π 78_2016-04_35	D	π 78_2016-04_35	J	π 154_2016-08_125	Bullet	NM	Beretta	D	J	PO	B	1
Org-Grp-107	PO	B	Group 21	20	2	Inc-C	Non-Matched(gt) marked Inconclusive	B-H	New	B	π 75_2016-04_96	B	π 75_2016-04_96	H	π 154_2016-08_188	Bullet	NM	Beretta	B	H	PO	B	1
Org-Grp-107	PO	B	Group 21	21	2	Inc-A	Non-Matched(gt) marked Inconclusive	4-9	New	4		4		9		Bullet	NM	Non_Ber	4	9	PO	B	1
Org-Grp-107	PO	B	Group 21	22	2	ID---provide basis	Correct-Match	X-X	New	X	π 154_2016-08_35	X	π 154_2016-08_35	X	π 154_2016-08_35	Bullet	M	Beretta	X	X	PO	B	1
Org-Grp-107	PO	B	Group 21	23	2	ID---provide basis	Correct-Match	V-V	New	V	π 78_2016-04_35	V	π 78_2016-04_35	V	π 78_2016-04_35	Bullet	M	Beretta	V	V	PO	B	1
Org-Grp-107	PO	B	Group 21	24	2	ID---provide basis	Correct-Match	Y-Y	New	Y	π 111_2014-06_21	Y	π 111_2014-06_21	Y	π 111_2014-06_21	Bullet	M	Beretta	Y	Y	PO	B	1
Org-Grp-107	PO	B	Group 21	25	2	Inc-C	Non-Matched(gt) marked Inconclusive	1-6	New	1		1		6		Bullet	NM	Non_Ber	1	6	PO	B	1
Org-Grp-107	PO	B	Group 21	26	2	Inc-A	Non-Matched(gt) marked Inconclusive	Z-E	New	Z	π 116_2016-06_35	Z	π 116_2016-06_35	E	π 78_2016-04_35	Bullet	NM	Beretta	Z	E	PO	B	1
Org-Grp-107	PO	B	Group 21	27	2	Inc-C	Non-Matched(gt) marked Inconclusive	5-10	New	5		5		10		Bullet	NM	Non_Ber	5	10	PO	B	1
Org-Grp-107	PO	B	Group 21	28	2	Inc-C	Non-Matched(gt) marked Inconclusive	A-G	New	A	π 154_2016-08_35	A	π 154_2016-08_35	G	π 78_2016-04_188	Bullet	NM	Beretta	A	G	PO	B	1
Org-Grp-107	PO	B	Group 21	29	2	Inc-C	Non-Matched(gt) marked Inconclusive	AA-F	New	AA	π 02_2016-01_81	AA	π 02_2016-01_81	F	π 165_2016-08_96	Bullet	NM	Beretta	AA	F	PO	B	1
Org-Grp-107	PO	B	Group 21	30	2	Inc-C	Non-Matched(gt) marked Inconclusive	2-7	New	2		2		7		Bullet	NM	Non_Ber	2	7	PO	B	1
Org-Grp-103	QA	D	Group 210	16	2	Inc-C	Non-Matched(gt) marked Inconclusive	O-U	New	O	π 116_2016-06_125	O	π 116_2016-06_125	U	π 116_2016-06_179	Bullet	NM	Beretta	O	U	QA	D	1
Org-Grp-103	QA	D	Group 210	17	2	Inc-C	Non-Matched(gt) marked Inconclusive	K-Q	New	K	π 75_2016-04_96	K	π 75_2016-04_96	Q	π 02_2016-01_90	Bullet	NM	Beretta	K	Q	QA	D	1
Org-Grp-103	QA	D	Group 210	18	2	Inc-C	Non-Matched(gt) marked Inconclusive	J-P	New	J	π 154_2016-08_125	J	π 154_2016-08_125	P	π 154_2016-08_96	Bullet	NM	Beretta	J	P	QA	D	1
Org-Grp-103	QA	D	Group 210	19	2	Elim-Using Difference in Individual Characteristics	Correct-NonMatch	M-S	New	M	π 78_2016-04_35	M	π 78_2016-04_35	S	π 154_2016-08_125	Bullet	NM	Beretta	M	S	QA	D	1
Org-Grp-103	QA	D	Group 210	20	2	Inc-C	Non-Matched(gt) marked Inconclusive	L-R	New	L	π 75_2016-04_96	L	π 75_2016-04_96	R	π 78_2016-04_35	Bullet	NM	Beretta	L	R	QA	D	1
Org-Grp-103	QA	D	Group 210	21	0	Unsuitable-Lack of sufficent marks on KNOWN samples	Marked Unsuitable	6-11	New	6		6		11		Bullet	NM	Non_Ber	6	11	QA	D	1
Org-Grp-103	QA	D	Group 210	22	2	ID---provide basis	Correct-Match	G-G	New	G	π 78_2016-04_188	G	π 78_2016-04_188	G	π 78_2016-04_188	Bullet	M	Beretta	G	G	QA	D	1
Org-Grp-103	QA	D	Group 210	23	2	Elim-Using Difference in Individual Characteristics	Correct-NonMatch	N-T	New	N	π 78_2016-04_35	N	π 78_2016-04_35	T	π 78_2016-04_35	Bullet	NM	Beretta	N	T	QA	D	1
Org-Grp-103	QA	D	Group 210	24	2	Inc-C	Non-Matched(gt) marked Inconclusive	7-1	New	7		7		1		Bullet	NM	Non_Ber	7	1	QA	D	1
Org-Grp-103	QA	D	Group 210	25	2	Inc-B	Non-Matched(gt) marked Inconclusive	3-8	New	3		3		8		Bullet	NM	Non_Ber	3	8	QA	D	1
Org-Grp-103	QA	D	Group 210	26	2	Inc-B	Non-Matched(gt) marked Inconclusive	4-9	New	4		4		9		Bullet	NM	Non_Ber	4	9	QA	D	1
Org-Grp-103	QA	D	Group 210	27	2	ID---provide basis	Correct-Match	F-F	New	F	π 165_2016.08_91	F	π 165_2016.08_91	F	π 78_2016-04_188	Bullet	M	Beretta	F	F	QA	D	1
Org-Grp-103	QA	D	Group 210	28	2	ID---provide basis	Correct-Match	H-H	New	H	π 165_2016-08_96	H	π 165_2016-08_96	H	π 02_2016-01_94	Bullet	M	Beretta	H	H	QA	D	1
Org-Grp-103	QA	D	Group 210	29	2	Inc-C	Non-Matched(gt) marked Inconclusive	5-10	New	5		5		10		Bullet	NM	Non_Ber	5	10	QA	D	1
Org-Grp-103	QA	D	Group 210	30	2	Elim-Using Difference in Individual Characteristics	Incorrect-actually Match(gt)	I-I	New	I	π 78_2016-04_35	I	π 78_2016-04_35	I	π 78_2016-04_35	Bullet	M	Beretta	I	I	QA	D	1
Org-Grp-113	QX	D	Group 211	16	2	Inc-C	Non-Matched(gt) marked Inconclusive	T-AA	New	T	π 78_2016-04_35	T	π 78_2016-04_35	AA	π 02_2016-01_81	Bullet	NM	Beretta	T	AA	QX	D	1
Org-Grp-113	QX	D	Group 211	17	0	Inc-C	Non-Matched(gt) marked Inconclusive	1-2	New	1		1		2		Bullet	NM	Non_Ber	1	2	QX	D	1
Org-Grp-113	QX	D	Group 211	18	0	Inc-C	Match(gt) marked Inconclusive	11-11	New	11		11		11		Bullet	M	Non_Ber	11	11	QX	D	1
Org-Grp-113	QX	D	Group 211	19	2	Inc-A	Match(gt) marked Inconclusive	8-8	New	8		8		8		Bullet	M	Non_Ber	8	8	QX	D	1
Org-Grp-113	QX	D	Group 211	20	2	Inc-A	Non-Matched(gt) marked Inconclusive	V-B	New	V	π 78_2016-04_35	V	π 78_2016-04_35	B	π 75_2016-04_96	Bullet	NM	Beretta	V	B	QX	D	1
Org-Grp-113	QX	D	Group 211	21	2	Inc-C	Non-Matched(gt) marked Inconclusive	W-C	New	W	π 78_2016-04_35	W	π 78_2016-04_35	C	π 02_2016-01_94	Bullet	NM	Beretta	W	C	QX	D	1
Org-Grp-113	QX	D	Group 211	22	2	Inc-A	Non-Matched(gt) marked Inconclusive	X-D	New	X	π 154_2016-08_35	X	π 154_2016-08_35	D	π 78_2016-04_35	Bullet	NM	Beretta	X	D	QX	D	1
Org-Grp-113	QX	D	Group 211	23	2	Elim-Using Difference in Individual Characteristics	Correct-NonMatch	S-Z	New	S	π 154_2016-08_125	S	π 154_2016-08_125	Z	π 116_2016-06_35	Bullet	NM	Beretta	S	Z	QX	D	1
Org-Grp-113	QX	D	Group 211	24	2	Inc-B	Match(gt) marked Inconclusive	10-10	New	10		10		10		Bullet	M	Non_Ber	10	10	QX	D	1
Org-Grp-113	QX	D	Group 211	25	2	Inc-B	Non-Matched(gt) marked Inconclusive	Y-E	New	Y	π 111_2014-06_21	Y	π 111_2014-06_21	E	π 78_2016-04_35	Bullet	NM	Beretta	Y	E	QX	D	1
Org-Grp-113	QX	D	Group 211	26	2	Inc-C	Non-Matched(gt) marked Inconclusive	U-A	New	U	π 116_2016-06_179	U	π 116_2016-06_179	A	π 154_2016-08_35	Bullet	NM	Beretta	U	A	QX	D	1
Org-Grp-113	QX	D	Group 211	27	0	Inc-A	Match(gt) marked Inconclusive	9-9	New	9		9		9		Bullet	M	Non_Ber	9	9	QX	D	1
Org-Grp-113	QX	D	Group 211	28	2	ID---provide basis	Correct-Match	R-R	New	R	π 78_2016-04_35	R	π 78_2016-04_35	R	π 78_2016-04_35	Bullet	M	Beretta	R	R	QX	D	1
Org-Grp-113	QX	D	Group 211	29	2	Inc-A	Match(gt) marked Inconclusive	P-P	New	P	π 154_2016-08_96	P	π 154_2016-08_96	P	π 154_2016-08_96	Bullet	M	Beretta	P	P	QX	D	1
Org-Grp-113	QX	D	Group 211	30	2	ID---provide basis	Correct-Match	Q-Q	New	Q	π 116_2016-06_179	Q	π 116_2016-06_179	Q	π 02_2016-01_90	Bullet	M	Beretta	Q	Q	QX	D	1
Org-Grp-34	EV	C	Group 212	16	2	ID---provide basis	Correct-Match	Z-Z	New	Z	π 116_2016-06_119	Z	π 116_2016-06_119	Z	π 116_2016-06_119	Bullet	M	Beretta	Z	Z	EV	C	1
Org-Grp-34	EV	C	Group 212	17	2	ID---provide basis	Correct-Match	Y-Y	New	Y	π 111_2014-06_21	Y	π 111_2014-06_21	Y	π 111_2014-06_21	Bullet	M	Beretta	Y	Y	EV	C	1
Org-Grp-34	EV	C	Group 212	18	2	Elim-Using Difference in Individual Characteristics	Incorrect-actually Match(gt)	X-X	New	X	π 154_2016-08_35	X	π 154_2016-08_35	X	π 154_2016-08_35	Bullet	M	Beretta	X	X	EV	C	1
Org-Grp-34	EV	C	Group 212	19	2	ID---provide basis	Correct-Match	3-3	New	3		3		3		Bullet	M	Non_Ber	3	3	EV	C	1
Org-Grp-34	EV	C	Group 212	20	2	Inc-A	Match(gt) marked Inconclusive	4-4	New	4		4		4		Bullet	M	Non_Ber	4	4	EV	C	1
Org-Grp-34	EV	C	Group 212	21	2	Elim-Using Difference in Individual Characteristics	Correct-NonMatch	E-L	New	E	π 78_2016-04_35	E	π 78_2016-04_35	L	π 75_2016-04_96	Bullet	NM	Beretta	E	L	EV	C	1
Org-Grp-34	EV	C	Group 212	22	2	Elim-Using Difference in Individual Characteristics	Correct-NonMatch	A-H	New	A	π 154_2016-08_35	A	π 154_2016-08_35	H	π 02_2016-01_94	Bullet	NM	Beretta	A	H	EV	C	1
Org-Grp-34	EV	C	Group 212	23	2	Elim-Using Difference in Individual Characteristics	Correct-NonMatch	6-7	New	6		6		7		Bullet	NM	Non_Ber	6	7	EV	C	1
Org-Grp-34	EV	C	Group 212	24	2	Elim-Using Difference in Individual Characteristics	Correct-NonMatch	B-I	New	B	π 75_2016-04_96	B	π 75_2016-04_96	I	π 78_2016-04_35	Bullet	NM	Beretta	B	I	EV	C	1
Org-Grp-34	EV	C	Group 212	25	2	Elim-Using Difference in Individual Characteristics	Correct-NonMatch	C-J	New	C	π 02_2016-01_94	C	π 02_2016-01_94	J	π 154_2016-08_125	Bullet	NM	Beretta	C	J	EV	C	1
Org-Grp-34	EV	C	Group 212	26	2	Elim-Using Difference in Individual Characteristics	Correct-NonMatch	F-M	New	F	π 78_2016-04_188	F	π 78_2016-04_188	M	π 78_2016-04_35	Bullet	NM	Beretta	F	M	EV	C	1
Org-Grp-34	EV	C	Group 212	27	2	ID---provide basis	Correct-Match	5-5	New	5		5		5		Bullet	M	Non_Ber	5	5	EV	C	1
Org-Grp-34	EV	C	Group 212	28	2	Inc-C	Match(gt) marked Inconclusive	2-2	New	2		2		2		Bullet	M	Non_Ber	2	2	EV	C	1
Org-Grp-34	EV	C	Group 212	29	2	Elim-Using Difference in Individual Characteristics	Correct-NonMatch	D-K	New	D	π 78_2016-04_35	D	π 78_2016-04_35	K	π 75_2016-04_96	Bullet	NM	Beretta	D	K	EV	C	1
Org-Grp-34	EV	C	Group 212	30	2	Elim-Using Difference in Individual Characteristics	Correct-NonMatch	AA-G	New	AA	π 02_2016-01_81	AA	π 02_2016-01_81	G	π 78_2016-04_188	Bullet	NM	Beretta	AA	G	EV	C	1
Org-Grp-162	XX	C	Group 213	16	2	Inc-B	Non-Matched(gt) marked Inconclusive	O-X	New	O	π 116_2016-06_125	O	π 116_2016-06_125	X	π 154_2016-08_35	Bullet	NM	Beretta	O	X	XX	C	1
Org-Grp-162	XX	C	Group 213	17	2	Inc-C	Match(gt) marked Inconclusive	4-4	New	4		4		4		Bullet	M	Non_Ber	4	4	XX	C	1
Org-Grp-162	XX	C	Group 213	18	2	Inc-C	Non-Matched(gt) marked Inconclusive	N-W	New	N	π 78_2016-04_35	N	π 78_2016-04_35	W	π 78_2016-04_35	Bullet	NM	Beretta	N	W	XX	C	1
Org-Grp-162	XX	C	Group 213	19	2	Inc-B	Non-Matched(gt) marked Inconclusive	8-11	New	8		8		11		Bullet	NM	Non_Ber	8	11	XX	C	1
Org-Grp-162	XX	C	Group 213	20	2	Inc-A	Non-Matched(gt) marked Inconclusive	S-A	New	S	π 154_2016-08_35	S	π 154_2016-08_35	A	π 154_2016-08_35	Bullet	NM	Beretta	S	A	XX	C	1
Org-Grp-162	XX	C	Group 213	21	2	ID---provide basis	Correct-Match	J-J	New	J	π 154_2016-08_125	J	π 154_2016-08_125	J	π 154_2016-08_125	Bullet	M	Beretta	J	J	XX	C	1
Org-Grp-162	XX	C	Group 213	22	2	ID---provide basis	Correct-Match	5-5	New	5		5		5		Bullet	M	Non_Ber	5	5	XX	C	1
Org-Grp-162	XX	C	Group 213	23	2	Inc-A	Non-Matched(gt) marked Inconclusive	Q-Z	New	Q	π 02_2016-01_90	Q	π 02_2016-01_90	Z	π 116_2016-06_119	Bullet	NM	Beretta	Q	Z	XX	C	1
Org-Grp-162	XX	C	Group 213	24	2	Inc-C	Non-Matched(gt) marked Inconclusive	K-T	New	K	π 75_2016-04_96	K	π 75_2016-04_96	T	π 78_2016-04_35	Bullet	NM	Beretta	K	T	XX	C	1
Org-Grp-162	XX	C	Group 213	25	2	Inc-B	Non-Matched(gt) marked Inconclusive	6-9	New	6		6		9		Bullet	NM	Non_Ber	6	9	XX	C	1
Org-Grp-162	XX	C	Group 213	26	2	Inc-C	Non-Matched(gt) marked Inconclusive	M-V	New	M	π 78_2016-04_35	M	π 78_2016-04_35	V	π 78_2016-04_35	Bullet	NM	Beretta	M	V	XX	C	1
Org-Grp-162	XX	C	Group 213	27	2	Elim-Using Difference in Individual Characteristics	Correct-NonMatch	L-U	New	L	π 75_2016-04_96	L	π 75_2016-04_96	U	π 116_2016-06_179	Bullet	NM	Beretta	L	U	XX	C	1
Org-Grp-162	XX	C	Group 213	28	2	Elim-Using Difference in Individual Characteristics	Correct-NonMatch	R-AA	New	R	π 78_2016-04_35	R	π 78_2016-04_35	AA	π 02_2016-01_81	Bullet	NM	Beretta	R	AA	XX	C	1
Org-Grp-162	XX	C	Group 213	29	2	Inc-C	Non-Matched(gt) marked Inconclusive	P-Y	New	P	π 154_2016-08_96	P	π 154_2016-08_96	Y	π 111_2014-06_21	Bullet	NM	Beretta	P	Y	XX	C	1
Org-Grp-162	XX	C	Group 213	30	2	Elim-Using Difference in Class Characteristics	Correct-NonMatch	7-10	New	7		7		10		Bullet	NM	Non_Ber	7	10	XX	C	1
Org-Grp-86	SV	B	Group 214	16	2	Inc-B	Non-Matched(gt) marked Inconclusive	1-6	New	1		1		6		Bullet	NM	Non_Ber	1	6	SV	B	1
Org-Grp-86	SV	B	Group 214	17	2	Elim-Using Difference in Individual Characteristics	Correct-NonMatch	U-AA	New	U	π 116_2016-06_179	U	π 116_2016-06_179	AA	π 02_2016-01_81	Bullet	NM	Beretta	U	AA	SV	B	1
Org-Grp-86	SV	B	Group 214	18	2	Elim-Using Difference in Individual Characteristics	Correct-NonMatch	T-Z	New	T	π 78_2016-04_35	T	π 78_2016-04_35	Z	π 116_2016-06_119	Bullet	NM	Beretta	T	Z	SV	B	1
Org-Grp-86	SV	B	Group 214	19	2	ID---provide basis	Correct-Match	R-R	New	R	π 78_2016-04_35	R	π 78_2016-04_35	R	π 78_2016-04_35	Bullet	M	Beretta	R	R	SV	B	1
Org-Grp-86	SV	B	Group 214	20	2	Inc-B	Non-Matched(gt) marked Inconclusive	V-A	New	V	π 78_2016-04_35	V	π 78_2016-04_35	A	π 154_2016-08_35	Bullet	NM	Beretta	V	A	SV	B	1
Org-Grp-86	SV	B	Group 214	21	2	Elim-Using Difference in Individual Characteristics	Correct-NonMatch	X-C	New	X	π 154_2016-08_35	X	π 154_2016-08_35	C	π 02_2016-01_94	Bullet	NM	Beretta	X	C	SV	B	1
Org-Grp-86	SV	B	Group 214	22	2	Elim-Using Difference in Individual Characteristics	Correct-NonMatch	2-7	New	2		2		7		Bullet	NM	Non_Ber	2	7	SV	B	1
Org-Grp-86	SV	B	Group 214	23	2	ID---provide basis	Correct-Match	O-O	New	O	π 116_2016-06_125	O	π 116_2016-06_125	O	π 116_2016-06_125	Bullet	M	Beretta	O	O	SV	B	1
Org-Grp-86	SV	B	Group 214	24	2	Inc-B	Non-Matched(gt) marked Inconclusive	3-8	New	3		3		8		Bullet	NM	Non_Ber	3	8	SV	B	1
Org-Grp-86	SV	B	Group 214	25	2	Inc-B	Non-Matched(gt) marked Inconclusive	10-4	New	10		10		4		Bullet	NM	Non_Ber	10	4	SV	B	1
Org-Grp-86	SV	B	Group 214	26	2	ID---provide basis	Correct-Match	P-P	New	P	π 154_2016-08_96	P	π 154_2016-08_96	P	π 154_2016-08_96	Bullet	M	Beretta	P	P	SV	B	1
Org-Grp-86	SV	B	Group 214	27	2	Elim-Using Difference in Individual Characteristics	Correct-NonMatch	S-Y	New	S	π 154_2016-08_35	S	π 154_2016-08_35	Y	π 111_2014-06_21	Bullet	NM	Beretta	S	Y	SV	B	1
Org-Grp-86	SV	B	Group 214	28	2	ID---provide basis	Correct-Match	Q-Q	New	Q	π 02_2016-01_90	Q	π 02_2016-01_90	Q	π 02_2016-01_90	Bullet	M	Beretta	Q	Q	SV	B	1
Org-Grp-86	SV	B	Group 214	29	2	Inc-B	Non-Matched(gt) marked Inconclusive	11-5	New	11		11		5		Bullet	NM	Non_Ber	11	5	SV	B	1
Org-Grp-86	SV	B	Group 214	30	2	Elim-Using Difference in Individual Characteristics	Correct-NonMatch	W-B	New	W	π 78_2016-04_35	W	π 78_2016-04_35	B	π 75_2016-04_96	Bullet	NM	Beretta	W	B	SV	B	1
Org-Grp-14	WJ	A	Group 215	16	2	Elim-Using Difference in Individual Characteristics	Correct-NonMatch	7-11	New	7		7		11		Bullet	NM	Non_Ber	7	11	WJ	A	1
Org-Grp-14	WJ	A	Group 215	17	2	Inc-C	Non-Matched(gt) marked Inconclusive	8-1	New	8		8		1		Bullet	NM	Non_Ber	8	1	WJ	A	1
Org-Grp-14	WJ	A	Group 215	18	2	Elim-Using Difference in Individual Characteristics	Incorrect-actually Match(gt)	J-J	New	J	π 154_2016-08_125	J	π 154_2016-08_125	J	π 154_2016-08_125	Bullet	M	Beretta	J	J	WJ	A	1
Org-Grp-14	WJ	A	Group 215	19	2	Elim-Using Difference in Individual Characteristics	Correct-NonMatch	M-R	New	M	π 78_2016-04_35	M	π 78_2016-04_35	R	π 78_2016-04_35	Bullet	NM	Beretta	M	R	WJ	A	1
Org-Grp-14	WJ	A	Group 215	20	2	Inc-A	Match(gt) marked Inconclusive	I-I	New	I	π 78_2016-04_35	I	π 78_2016-04_35	I	π 78_2016-04_35	Bullet	M	Beretta	I	I	WJ	A	1
Org-Grp-14	WJ	A	Group 215	21	1	Inc-B	Non-Matched(gt) marked Inconclusive	10-3	New	10		10		3		Bullet	NM	Non_Ber	10	3	WJ	A	1
Org-Grp-14	WJ	A	Group 215	22	2	ID---provide basis	Correct-Match	6-6	New	6		6		6		Bullet	M	Non_Ber	6	6	WJ	A	1
Org-Grp-14	WJ	A	Group 215	23	2	ID---provide basis	Correct-Match	H-H	New	H	π 165_2016-08_96	H	π 165_2016-08_96	H	π 165_2016-08_96	Bullet	M	Beretta	H	H	WJ	A	1
Org-Grp-14	WJ	A	Group 215	24	2	Elim-Using Difference in Individual Characteristics	Correct-NonMatch	9-2	New	9		9		2		Bullet	NM	Non_Ber	9	2	WJ	A	1
Org-Grp-14	WJ	A	Group 215	25	2	Elim-Using Difference in Individual Characteristics	Correct-NonMatch	P-U	New	P	π 154_2016-08_96	P	π 154_2016-08_96	U	π 116_2016-06_179	Bullet	NM	Beretta	P	U	WJ	A	1
Org-Grp-14	WJ	A	Group 215	26	2	ID---provide basis	Correct-Match	G-G	New	G	π 78_2016-04_188	G	π 78_2016-04_188	G	π 78_2016-04_188	Bullet	M	Beretta	G	G	WJ	A	1
Org-Grp-14	WJ	A	Group 215	27	2	Elim	Correct-NonMatch	N-S	New	N	π 78_2016-04_35	N	π 78_2016-04_35	S	π 154_2016-08_35	Bullet	NM	Beretta	N	S	WJ	A	1
Org-Grp-14	WJ	A	Group 215	28	2	ID---provide basis	Correct-Match	K-K	New	K	π 75_2016-04_96	K	π 75_2016-04_96	K	π 75_2016-04_96	Bullet	M	Beretta	K	K	WJ	A	1
Org-Grp-14	WJ	A	Group 215	29	2	Elim-Using Difference in Individual Characteristics	Correct-NonMatch	L-Q	New	L	π 75_2016-04_96	L	π 75_2016-04_96	Q	π 116_2016-06_179	Bullet	NM	Beretta	L	Q	WJ	A	1
Org-Grp-14	WJ	A	Group 215	30	2	Elim-Using Difference in Individual Characteristics	Correct-NonMatch	O-T	New	O	π 116_2016-06_125	O	π 116_2016-06_125	T	π 78_2016-04_35	Bullet	NM	Beretta	O	T	WJ	A	1
Org-Grp-19	SG	E	Group 216	16	2	Inc-B	Non-Matched(gt) marked Inconclusive	N-V	New	N	π 78_2016-04_35	N	π 78_2016-04_35	V	π 78_2016-04_35	Bullet	NM	Beretta	N	V	SG	E	1
Org-Grp-19	SG	E	Group 216	17	0	Unsuitable-Lack of sufficent marks on QUESTIONED and KNOWN samples	Marked Unsuitable	2-2	New	2		2		2		Bullet	M	Non_Ber	2	2	SG	E	1
Org-Grp-19	SG	E	Group 216	18	0	Unsuitable-Lack of sufficent marks on QUESTIONED and KNOWN samples	Marked Unsuitable	4-6	New	4		4		6		Bullet	NM	Non_Ber	4	6	SG	E	1
Org-Grp-19	SG	E	Group 216	19	2	Inc-B	Non-Matched(gt) marked Inconclusive	S-AA	New	S	π 154_2016-08_35	S	π 154_2016-08_35	AA	π 02_2016-01_81	Bullet	NM	Beretta	S	AA	SG	E	1
Org-Grp-19	SG	E	Group 216	20	2	Elim-Using Difference in Individual Characteristics	Correct-NonMatch	M-U	New	M	π 78_2016-04_35	M	π 78_2016-04_35	U	π 116_2016-06_179	Bullet	NM	Beretta	M	U	SG	E	1
Org-Grp-19	SG	E	Group 216	21	2	ID---provide basis	Correct-Match	1-1	New	1		1		1		Bullet	M	Non_Ber	1	1	SG	E	1
Org-Grp-19	SG	E	Group 216	22	0	Unsuitable-Lack of sufficent marks on KNOWN samples	Marked Unsuitable	5-7	New	5		5		7		Bullet	NM	Non_Ber	5	7	SG	E	1
Org-Grp-19	SG	E	Group 216	23	2	Inc-B	Non-Matched(gt) marked Inconclusive	P-X	New	P	π 154_2016-08_96	P	π 154_2016-08_96	X	π 154_2016-08_35	Bullet	NM	Beretta	P	X	SG	E	1
Org-Grp-19	SG	E	Group 216	24	2	Inc-B	Non-Matched(gt) marked Inconclusive	R-Z	New	R	π 78_2016-04_35	R	π 78_2016-04_35	Z	π 116_2016-06_119	Bullet	NM	Beretta	R	Z	SG	E	1
Org-Grp-19	SG	E	Group 216	25	2	ID---provide basis	Correct-Match	K-K	New	K	π 75_2016-04_96	K	π 75_2016-04_96	K	π 75_2016-04_96	Bullet	M	Beretta	K	K	SG	E	1
Org-Grp-19	SG	E	Group 216	26	2	Inc-B	Non-Matched(gt) marked Inconclusive	Q-Y	New	Q	π 02_2016-01_90	Q	π 02_2016-01_90	Y	π 111_2014-06_21	Bullet	NM	Beretta	Q	Y	SG	E	1
Org-Grp-19	SG	E	Group 216	27	2	Inc-B	Non-Matched(gt) marked Inconclusive	O-W	New	O	π 116_2016-06_125	O	π 116_2016-06_125	W	π 78_2016-04_35	Bullet	NM	Beretta	O	W	SG	E	1
Org-Grp-19	SG	E	Group 216	28	0	Unsuitable-Lack of sufficent marks on QUESTIONED and KNOWN samples	Marked Unsuitable	3-3	New	3		3		3		Bullet	M	Non_Ber	3	3	SG	E	1
Org-Grp-19	SG	E	Group 216	29	2	Elim-Using Difference in Individual Characteristics	Correct-NonMatch	L-T	New	L	π 75_2016-04_96	L	π 75_2016-04_96	T	π 78_2016-04_35	Bullet	NM	Beretta	L	T	SG	E	1
Org-Grp-19	SG	E	Group 216	30	2	ID---provide basis	Correct-Match	J-J	New	J	π 154_2016-08_125	J	π 154_2016-08_125	J	π 154_2016-08_125	Bullet	M	Beretta	J	J	SG	E	1
Org-Grp-127	JE	B	Group 217	16	2	Inc-B	Non-Matched(gt) marked Inconclusive	2-4	New	2		2		4		Bullet	NM	Non_Ber	2	4	JE	B	1
Org-Grp-127	JE	B	Group 217	17	2	Inc-C	Non-Matched(gt) marked Inconclusive	P-X	New	P	π 154_2016-08_96	P	π 154_2016-08_96	X	π 154_2016-08_35	Bullet	NM	Beretta	P	X	JE	B	1
Org-Grp-127	JE	B	Group 217	18	2	Inc-B	Non-Matched(gt) marked Inconclusive	Q-Y	New	Q	π 116_2016-06_179	Q	π 116_2016-06_179	Y	π 111_2014-06_21	Bullet	NM	Beretta	Q	Y	JE	B	1
Org-Grp-127	JE	B	Group 217	19	2	Inc-C	Non-Matched(gt) marked Inconclusive	K-S	New	K	π 75_2016-04_96	K	π 75_2016-04_96	S	π 154_2016-08_35	Bullet	NM	Beretta	K	S	JE	B	1
Org-Grp-127	JE	B	Group 217	20	2	Inc-C	Non-Matched(gt) marked Inconclusive	L-T	New	L	π 75_2016-04_96	L	π 75_2016-04_96	T	π 78_2016-04_35	Bullet	NM	Beretta	L	T	JE	B	1
Org-Grp-127	JE	B	Group 217	21	2	Inc-B	Match(gt) marked Inconclusive	9-9	New	9		9		9		Bullet	M	Non_Ber	9	9	JE	B	1
Org-Grp-127	JE	B	Group 217	22	2	Inc-C	Non-Matched(gt) marked Inconclusive	N-V	New	N	π 78_2016-04_35	N	π 78_2016-04_35	V	π 78_2016-04_35	Bullet	NM	Beretta	N	V	JE	B	1
Org-Grp-127	JE	B	Group 217	23	2	Inc-C	Match(gt) marked Inconclusive	H-H	New	H	π 165_2016-08_96	H	π 165_2016-08_96	H	π 02_2016-01_94	Bullet	M	Beretta	H	H	JE	B	1
Org-Grp-127	JE	B	Group 217	24	2	Inc-B	Non-Matched(gt) marked Inconclusive	M-U	New	M	π 78_2016-04_35	M	π 78_2016-04_35	U	π 116_2016-06_179	Bullet	NM	Beretta	M	U	JE	B	1
Org-Grp-127	JE	B	Group 217	25	2	Inc-B	Non-Matched(gt) marked Inconclusive	1-3	New	1		1		3		Bullet	NM	Non_Ber	1	3	JE	B	1
Org-Grp-127	JE	B	Group 217	26	2	ID---provide basis	Correct-Match	I-I	New	I	π 78_2016-04_35	I	π 78_2016-04_35	I	π 78_2016-04_35	Bullet	M	Beretta	I	I	JE	B	1
Org-Grp-127	JE	B	Group 217	27	2	Inc-B	Non-Matched(gt) marked Inconclusive	O-W	New	O	π 116_2016-06_125	O	π 116_2016-06_125	W	π 78_2016-04_35	Bullet	NM	Beretta	O	W	JE	B	1
Org-Grp-127	JE	B	Group 217	28	2	Inc-A	Match(gt) marked Inconclusive	10-10	New	10		10		10		Bullet	M	Non_Ber	10	10	JE	B	1
Org-Grp-127	JE	B	Group 217	29	2	Inc-B	Non-Matched(gt) marked Inconclusive	J-R	New	J	π 154_2016-08_125	J	π 154_2016-08_125	R	π 78_2016-04_35	Bullet	NM	Beretta	J	R	JE	B	1
Org-Grp-127	JE	B	Group 217	30	2	Inc-B	Match(gt) marked Inconclusive	11-11	New	11		11		11		Bullet	M	Non_Ber	11	11	JE	B	1
Org-Grp-38	JT	D	Group 218	16	0	Unsuitable-Lack of sufficent marks on KNOWN samples	Marked Unsuitable	2-2	New	2		2		2		Bullet	M	Non_Ber	2	2	JT	D	1
Org-Grp-38	JT	D	Group 218	17	2	ID---provide basis	Correct-Match	L-L	New	L	π 75_2016-04_96	L	π 75_2016-04_96	L	π 75_2016-04_96	Bullet	M	Beretta	L	L	JT	D	1
Org-Grp-38	JT	D	Group 218	18	2	Inc-C	Non-Matched(gt) marked Inconclusive	O-V	New	O	π 116_2016-06_125	O	π 116_2016-06_125	V	π 78_2016-04_35	Bullet	NM	Beretta	O	V	JT	D	1
Org-Grp-38	JT	D	Group 218	19	0	Unsuitable-Lack of sufficent marks on QUESTIONED and KNOWN samples	Marked Unsuitable	6-7	New	6		6		7		Bullet	NM	Non_Ber	6	7	JT	D	1
Org-Grp-38	JT	D	Group 218	20	1	Unsuitable-Lack of sufficent marks on KNOWN samples	Marked Unsuitable	3-3	New	3		3		3		Bullet	M	Non_Ber	3	3	JT	D	1
Org-Grp-38	JT	D	Group 218	21	2	Inc-C	Non-Matched(gt) marked Inconclusive	R-Y	New	R	π 78_2016-04_35	R	π 78_2016-04_35	Y	π 111_2014-06_21	Bullet	NM	Beretta	R	Y	JT	D	1
Org-Grp-38	JT	D	Group 218	22	2	Inc-C	Non-Matched(gt) marked Inconclusive	M-T	New	M	π 78_2016-04_35	M	π 78_2016-04_35	T	π 78_2016-04_35	Bullet	NM	Beretta	M	T	JT	D	1
Org-Grp-38	JT	D	Group 218	23	2	Inc-C	Non-Matched(gt) marked Inconclusive	N-U	New	N	π 78_2016-04_35	N	π 78_2016-04_35	U	π 116_2016-06_179	Bullet	NM	Beretta	N	U	JT	D	1
Org-Grp-38	JT	D	Group 218	24	2	Inc-C	Non-Matched(gt) marked Inconclusive	Q-X	New	Q	π 02_2016-01_90	Q	π 02_2016-01_90	X	π 154_2016-08_35	Bullet	NM	Beretta	Q	X	JT	D	1
Org-Grp-38	JT	D	Group 218	25	2	Inc-C	Non-Matched(gt) marked Inconclusive	S-Z	New	S	π 154_2016-08_125	S	π 154_2016-08_125	Z	π 116_2016-06_119	Bullet	NM	Beretta	S	Z	JT	D	1
Org-Grp-38	JT	D	Group 218	26	2	Inc-C	Non-Matched(gt) marked Inconclusive	P-W	New	P	π 154_2016-08_96	P	π 154_2016-08_96	W	π 78_2016-04_35	Bullet	NM	Beretta	P	W	JT	D	1
Org-Grp-38	JT	D	Group 218	27	0	Unsuitable-Lack of sufficent marks on KNOWN samples	Marked Unsuitable	4-4	New	4		4		4		Bullet	M	Non_Ber	4	4	JT	D	1
Org-Grp-38	JT	D	Group 218	28	1	Inc-A	Match(gt) marked Inconclusive	5-5	New	5		5		5		Bullet	M	Non_Ber	5	5	JT	D	1
Org-Grp-38	JT	D	Group 218	29	2	ID---provide basis	Correct-Match	K-K	New	K	π 75_2016-04_96	K	π 75_2016-04_96	K	π 75_2016-04_96	Bullet	M	Beretta	K	K	JT	D	1
Org-Grp-38	JT	D	Group 218	30	2	ID---provide basis	Correct-Match	J-J	New	J	π 154_2016-08_125	J	π 154_2016-08_125	J	π 154_2016-08_125	Bullet	M	Beretta	J	J	JT	D	1
Org-Grp-42	YR	C	Group 219	16	2	Unsuitable-Lack of sufficent marks on KNOWN samples	Marked Unsuitable	3-4	New	3		3		4		Bullet	NM	Non_Ber	3	4	YR	C	1
Org-Grp-42	YR	C	Group 219	17	2	Inc-A	Match(gt) marked Inconclusive	Y-Y	New	Y	π 111_2014-06_21	Y	π 111_2014-06_21	Y	π 111_2014-06_21	Bullet	M	Beretta	Y	Y	YR	C	1
Org-Grp-42	YR	C	Group 219	18	1	ID---provide basis	Correct-Match	11-11	New	11		11		11		Bullet	M	Non_Ber	11	11	YR	C	1
Org-Grp-42	YR	C	Group 219	19	2	ID---provide basis	Correct-Match	1-1	New	1		1		1		Bullet	M	Non_Ber	1	1	YR	C	1
Org-Grp-42	YR	C	Group 219	20	2	Inc-C	Match(gt) marked Inconclusive	2-2	New	2		2		2		Bullet	M	Non_Ber	2	2	YR	C	1
Org-Grp-42	YR	C	Group 219	21	2	Inc-C	Non-Matched(gt) marked Inconclusive	C-J	New	C	π 02_2016-01_94	C	π 02_2016-01_94	J	π 154_2016-08_125	Bullet	NM	Beretta	C	J	YR	C	1
Org-Grp-42	YR	C	Group 219	22	2	Unsuitable-Lack of sufficent marks on KNOWN samples	Marked Unsuitable	10-10	New	10		10		10		Bullet	M	Non_Ber	10	10	YR	C	1
Org-Grp-42	YR	C	Group 219	23	2	ID---provide basis	Correct-Match	Z-Z	New	Z	π 116_2016-06_119	Z	π 116_2016-06_119	Z	π 116_2016-06_35	Bullet	M	Beretta	Z	Z	YR	C	1
Org-Grp-42	YR	C	Group 219	24	2	Inc-C	Non-Matched(gt) marked Inconclusive	D-K	New	D	π 78_2016-04_35	D	π 78_2016-04_35	K	π 75_2016-04_96	Bullet	NM	Beretta	D	K	YR	C	1
Org-Grp-42	YR	C	Group 219	25	2	Inc-C	Non-Matched(gt) marked Inconclusive	B-I	New	B	π 75_2016-04_96	B	π 75_2016-04_96	I	π 78_2016-04_35	Bullet	NM	Beretta	B	I	YR	C	1
Org-Grp-42	YR	C	Group 219	26	2	Inc-C	Non-Matched(gt) marked Inconclusive	G-N	New	G	π 78_2016-04_188	G	π 78_2016-04_188	N	π 78_2016-04_35	Bullet	NM	Beretta	G	N	YR	C	1
Org-Grp-42	YR	C	Group 219	27	2	Inc-C	Non-Matched(gt) marked Inconclusive	E-L	New	E	π 78_2016-04_35	E	π 78_2016-04_35	L	π 75_2016-04_96	Bullet	NM	Beretta	E	L	YR	C	1
Org-Grp-42	YR	C	Group 219	28	2	Inc-C	Non-Matched(gt) marked Inconclusive	F-M	New	F	π 78_2016-04_188	F	π 78_2016-04_188	M	π 78_2016-04_35	Bullet	NM	Beretta	F	M	YR	C	1
Org-Grp-42	YR	C	Group 219	29	1	ID---provide basis	Correct-Match	AA-AA	New	AA	π 02_2016-01_81	AA	π 02_2016-01_81	AA	π 02_2016-01_81	Bullet	M	Beretta	AA	AA	YR	C	1
Org-Grp-42	YR	C	Group 219	30	2	Inc-C	Non-Matched(gt) marked Inconclusive	A-H	New	A	π 154_2016-08_35	A	π 154_2016-08_35	H	π 165_2016-08_96	Bullet	NM	Beretta	A	H	YR	C	1
Org-Grp-33	TS	B	Group 22	16	2	ID---provide basis	Correct-Match	5-5	New	5		5		5		Bullet	M	Non_Ber	5	5	TS	B	1
Org-Grp-33	TS	B	Group 22	17	2	Inc-C	Non-Matched(gt) marked Inconclusive	F-O	New	F	π 165_2016-08_96	F	π 165_2016-08_96	O	π 116_2016-06_125	Bullet	NM	Beretta	F	O	TS	B	1
Org-Grp-33	TS	B	Group 22	18	2	Elim-Using Difference in Individual Characteristics	Correct-NonMatch	H-Q	New	H	π 154_2016-08_188	H	π 154_2016-08_188	Q	π 02_2016-01_90	Bullet	NM	Beretta	H	Q	TS	B	1
Org-Grp-33	TS	B	Group 22	19	2	ID---provide basis	Correct-Match	6-6	New	6		6		6		Bullet	M	Non_Ber	6	6	TS	B	1
Org-Grp-33	TS	B	Group 22	20	2	Elim-Using Difference in Individual Characteristics	Correct-NonMatch	L-U	New	L	π 75_2016-04_96	L	π 75_2016-04_96	U	π 116_2016-06_179	Bullet	NM	Beretta	L	U	TS	B	1
Org-Grp-33	TS	B	Group 22	21	2	Elim-Using Difference in Individual Characteristics	Correct-NonMatch	K-T	New	K	π 75_2016-04_96	K	π 75_2016-04_96	T	π 78_2016-04_35	Bullet	NM	Beretta	K	T	TS	B	1
Org-Grp-33	TS	B	Group 22	22	2	Inc-C	Non-Matched(gt) marked Inconclusive	G-P	New	G	π 78_2016-04_188	G	π 78_2016-04_188	P	π 154_2016-08_96	Bullet	NM	Beretta	G	P	TS	B	1
Org-Grp-33	TS	B	Group 22	23	2	Inc-C	Non-Matched(gt) marked Inconclusive	N-W	New	N	π 78_2016-04_35	N	π 78_2016-04_35	W	π 78_2016-04_35	Bullet	NM	Beretta	N	W	TS	B	1
Org-Grp-33	TS	B	Group 22	24	2	ID---provide basis	Correct-Match	E-E	New	E	π 78_2016-04_35	E	π 78_2016-04_35	E	π 78_2016-04_35	Bullet	M	Beretta	E	E	TS	B	1
Org-Grp-33	TS	B	Group 22	25	2	Inc-B	Non-Matched(gt) marked Inconclusive	9-1	New	9		9		1		Bullet	NM	Non_Ber	9	1	TS	B	1
Org-Grp-33	TS	B	Group 22	26	2	Elim-Using Difference in Individual Characteristics	Correct-NonMatch	J-S	New	J	π 154_2016-08_125	J	π 154_2016-08_125	S	π 154_2016-08_35	Bullet	NM	Beretta	J	S	TS	B	1
Org-Grp-33	TS	B	Group 22	27	2	Inc-C	Non-Matched(gt) marked Inconclusive	8-11	New	8		8		11		Bullet	NM	Non_Ber	8	11	TS	B	1
Org-Grp-33	TS	B	Group 22	28	2	Inc-C	Non-Matched(gt) marked Inconclusive	7-10	New	7		7		10		Bullet	NM	Non_Ber	7	10	TS	B	1
Org-Grp-33	TS	B	Group 22	29	2	Elim-Using Difference in Individual Characteristics	Correct-NonMatch	I-R	New	I	π 78_2016-04_35	I	π 78_2016-04_35	R	π 78_2016-04_35	Bullet	NM	Beretta	I	R	TS	B	1
Org-Grp-33	TS	B	Group 22	30	2	Elim-Using Difference in Individual Characteristics	Correct-NonMatch	M-V	New	M	π 78_2016-04_35	M	π 78_2016-04_35	V	π 78_2016-04_35	Bullet	NM	Beretta	M	V	TS	B	1
Org-Grp-27	JJ	B	Group 220	16	2	Elim-Using Difference in Individual Characteristics	Correct-NonMatch	Q-Y	New	Q	π 116_2016-06_179	Q	π 116_2016-06_179	Y	π 111_2014-06_21	Bullet	NM	Beretta	Q	Y	JJ	B	1
Org-Grp-27	JJ	B	Group 220	17	2	Elim-Using Difference in Individual Characteristics	Correct-NonMatch	5-7	New	5		5		7		Bullet	NM	Non_Ber	5	7	JJ	B	1
Org-Grp-27	JJ	B	Group 220	18	2	ID---provide basis	Correct-Match	I-I	New	I	π 78_2016-04_35	I	π 78_2016-04_35	I	π 78_2016-04_35	Bullet	M	Beretta	I	I	JJ	B	1
Org-Grp-27	JJ	B	Group 220	19	2	Elim-Using Difference in Individual Characteristics	Correct-NonMatch	N-V	New	N	π 78_2016-04_35	N	π 78_2016-04_35	V	π 78_2016-04_35	Bullet	NM	Beretta	N	V	JJ	B	1
Org-Grp-27	JJ	B	Group 220	20	2	ID---provide basis	Correct-Match	3-3	New	3		3		3		Bullet	M	Non_Ber	3	3	JJ	B	1
Org-Grp-27	JJ	B	Group 220	21	2	Elim-Using Difference in Individual Characteristics	Correct-NonMatch	M-U	New	M	π 78_2016-04_35	M	π 78_2016-04_35	U	π 116_2016-06_179	Bullet	NM	Beretta	M	U	JJ	B	1
Org-Grp-27	JJ	B	Group 220	22	2	Elim-Using Difference in Individual Characteristics	Correct-NonMatch	L-T	New	L	π 75_2016-04_96	L	π 75_2016-04_96	T	π 78_2016-04_35	Bullet	NM	Beretta	L	T	JJ	B	1
Org-Grp-27	JJ	B	Group 220	23	0	Inc-B	Non-Matched(gt) marked Inconclusive	4-6	New	4		4		6		Bullet	NM	Non_Ber	4	6	JJ	B	1
Org-Grp-27	JJ	B	Group 220	24	2	Elim-Using Difference in Individual Characteristics	Correct-NonMatch	R-Z	New	R	π 78_2016-04_35	R	π 78_2016-04_35	Z	π 116_2016-06_119	Bullet	NM	Beretta	R	Z	JJ	B	1
Org-Grp-27	JJ	B	Group 220	25	2	ID---provide basis	Correct-Match	J-J	New	J	π 154_2016-08_125	J	π 154_2016-08_125	J	π 154_2016-08_125	Bullet	M	Beretta	J	J	JJ	B	1
Org-Grp-27	JJ	B	Group 220	26	2	Elim-Using Difference in Individual Characteristics	Correct-NonMatch	K-S	New	K	π 75_2016-04_96	K	π 75_2016-04_96	S	π 154_2016-08_125	Bullet	NM	Beretta	K	S	JJ	B	1
Org-Grp-27	JJ	B	Group 220	27	2	Inc-A	Match(gt) marked Inconclusive	2-2	New	2		2		2		Bullet	M	Non_Ber	2	2	JJ	B	1
Org-Grp-27	JJ	B	Group 220	28	2	Elim-Using Difference in Individual Characteristics	Correct-NonMatch	O-W	New	O	π 116_2016-06_125	O	π 116_2016-06_125	W	π 78_2016-04_35	Bullet	NM	Beretta	O	W	JJ	B	1
Org-Grp-27	JJ	B	Group 220	29	2	ID---provide basis	Correct-Match	1-1	New	1		1		1		Bullet	M	Non_Ber	1	1	JJ	B	1
Org-Grp-27	JJ	B	Group 220	30	2	Elim-Using Difference in Individual Characteristics	Correct-NonMatch	P-X	New	P	π 154_2016-08_96	P	π 154_2016-08_96	X	π 154_2016-08_35	Bullet	NM	Beretta	P	X	JJ	B	1
Org-Grp-176	DC	A	Group 221	16	2	ID---provide basis	Correct-Match	J-J	New	J	π 154_2016-08_125	J	π 154_2016-08_125	J	π 154_2016-08_125	Bullet	M	Beretta	J	J	DC	A	1
Org-Grp-176	DC	A	Group 221	17	2	Inc-C	Non-Matched(gt) marked Inconclusive	N-S	New	N	π 78_2016-04_35	N	π 78_2016-04_35	S	π 154_2016-08_35	Bullet	NM	Beretta	N	S	DC	A	1
Org-Grp-176	DC	A	Group 221	18	2	Inc-B	Non-Matched(gt) marked Inconclusive	O-T	New	O	π 116_2016-06_125	O	π 116_2016-06_125	T	π 78_2016-04_35	Bullet	NM	Beretta	O	T	DC	A	1
Org-Grp-176	DC	A	Group 221	19	2	Inc-B	Non-Matched(gt) marked Inconclusive	6-10	New	6		6		10		Bullet	NM	Non_Ber	6	10	DC	A	1
Org-Grp-176	DC	A	Group 221	20	2	Inc-B	Match(gt) marked Inconclusive	H-H	New	H	π 154_2016-08_125	H	π 154_2016-08_125	H	π 02_2016-01_94	Bullet	M	Beretta	H	H	DC	A	1
Org-Grp-176	DC	A	Group 221	21	2	ID---provide basis	Correct-Match	F-F	New	F	π 78_2016-04_188	F	π 78_2016-04_188	F	π 78_2016-04_188	Bullet	M	Beretta	F	F	DC	A	1
Org-Grp-176	DC	A	Group 221	22	0	Inc-B	Non-Matched(gt) marked Inconclusive	5-9	New	5		5		9		Bullet	NM	Non_Ber	5	9	DC	A	1
Org-Grp-176	DC	A	Group 221	23	2	Inc-C	Non-Matched(gt) marked Inconclusive	K-P	New	K	π 75_2016-04_96	K	π 75_2016-04_96	P	π 154_2016-08_96	Bullet	NM	Beretta	K	P	DC	A	1
Org-Grp-176	DC	A	Group 221	24	2	Elim-Using Difference in Class Characteristics	Correct-NonMatch	7-11	New	7		7		11		Bullet	NM	Non_Ber	7	11	DC	A	1
Org-Grp-176	DC	A	Group 221	25	2	Inc-C	Non-Matched(gt) marked Inconclusive	8-1	New	8		8		1		Bullet	NM	Non_Ber	8	1	DC	A	1
Org-Grp-176	DC	A	Group 221	26	2	Inc-A	Match(gt) marked Inconclusive	I-I	New	I	π 78_2016-04_35	I	π 78_2016-04_35	I	π 78_2016-04_35	Bullet	M	Beretta	I	I	DC	A	1
Org-Grp-176	DC	A	Group 221	27	2	ID---provide basis	Correct-Match	G-G	New	G	π 78_2016-04_188	G	π 78_2016-04_188	G	π 78_2016-04_188	Bullet	M	Beretta	G	G	DC	A	1
Org-Grp-176	DC	A	Group 221	28	2	Inc-B	Non-Matched(gt) marked Inconclusive	L-Q	New	L	π 75_2016-04_96	L	π 75_2016-04_96	Q	π 02_2016-01_90	Bullet	NM	Beretta	L	Q	DC	A	1
Org-Grp-176	DC	A	Group 221	29	2	Inc-C	Non-Matched(gt) marked Inconclusive	M-R	New	M	π 78_2016-04_35	M	π 78_2016-04_35	R	π 78_2016-04_35	Bullet	NM	Beretta	M	R	DC	A	1
Org-Grp-176	DC	A	Group 221	30	2	Inc-B	Match(gt) marked Inconclusive	4-4	New	4		4		4		Bullet	M	Non_Ber	4	4	DC	A	1
Org-Grp-37	VH	A	Group 223	16	2	ID---provide basis	Correct-Match	R-R	New	R	π 78_2016-04_35	R	π 78_2016-04_35	R	π 78_2016-04_35	Bullet	M	Beretta	R	R	VH	A	1
Org-Grp-37	VH	A	Group 223	17	2	ID---provide basis	Correct-Match	6-6	New	6		6		6		Bullet	M	Non_Ber	6	6	VH	A	1
Org-Grp-37	VH	A	Group 223	18	1	Inc-C	Non-Matched(gt) marked Inconclusive	9-1	New	9		9		1		Bullet	NM	Non_Ber	9	1	VH	A	1
Org-Grp-37	VH	A	Group 223	19	2	Elim-Using Difference in Individual Characteristics	Correct-NonMatch	X-F	New	X	π 154_2016-08_35	X	π 154_2016-08_35	F	π 78_2016-04_188	Bullet	NM	Beretta	X	F	VH	A	1
Org-Grp-37	VH	A	Group 223	20	2	Elim-Using Difference in Individual Characteristics	Correct-NonMatch	W-E	New	W	π 78_2016-04_35	W	π 78_2016-04_35	E	π 78_2016-04_35	Bullet	NM	Beretta	W	E	VH	A	1
Org-Grp-37	VH	A	Group 223	21	2	Elim-Using Difference in Individual Characteristics	Correct-NonMatch	Z-H	New	Z	π 116_2016-06_119	Z	π 116_2016-06_119	H	π 154_2016-08_125	Bullet	NM	Beretta	Z	H	VH	A	1
Org-Grp-37	VH	A	Group 223	22	2	Elim-Using Difference in Individual Characteristics	Correct-NonMatch	Y-G	New	Y	π 111_2014-06_21	Y	π 111_2014-06_21	G	π 78_2016-04_188	Bullet	NM	Beretta	Y	G	VH	A	1
Org-Grp-37	VH	A	Group 223	23	2	Elim-Using Difference in Individual Characteristics	Correct-NonMatch	V-D	New	V	π 78_2016-04_35	V	π 78_2016-04_35	D	π 78_2016-04_35	Bullet	NM	Beretta	V	D	VH	A	1
Org-Grp-37	VH	A	Group 223	24	2	Elim-Using Difference in Class Characteristics	Correct-NonMatch	7-10	New	7		7		10		Bullet	NM	Non_Ber	7	10	VH	A	1
Org-Grp-37	VH	A	Group 223	25	2	Elim-Using Difference in Individual Characteristics	Correct-NonMatch	U-C	New	U	π 116_2016-06_179	U	π 116_2016-06_179	C	π 02_2016-01_94	Bullet	NM	Beretta	U	C	VH	A	1
Org-Grp-37	VH	A	Group 223	26	2	Elim-Using Difference in Individual Characteristics	Correct-NonMatch	T-B	New	T	π 78_2016-04_35	T	π 78_2016-04_35	B	π 75_2016-04_96	Bullet	NM	Beretta	T	B	VH	A	1
Org-Grp-37	VH	A	Group 223	27	2	Elim-Using Difference in Individual Characteristics	Correct-NonMatch	S-A	New	S	π 154_2016-08_35	S	π 154_2016-08_35	A	π 154_2016-08_35	Bullet	NM	Beretta	S	A	VH	A	1
Org-Grp-37	VH	A	Group 223	28	2	ID---provide basis	Correct-Match	5-5	New	5		5		5		Bullet	M	Non_Ber	5	5	VH	A	1
Org-Grp-37	VH	A	Group 223	29	2	Inc-C	Non-Matched(gt) marked Inconclusive	8-11	New	8		8		11		Bullet	NM	Non_Ber	8	11	VH	A	1
Org-Grp-37	VH	A	Group 223	30	2	Inc-B	Non-Matched(gt) marked Inconclusive	AA-I	New	AA	π 02_2016-01_81	AA	π 02_2016-01_81	I	π 78_2016-04_35	Bullet	NM	Beretta	AA	I	VH	A	1
Org-Grp-73	HF	E	Group 225	16	2	Elim-Using Difference in Individual Characteristics	Correct-NonMatch	K-S	New	K	π 75_2016-04_96	K	π 75_2016-04_96	S	π 154_2016-08_125	Bullet	NM	Beretta	K	S	HF	E	1
Org-Grp-73	HF	E	Group 225	17	2	Elim-Using Difference in Individual Characteristics	Correct-NonMatch	L-T	New	L	π 75_2016-04_96	L	π 75_2016-04_96	T	π 78_2016-04_35	Bullet	NM	Beretta	L	T	HF	E	1
Org-Grp-73	HF	E	Group 225	18	2	Elim-Using Difference in Individual Characteristics	Correct-NonMatch	P-X	New	P	π 154_2016-08_96	P	π 154_2016-08_96	X	π 154_2016-08_35	Bullet	NM	Beretta	P	X	HF	E	1
Org-Grp-73	HF	E	Group 225	19	2	ID---provide basis	Correct-Match	5-5	New	5		5		5		Bullet	M	Non_Ber	5	5	HF	E	1
Org-Grp-73	HF	E	Group 225	20	2	Elim-Using Difference in Individual Characteristics	Correct-NonMatch	O-W	New	O	π 116_2016-06_125	O	π 116_2016-06_125	W	π 78_2016-04_35	Bullet	NM	Beretta	O	W	HF	E	1
Org-Grp-73	HF	E	Group 225	21	2	ID---provide basis	Correct-Match	4-4	New	4		4		4		Bullet	M	Non_Ber	4	4	HF	E	1
Org-Grp-73	HF	E	Group 225	22	2	ID---provide basis	Correct-Match	H-H	New	H	π 154_2016-08_188	H	π 154_2016-08_188	H	π 165_2016-08_96	Bullet	M	Beretta	H	H	HF	E	1
Org-Grp-73	HF	E	Group 225	23	2	Inc-C	Non-Matched(gt) marked Inconclusive	7-9	New	7		7		9		Bullet	NM	Non_Ber	7	9	HF	E	1
Org-Grp-73	HF	E	Group 225	24	2	Elim-Using Difference in Individual Characteristics	Correct-NonMatch	J-R	New	J	π 154_2016-08_125	J	π 154_2016-08_125	R	π 78_2016-04_35	Bullet	NM	Beretta	J	R	HF	E	1
Org-Grp-73	HF	E	Group 225	25	2	ID---provide basis	Correct-Match	I-I	New	I	π 78_2016-04_35	I	π 78_2016-04_35	I	π 78_2016-04_35	Bullet	M	Beretta	I	I	HF	E	1
Org-Grp-73	HF	E	Group 225	26	2	Elim-Using Difference in Individual Characteristics	Correct-NonMatch	M-U	New	M	π 78_2016-04_35	M	π 78_2016-04_35	U	π 116_2016-06_179	Bullet	NM	Beretta	M	U	HF	E	1
Org-Grp-73	HF	E	Group 225	27	2	ID---provide basis	Correct-Match	6-6	New	6		6		6		Bullet	M	Non_Ber	6	6	HF	E	1
Org-Grp-73	HF	E	Group 225	28	2	Elim-Using Difference in Individual Characteristics	Correct-NonMatch	N-V	New	N	π 78_2016-04_35	N	π 78_2016-04_35	V	π 78_2016-04_35	Bullet	NM	Beretta	N	V	HF	E	1
Org-Grp-73	HF	E	Group 225	29	2	Inc-B	Non-Matched(gt) marked Inconclusive	8-10	New	8		8		10		Bullet	NM	Non_Ber	8	10	HF	E	1
Org-Grp-73	HF	E	Group 225	30	2	Elim-Using Difference in Individual Characteristics	Correct-NonMatch	Q-Y	New	Q	π 116_2016-06_179	Q	π 116_2016-06_179	Y	π 111_2014-06_21	Bullet	NM	Beretta	Q	Y	HF	E	1
Org-Grp-195	YQ	B	Group 226	16	2	Elim-Using Difference in Individual Characteristics	Correct-NonMatch	11-5	New	11		11		5		Bullet	NM	Non_Ber	11	5	YQ	B	1
Org-Grp-195	YQ	B	Group 226	17	2	Elim-Using Difference in Individual Characteristics	Correct-NonMatch	2-7	New	2		2		7		Bullet	NM	Non_Ber	2	7	YQ	B	1
Org-Grp-195	YQ	B	Group 226	18	2	ID---provide basis	Correct-Match	F-F	New	F	π 78_2016-04_188	F	π 78_2016-04_188	F	π 165_2016.08_91	Bullet	M	Beretta	F	F	YQ	B	1
Org-Grp-195	YQ	B	Group 226	19	2	Elim-Using Difference in Individual Characteristics	Correct-NonMatch	L-R	New	L	π 75_2016-04_96	L	π 75_2016-04_96	R	π 78_2016-04_35	Bullet	NM	Beretta	L	R	YQ	B	1
Org-Grp-195	YQ	B	Group 226	20	2	ID---provide basis	Correct-Match	I-I	New	I	π 78_2016-04_35	I	π 78_2016-04_35	I	π 78_2016-04_35	Bullet	M	Beretta	I	I	YQ	B	1
Org-Grp-195	YQ	B	Group 226	21	2	Elim-Using Difference in Individual Characteristics	Correct-NonMatch	M-S	New	M	π 78_2016-04_35	M	π 78_2016-04_35	S	π 154_2016-08_35	Bullet	NM	Beretta	M	S	YQ	B	1
Org-Grp-195	YQ	B	Group 226	22	2	Elim-Using Difference in Individual Characteristics	Correct-NonMatch	J-P	New	J	π 154_2016-08_125	J	π 154_2016-08_125	P	π 154_2016-08_96	Bullet	NM	Beretta	J	P	YQ	B	1
Org-Grp-195	YQ	B	Group 226	23	2	ID---provide basis	Correct-Match	G-G	New	G	π 78_2016-04_188	G	π 78_2016-04_188	G	π 78_2016-04_188	Bullet	M	Beretta	G	G	YQ	B	1
Org-Grp-195	YQ	B	Group 226	24	2	Elim-Using Difference in Individual Characteristics	Correct-NonMatch	K-Q	New	K	π 75_2016-04_96	K	π 75_2016-04_96	Q	π 116_2016-06_179	Bullet	NM	Beretta	K	Q	YQ	B	1
Org-Grp-195	YQ	B	Group 226	25	0	Elim-Using Difference in Individual Characteristics	Correct-NonMatch	3-8	New	3		3		8		Bullet	NM	Non_Ber	3	8	YQ	B	1
Org-Grp-195	YQ	B	Group 226	26	2	Elim-Using Difference in Individual Characteristics	Correct-NonMatch	4-9	New	4		4		9		Bullet	NM	Non_Ber	4	9	YQ	B	1
Org-Grp-195	YQ	B	Group 226	27	2	Elim-Using Difference in Individual Characteristics	Correct-NonMatch	O-U	New	O	π 116_2016-06_125	O	π 116_2016-06_125	U	π 116_2016-06_179	Bullet	NM	Beretta	O	U	YQ	B	1
Org-Grp-195	YQ	B	Group 226	28	2	Elim-Using Difference in Individual Characteristics	Correct-NonMatch	N-T	New	N	π 78_2016-04_35	N	π 78_2016-04_35	T	π 78_2016-04_35	Bullet	NM	Beretta	N	T	YQ	B	1
Org-Grp-195	YQ	B	Group 226	29	2	Elim-Using Difference in Individual Characteristics	Correct-NonMatch	1-6	New	1		1		6		Bullet	NM	Non_Ber	1	6	YQ	B	1
Org-Grp-195	YQ	B	Group 226	30	2	ID---provide basis	Correct-Match	H-H	New	H	π 154_2016-08_125	H	π 154_2016-08_125	H	π 154_2016-08_125	Bullet	M	Beretta	H	H	YQ	B	1
Org-Grp-69	KA	A	Group 227	16	2	Inc-B	Match(gt) marked Inconclusive	6-6	New	6		6		6		Bullet	M	Non_Ber	6	6	KA	A	1
Org-Grp-69	KA	A	Group 227	17	2	ID---provide basis	Correct-Match	7-7	New	7		7		7		Bullet	M	Non_Ber	7	7	KA	A	1
Org-Grp-69	KA	A	Group 227	18	2	Inc-B	Non-Matched(gt) marked Inconclusive	8-10	New	8		8		10		Bullet	NM	Non_Ber	8	10	KA	A	1
Org-Grp-69	KA	A	Group 227	19	2	Inc-C	Non-Matched(gt) marked Inconclusive	C-K	New	C	π 02_2016-01_94	C	π 02_2016-01_94	K	π 75_2016-04_96	Bullet	NM	Beretta	C	K	KA	A	1
Org-Grp-69	KA	A	Group 227	20	2	Inc-B	Non-Matched(gt) marked Inconclusive	AA-H	New	AA	π 02_2016-01_81	AA	π 02_2016-01_81	H	π 165_2016-08_96	Bullet	NM	Beretta	AA	H	KA	A	1
Org-Grp-69	KA	A	Group 227	21	2	Inc-C	Non-Matched(gt) marked Inconclusive	B-J	New	B	π 75_2016-04_96	B	π 75_2016-04_96	J	π 154_2016-08_125	Bullet	NM	Beretta	B	J	KA	A	1
Org-Grp-69	KA	A	Group 227	22	2	Inc-B	Match(gt) marked Inconclusive	W-W	New	W	π 78_2016-04_35	W	π 78_2016-04_35	W	π 78_2016-04_35	Bullet	M	Beretta	W	W	KA	A	1
Org-Grp-69	KA	A	Group 227	23	2	Inc-B	Match(gt) marked Inconclusive	5-5	New	5		5		5		Bullet	M	Non_Ber	5	5	KA	A	1
Org-Grp-69	KA	A	Group 227	24	2	Elim-Using Difference in Individual Characteristics	Correct-NonMatch	D-L	New	D	π 78_2016-04_35	D	π 78_2016-04_35	L	π 75_2016-04_96	Bullet	NM	Beretta	D	L	KA	A	1
Org-Grp-69	KA	A	Group 227	25	2	Inc-C	Non-Matched(gt) marked Inconclusive	E-M	New	E	π 78_2016-04_35	E	π 78_2016-04_35	M	π 78_2016-04_35	Bullet	NM	Beretta	E	M	KA	A	1
Org-Grp-69	KA	A	Group 227	26	2	Inc-B	Non-Matched(gt) marked Inconclusive	A-I	New	A	π 154_2016-08_35	A	π 154_2016-08_35	I	π 78_2016-04_35	Bullet	NM	Beretta	A	I	KA	A	1
Org-Grp-69	KA	A	Group 227	27	2	Inc-C	Non-Matched(gt) marked Inconclusive	Z-G	New	Z	π 116_2016-06_35	Z	π 116_2016-06_35	G	π 78_2016-04_188	Bullet	NM	Beretta	Z	G	KA	A	1
Org-Grp-69	KA	A	Group 227	28	1	Inc-B	Non-Matched(gt) marked Inconclusive	9-11	New	9		9		11		Bullet	NM	Non_Ber	9	11	KA	A	1
Org-Grp-69	KA	A	Group 227	29	2	ID---provide basis	Correct-Match	X-X	New	X	π 154_2016-08_35	X	π 154_2016-08_35	X	π 154_2016-08_35	Bullet	M	Beretta	X	X	KA	A	1
Org-Grp-69	KA	A	Group 227	30	2	Inc-B	Non-Matched(gt) marked Inconclusive	Y-F	New	Y	π 111_2014-06_21	Y	π 111_2014-06_21	F	π 165_2016-08_96	Bullet	NM	Beretta	Y	F	KA	A	1
Org-Grp-207	OZ	A	Group 228	16	2	Inc-C	Non-Matched(gt) marked Inconclusive	Y-D	New	Y	π 111_2014-06_21	Y	π 111_2014-06_21	D	π 78_2016-04_35	Bullet	NM	Beretta	Y	D	OZ	A	1
Org-Grp-207	OZ	A	Group 228	17	2	ID---provide basis	Correct-Match	U-U	New	U	π 116_2016-06_179	U	π 116_2016-06_179	U	π 116_2016-06_179	Bullet	M	Beretta	U	U	OZ	A	1
Org-Grp-207	OZ	A	Group 228	18	2	Inc-B	Non-Matched(gt) marked Inconclusive	1-6	New	1		1		6		Bullet	NM	Non_Ber	1	6	OZ	A	1
Org-Grp-207	OZ	A	Group 228	19	2	ID---provide basis	Correct-Match	X-X	New	X	π 154_2016-08_35	X	π 154_2016-08_35	X	π 154_2016-08_35	Bullet	M	Beretta	X	X	OZ	A	1
Org-Grp-207	OZ	A	Group 228	20	2	Inc-C	Non-Matched(gt) marked Inconclusive	10-4	New	10		10		4		Bullet	NM	Non_Ber	10	4	OZ	A	1
Org-Grp-207	OZ	A	Group 228	21	2	Inc-B	Non-Matched(gt) marked Inconclusive	A-G	New	A	π 154_2016-08_35	A	π 154_2016-08_35	G	π 78_2016-04_188	Bullet	NM	Beretta	A	G	OZ	A	1
Org-Grp-207	OZ	A	Group 228	22	2	ID---provide basis	Correct-Match	W-W	New	W	π 78_2016-04_35	W	π 78_2016-04_35	W	π 78_2016-04_35	Bullet	M	Beretta	W	W	OZ	A	1
Org-Grp-207	OZ	A	Group 228	23	2	Inc-B	Non-Matched(gt) marked Inconclusive	C-I	New	C	π 02_2016-01_94	C	π 02_2016-01_94	I	π 78_2016-04_35	Bullet	NM	Beretta	C	I	OZ	A	1
Org-Grp-207	OZ	A	Group 228	24	2	Inc-B	Non-Matched(gt) marked Inconclusive	AA-F	New	AA	π 02_2016-01_81	AA	π 02_2016-01_81	F	π 165_2016-08_96	Bullet	NM	Beretta	AA	F	OZ	A	1
Org-Grp-207	OZ	A	Group 228	25	2	Inc-C	Non-Matched(gt) marked Inconclusive	Z-E	New	Z	π 116_2016-06_35	Z	π 116_2016-06_35	E	π 78_2016-04_35	Bullet	NM	Beretta	Z	E	OZ	A	1
Org-Grp-207	OZ	A	Group 228	26	2	Inc-B	Non-Matched(gt) marked Inconclusive	11-5	New	11		11		5		Bullet	NM	Non_Ber	11	5	OZ	A	1
Org-Grp-207	OZ	A	Group 228	27	2	Inc-C	Non-Matched(gt) marked Inconclusive	B-H	New	B	π 75_2016-04_96	B	π 75_2016-04_96	H	π 02_2016-01_94	Bullet	NM	Beretta	B	H	OZ	A	1
Org-Grp-207	OZ	A	Group 228	28	2	Inc-C	Non-Matched(gt) marked Inconclusive	2-7	New	2		2		7		Bullet	NM	Non_Ber	2	7	OZ	A	1
Org-Grp-207	OZ	A	Group 228	29	2	ID---provide basis	Correct-Match	V-V	New	V	π 78_2016-04_35	V	π 78_2016-04_35	V	π 78_2016-04_35	Bullet	M	Beretta	V	V	OZ	A	1
Org-Grp-207	OZ	A	Group 228	30	2	Inc-B	Non-Matched(gt) marked Inconclusive	9-3	New	9		9		3		Bullet	NM	Non_Ber	9	3	OZ	A	1
Org-Grp-52	VC	E	Group 229	16	2	Elim-Using Difference in Individual Characteristics	Correct-NonMatch	K-S	New	K	π 75_2016-04_96	K	π 75_2016-04_96	S	π 154_2016-08_35	Bullet	NM	Beretta	K	S	VC	E	1
Org-Grp-52	VC	E	Group 229	17	2	Elim-Using Difference in Individual Characteristics	Correct-NonMatch	J-R	New	J	π 154_2016-08_125	J	π 154_2016-08_125	R	π 78_2016-04_35	Bullet	NM	Beretta	J	R	VC	E	1
Org-Grp-52	VC	E	Group 229	18	2	ID---provide basis	Correct-Match	C-C	New	C	π 02_2016-01_94	C	π 02_2016-01_94	C	π 02_2016-01_94	Bullet	M	Beretta	C	C	VC	E	1
Org-Grp-52	VC	E	Group 229	19	2	Elim-Using Difference in Individual Characteristics	Correct-NonMatch	D-L	New	D	π 78_2016-04_35	D	π 78_2016-04_35	L	π 75_2016-04_96	Bullet	NM	Beretta	D	L	VC	E	1
Org-Grp-52	VC	E	Group 229	20	2	Inc-A	Match(gt) marked Inconclusive	5-5	New	5		5		5		Bullet	M	Non_Ber	5	5	VC	E	1
Org-Grp-52	VC	E	Group 229	21	0	Inc-A	Match(gt) marked Inconclusive	3-3	New	3		3		3		Bullet	M	Non_Ber	3	3	VC	E	1
Org-Grp-52	VC	E	Group 229	22	2	Elim-Using Difference in Individual Characteristics	Correct-NonMatch	I-Q	New	I	π 78_2016-04_35	I	π 78_2016-04_35	Q	π 02_2016-01_90	Bullet	NM	Beretta	I	Q	VC	E	1
Org-Grp-52	VC	E	Group 229	23	2	ID---provide basis	Correct-Match	B-B	New	B	π 75_2016-04_96	B	π 75_2016-04_96	B	π 75_2016-04_96	Bullet	M	Beretta	B	B	VC	E	1
Org-Grp-52	VC	E	Group 229	24	2	ID---provide basis	Correct-Match	4-4	New	4		4		4		Bullet	M	Non_Ber	4	4	VC	E	1
Org-Grp-52	VC	E	Group 229	25	2	Elim-Using Difference in Individual Characteristics	Correct-NonMatch	7-9	New	7		7		9		Bullet	NM	Non_Ber	7	9	VC	E	1
Org-Grp-52	VC	E	Group 229	26	2	Inc-C	Non-Matched(gt) marked Inconclusive	H-P	New	H	π 154_2016-08_188	H	π 154_2016-08_188	P	π 154_2016-08_96	Bullet	NM	Beretta	H	P	VC	E	1
Org-Grp-52	VC	E	Group 229	27	2	Inc-B	Non-Matched(gt) marked Inconclusive	E-M	New	E	π 78_2016-04_35	E	π 78_2016-04_35	M	π 78_2016-04_35	Bullet	NM	Beretta	E	M	VC	E	1
Org-Grp-52	VC	E	Group 229	28	2	Elim-Using Difference in Individual Characteristics	Correct-NonMatch	6-8	New	6		6		8		Bullet	NM	Non_Ber	6	8	VC	E	1
Org-Grp-52	VC	E	Group 229	29	2	Inc-C	Non-Matched(gt) marked Inconclusive	G-O	New	G	π 78_2016-04_188	G	π 78_2016-04_188	O	π 116_2016-06_125	Bullet	NM	Beretta	G	O	VC	E	1
Org-Grp-52	VC	E	Group 229	30	2	Elim-Using Difference in Individual Characteristics	Correct-NonMatch	F-N	New	F	π 165_2016.08_91	F	π 165_2016.08_91	N	π 78_2016-04_35	Bullet	NM	Beretta	F	N	VC	E	1
Org-Grp-56	JN	D	Group 230	16	2	Elim	Correct-NonMatch	5-7	New	5		5		7		Bullet	NM	Non_Ber	5	7	JN	D	1
Org-Grp-56	JN	D	Group 230	17	2	Inc-C	Non-Matched(gt) marked Inconclusive	T-A	New	T	π 78_2016-04_35	T	π 78_2016-04_35	A	π 154_2016-08_35	Bullet	NM	Beretta	T	A	JN	D	1
Org-Grp-56	JN	D	Group 230	18	2	Inc-C	Non-Matched(gt) marked Inconclusive	U-B	New	U	π 116_2016-06_179	U	π 116_2016-06_179	B	π 75_2016-04_96	Bullet	NM	Beretta	U	B	JN	D	1
Org-Grp-56	JN	D	Group 230	19	2	Inc-B	Non-Matched(gt) marked Inconclusive	X-E	New	X	π 154_2016-08_35	X	π 154_2016-08_35	E	π 78_2016-04_35	Bullet	NM	Beretta	X	E	JN	D	1
Org-Grp-56	JN	D	Group 230	20	2	ID---provide basis	Correct-Match	1-1	New	1		1		1		Bullet	M	Non_Ber	1	1	JN	D	1
Org-Grp-56	JN	D	Group 230	21	2	Inc-C	Non-Matched(gt) marked Inconclusive	4-6	New	4		4		6		Bullet	NM	Non_Ber	4	6	JN	D	1
Org-Grp-56	JN	D	Group 230	22	2	Elim-Using Difference in Individual Characteristics	Correct-NonMatch	V-C	New	V	π 78_2016-04_35	V	π 78_2016-04_35	C	π 02_2016-01_94	Bullet	NM	Beretta	V	C	JN	D	1
Org-Grp-56	JN	D	Group 230	23	2	ID---provide basis	Correct-Match	S-S	New	S	π 154_2016-08_35	S	π 154_2016-08_35	S	π 154_2016-08_35	Bullet	M	Beretta	S	S	JN	D	1
Org-Grp-56	JN	D	Group 230	24	2	Inc-B	Non-Matched(gt) marked Inconclusive	AA-H	New	AA	π 02_2016-01_81	AA	π 02_2016-01_81	H	π 165_2016-08_96	Bullet	NM	Beretta	AA	H	JN	D	1
Org-Grp-56	JN	D	Group 230	25	2	Inc-B	Non-Matched(gt) marked Inconclusive	W-D	New	W	π 78_2016-04_35	W	π 78_2016-04_35	D	π 78_2016-04_35	Bullet	NM	Beretta	W	D	JN	D	1
Org-Grp-56	JN	D	Group 230	26	2	ID---provide basis	Correct-Match	R-R	New	R	π 78_2016-04_35	R	π 78_2016-04_35	R	π 78_2016-04_35	Bullet	M	Beretta	R	R	JN	D	1
Org-Grp-56	JN	D	Group 230	27	2	Inc-C	Non-Matched(gt) marked Inconclusive	Z-G	New	Z	π 116_2016-06_119	Z	π 116_2016-06_119	G	π 78_2016-04_188	Bullet	NM	Beretta	Z	G	JN	D	1
Org-Grp-56	JN	D	Group 230	28	0	Inc-B	Match(gt) marked Inconclusive	3-3	New	3		3		3		Bullet	M	Non_Ber	3	3	JN	D	1
Org-Grp-56	JN	D	Group 230	29	2	Inc-C	Non-Matched(gt) marked Inconclusive	Y-F	New	Y	π 111_2014-06_21	Y	π 111_2014-06_21	F	π 78_2016-04_188	Bullet	NM	Beretta	Y	F	JN	D	1
Org-Grp-56	JN	D	Group 230	30	2	ID---provide basis	Correct-Match	2-2	New	2		2		2		Bullet	M	Non_Ber	2	2	JN	D	1
Org-Grp-55	AJ	C	Group 231	16	2	ID---provide basis	Correct-Match	7-7	New	7		7		7		Bullet	M	Non_Ber	7	7	AJ	C	1
Org-Grp-55	AJ	C	Group 231	17	2	ID---provide basis	Correct-Match	B-B	New	B	π 75_2016-04_96	B	π 75_2016-04_96	B	π 75_2016-04_96	Bullet	M	Beretta	B	B	AJ	C	1
Org-Grp-55	AJ	C	Group 231	18	2	Elim-Using Difference in Individual Characteristics	Correct-NonMatch	F-M	New	F	π 165_2016-08_96	F	π 165_2016-08_96	M	π 78_2016-04_35	Bullet	NM	Beretta	F	M	AJ	C	1
Org-Grp-55	AJ	C	Group 231	19	2	Elim-Using Difference in Individual Characteristics	Correct-NonMatch	D-K	New	D	π 78_2016-04_35	D	π 78_2016-04_35	K	π 75_2016-04_96	Bullet	NM	Beretta	D	K	AJ	C	1
Org-Grp-55	AJ	C	Group 231	20	2	ID---provide basis	Correct-Match	C-C	New	C	π 02_2016-01_94	C	π 02_2016-01_94	C	π 02_2016-01_94	Bullet	M	Beretta	C	C	AJ	C	1
Org-Grp-55	AJ	C	Group 231	21	2	Elim-Using Difference in Individual Characteristics	Incorrect-actually Match(gt)	9-9	New	9		9		9		Bullet	M	Non_Ber	9	9	AJ	C	1
Org-Grp-55	AJ	C	Group 231	22	2	Elim-Using Difference in Individual Characteristics	Correct-NonMatch	J-Q	New	J	π 154_2016-08_125	J	π 154_2016-08_125	Q	π 02_2016-01_90	Bullet	NM	Beretta	J	Q	AJ	C	1
Org-Grp-55	AJ	C	Group 231	23	2	Elim-Using Difference in Individual Characteristics	Correct-NonMatch	10-11	New	10		10		11		Bullet	NM	Non_Ber	10	11	AJ	C	1
Org-Grp-55	AJ	C	Group 231	24	2	Elim-Using Difference in Individual Characteristics	Correct-NonMatch	I-P	New	I	π 78_2016-04_35	I	π 78_2016-04_35	P	π 154_2016-08_96	Bullet	NM	Beretta	I	P	AJ	C	1
Org-Grp-55	AJ	C	Group 231	25	2	Elim-Using Difference in Individual Characteristics	Correct-NonMatch	H-O	New	H	π 165_2016-08_96	H	π 165_2016-08_96	O	π 116_2016-06_125	Bullet	NM	Beretta	H	O	AJ	C	1
Org-Grp-55	AJ	C	Group 231	26	2	Elim-Using Difference in Individual Characteristics	Incorrect-actually Match(gt)	6-6	New	6		6		6		Bullet	M	Non_Ber	6	6	AJ	C	1
Org-Grp-55	AJ	C	Group 231	27	2	ID---provide basis	Correct-Match	A-A	New	A	π 154_2016-08_35	A	π 154_2016-08_35	A	π 154_2016-08_35	Bullet	M	Beretta	A	A	AJ	C	1
Org-Grp-55	AJ	C	Group 231	28	2	ID---provide basis	Correct-Match	8-8	New	8		8		8		Bullet	M	Non_Ber	8	8	AJ	C	1
Org-Grp-55	AJ	C	Group 231	29	2	Elim-Using Difference in Individual Characteristics	Correct-NonMatch	E-L	New	E	π 78_2016-04_35	E	π 78_2016-04_35	L	π 75_2016-04_96	Bullet	NM	Beretta	E	L	AJ	C	1
Org-Grp-55	AJ	C	Group 231	30	2	Elim-Using Difference in Individual Characteristics	Correct-NonMatch	G-N	New	G	π 78_2016-04_188	G	π 78_2016-04_188	N	π 78_2016-04_35	Bullet	NM	Beretta	G	N	AJ	C	1
Org-Grp-85	JA	B	Group 232	16	2	ID---provide basis	Correct-Match	B-B	New	B	π 75_2016-04_96	B	π 75_2016-04_96	B	π 75_2016-04_96	Bullet	M	Beretta	B	B	JA	B	1
Org-Grp-85	JA	B	Group 232	17	2	Inc-B	Non-Matched(gt) marked Inconclusive	I-N	New	I	π 78_2016-04_35	I	π 78_2016-04_35	N	π 78_2016-04_35	Bullet	NM	Beretta	I	N	JA	B	1
Org-Grp-85	JA	B	Group 232	18	2	Inc-B	Non-Matched(gt) marked Inconclusive	2-6	New	2		2		6		Bullet	NM	Non_Ber	2	6	JA	B	1
Org-Grp-85	JA	B	Group 232	19	2	ID---provide basis	Correct-Match	D-D	New	D	π 78_2016-04_35	D	π 78_2016-04_35	D	π 78_2016-04_35	Bullet	M	Beretta	D	D	JA	B	1
Org-Grp-85	JA	B	Group 232	20	2	Inc-B	Non-Matched(gt) marked Inconclusive	4-8	New	4		4		8		Bullet	NM	Non_Ber	4	8	JA	B	1
Org-Grp-85	JA	B	Group 232	21	2	Inc-B	Non-Matched(gt) marked Inconclusive	G-L	New	G	π 78_2016-04_188	G	π 78_2016-04_188	L	π 75_2016-04_96	Bullet	NM	Beretta	G	L	JA	B	1
Org-Grp-85	JA	B	Group 232	22	2	ID---provide basis	Correct-Match	C-C	New	C	π 02_2016-01_94	C	π 02_2016-01_94	C	π 02_2016-01_94	Bullet	M	Beretta	C	C	JA	B	1
Org-Grp-85	JA	B	Group 232	23	2	Inc-B	Non-Matched(gt) marked Inconclusive	F-K	New	F	π 165_2016.08_91	F	π 165_2016.08_91	K	π 75_2016-04_96	Bullet	NM	Beretta	F	K	JA	B	1
Org-Grp-85	JA	B	Group 232	24	2	ID---provide basis	Correct-Match	AA-AA	New	AA	π 02_2016-01_81	AA	π 02_2016-01_81	AA	π 02_2016-01_81	Bullet	M	Beretta	AA	AA	JA	B	1
Org-Grp-85	JA	B	Group 232	25	2	Inc-B	Non-Matched(gt) marked Inconclusive	5-9	New	5		5		9		Bullet	NM	Non_Ber	5	9	JA	B	1
Org-Grp-85	JA	B	Group 232	26	2	Inc-B	Non-Matched(gt) marked Inconclusive	E-J	New	E	π 78_2016-04_35	E	π 78_2016-04_35	J	π 154_2016-08_125	Bullet	NM	Beretta	E	J	JA	B	1
Org-Grp-85	JA	B	Group 232	27	2	Inc-B	Non-Matched(gt) marked Inconclusive	H-M	New	H	π 165_2016-08_96	H	π 165_2016-08_96	M	π 78_2016-04_35	Bullet	NM	Beretta	H	M	JA	B	1
Org-Grp-85	JA	B	Group 232	28	2	Inc-B	Non-Matched(gt) marked Inconclusive	3-7	New	3		3		7		Bullet	NM	Non_Ber	3	7	JA	B	1
Org-Grp-85	JA	B	Group 232	29	2	Inc-A	Match(gt) marked Inconclusive	1-1	New	1		1		1		Bullet	M	Non_Ber	1	1	JA	B	1
Org-Grp-85	JA	B	Group 232	30	2	ID---provide basis	Correct-Match	A-A	New	A	π 154_2016-08_35	A	π 154_2016-08_35	A	π 154_2016-08_35	Bullet	M	Beretta	A	A	JA	B	1
Org-Grp-5	MY	A	Group 233	16	2	Elim-Using Difference in Individual Characteristics	Correct-NonMatch	U-A	New	U	π 116_2016-06_179	U	π 116_2016-06_179	A	π 154_2016-08_35	Bullet	NM	Beretta	U	A	MY	A	1
Org-Grp-5	MY	A	Group 233	17	2	ID---provide basis	Correct-Match	5-5	New	5		5		5		Bullet	M	Non_Ber	5	5	MY	A	1
Org-Grp-5	MY	A	Group 233	18	2	ID---provide basis	Correct-Match	2-2	New	2		2		2		Bullet	M	Non_Ber	2	2	MY	A	1
Org-Grp-5	MY	A	Group 233	19	2	Inc-A	Match(gt) marked Inconclusive	4-4	New	4		4		4		Bullet	M	Non_Ber	4	4	MY	A	1
Org-Grp-5	MY	A	Group 233	20	1	ID---provide basis	Correct-Match	3-3	New	3		3		3		Bullet	M	Non_Ber	3	3	MY	A	1
Org-Grp-5	MY	A	Group 233	21	2	Inc-C	Non-Matched(gt) marked Inconclusive	T-AA	New	T	π 78_2016-04_35	T	π 78_2016-04_35	AA	π 02_2016-01_81	Bullet	NM	Beretta	T	AA	MY	A	1
Org-Grp-5	MY	A	Group 233	22	2	ID---provide basis	Correct-Match	P-P	New	P	π 154_2016-08_96	P	π 154_2016-08_96	P	π 154_2016-08_96	Bullet	M	Beretta	P	P	MY	A	1
Org-Grp-5	MY	A	Group 233	23	2	Inc-C	Non-Matched(gt) marked Inconclusive	V-B	New	V	π 78_2016-04_35	V	π 78_2016-04_35	B	π 75_2016-04_96	Bullet	NM	Beretta	V	B	MY	A	1
Org-Grp-5	MY	A	Group 233	24	2	Inc-C	Non-Matched(gt) marked Inconclusive	R-Y	New	R	π 78_2016-04_35	R	π 78_2016-04_35	Y	π 111_2014-06_21	Bullet	NM	Beretta	R	Y	MY	A	1
Org-Grp-5	MY	A	Group 233	25	2	Inc-C	Non-Matched(gt) marked Inconclusive	S-Z	New	S	π 154_2016-08_125	S	π 154_2016-08_125	Z	π 116_2016-06_35	Bullet	NM	Beretta	S	Z	MY	A	1
Org-Grp-5	MY	A	Group 233	26	2	Inc-C	Non-Matched(gt) marked Inconclusive	W-C	New	W	π 78_2016-04_35	W	π 78_2016-04_35	C	π 02_2016-01_94	Bullet	NM	Beretta	W	C	MY	A	1
Org-Grp-5	MY	A	Group 233	27	2	ID---provide basis	Correct-Match	Q-Q	New	Q	π 116_2016-06_179	Q	π 116_2016-06_179	Q	π 02_2016-01_90	Bullet	M	Beretta	Q	Q	MY	A	1
Org-Grp-5	MY	A	Group 233	28	2	Elim-Using Difference in Individual Characteristics	Correct-NonMatch	6-7	New	6		6		7		Bullet	NM	Non_Ber	6	7	MY	A	1
Org-Grp-5	MY	A	Group 233	29	2	ID---provide basis	Correct-Match	O-O	New	O	π 116_2016-06_125	O	π 116_2016-06_125	O	π 116_2016-06_125	Bullet	M	Beretta	O	O	MY	A	1
Org-Grp-5	MY	A	Group 233	30	2	Inc-C	Non-Matched(gt) marked Inconclusive	X-D	New	X	π 154_2016-08_35	X	π 154_2016-08_35	D	π 78_2016-04_35	Bullet	NM	Beretta	X	D	MY	A	1
Org-Grp-25	DG	E	Group 235	16	2	Inc-C	Non-Matched(gt) marked Inconclusive	9-1	New	9		9		1		Bullet	NM	Non_Ber	9	1	DG	E	1
Org-Grp-25	DG	E	Group 235	17	2	Elim-Using Difference in Individual Characteristics	Correct-NonMatch	D-M	New	D	π 78_2016-04_35	D	π 78_2016-04_35	M	π 78_2016-04_35	Bullet	NM	Beretta	D	M	DG	E	1
Org-Grp-25	DG	E	Group 235	18	2	Inc-A	Non-Matched(gt) marked Inconclusive	K-T	New	K	π 75_2016-04_96	K	π 75_2016-04_96	T	π 78_2016-04_35	Bullet	NM	Beretta	K	T	DG	E	1
Org-Grp-25	DG	E	Group 235	19	2	Inc-B	Non-Matched(gt) marked Inconclusive	I-R	New	I	π 78_2016-04_35	I	π 78_2016-04_35	R	π 78_2016-04_35	Bullet	NM	Beretta	I	R	DG	E	1
Org-Grp-25	DG	E	Group 235	20	2	Inc-A	Match(gt) marked Inconclusive	B-B	New	B	π 75_2016-04_96	B	π 75_2016-04_96	B	π 75_2016-04_96	Bullet	M	Beretta	B	B	DG	E	1
Org-Grp-25	DG	E	Group 235	21		Inc-B	Match(gt) marked Inconclusive	7-7	New	7		7		7		Bullet	M	Non_Ber	7	7	DG	E	1
Org-Grp-25	DG	E	Group 235	22	2	Inc-C	Non-Matched(gt) marked Inconclusive	F-O	New	F	π 165_2016.08_91	F	π 165_2016.08_91	O	π 116_2016-06_125	Bullet	NM	Beretta	F	O	DG	E	1
Org-Grp-25	DG	E	Group 235	23	2	Inc-B	Non-Matched(gt) marked Inconclusive	10-2	New	10		10		2		Bullet	NM	Non_Ber	10	2	DG	E	1
Org-Grp-25	DG	E	Group 235	24	2	Inc-C	Non-Matched(gt) marked Inconclusive	8-11	New	8		8		11		Bullet	NM	Non_Ber	8	11	DG	E	1
Org-Grp-25	DG	E	Group 235	25	2	Inc-A	Non-Matched(gt) marked Inconclusive	E-N	New	E	π 78_2016-04_35	E	π 78_2016-04_35	N	π 78_2016-04_35	Bullet	NM	Beretta	E	N	DG	E	1
Org-Grp-25	DG	E	Group 235	26	2	Inc-A	Non-Matched(gt) marked Inconclusive	J-S	New	J	π 154_2016-08_125	J	π 154_2016-08_125	S	π 154_2016-08_125	Bullet	NM	Beretta	J	S	DG	E	1
Org-Grp-25	DG	E	Group 235	27	2	ID---provide basis	Correct-Match	6-6	New	6		6		6		Bullet	M	Non_Ber	6	6	DG	E	1
Org-Grp-25	DG	E	Group 235	28	2	Inc-B	Non-Matched(gt) marked Inconclusive	H-Q	New	H	π 02_2016-01_94	H	π 02_2016-01_94	Q	π 02_2016-01_90	Bullet	NM	Beretta	H	Q	DG	E	1
Org-Grp-25	DG	E	Group 235	29	2	Inc-B	Non-Matched(gt) marked Inconclusive	C-L	New	C	π 02_2016-01_94	C	π 02_2016-01_94	L	π 75_2016-04_96	Bullet	NM	Beretta	C	L	DG	E	1
Org-Grp-25	DG	E	Group 235	30	2	Inc-B	Non-Matched(gt) marked Inconclusive	G-P	New	G	π 78_2016-04_188	G	π 78_2016-04_188	P	π 154_2016-08_96	Bullet	NM	Beretta	G	P	DG	E	1
Org-Grp-133	RS	E	Group 236	16	2	ID---provide basis	Correct-Match	D-D	New	D	π 78_2016-04_35	D	π 78_2016-04_35	D	π 78_2016-04_35	Bullet	M	Beretta	D	D	RS	E	1
Org-Grp-133	RS	E	Group 236	17	2	Inc-A	Match(gt) marked Inconclusive	3-3	New	3		3		3		Bullet	M	Non_Ber	3	3	RS	E	1
Org-Grp-133	RS	E	Group 236	18	1	Inc-C	Non-Matched(gt) marked Inconclusive	5-8	New	5		5		8		Bullet	NM	Non_Ber	5	8	RS	E	1
Org-Grp-133	RS	E	Group 236	19	1	Inc-A	Match(gt) marked Inconclusive	2-2	New	2		2		2		Bullet	M	Non_Ber	2	2	RS	E	1
Org-Grp-133	RS	E	Group 236	20	2	Inc-C	Non-Matched(gt) marked Inconclusive	I-R	New	I	π 78_2016-04_35	I	π 78_2016-04_35	R	π 78_2016-04_35	Bullet	NM	Beretta	I	R	RS	E	1
Org-Grp-133	RS	E	Group 236	21	2	Elim-Using Difference in Individual Characteristics	Correct-NonMatch	G-P	New	G	π 78_2016-04_188	G	π 78_2016-04_188	P	π 154_2016-08_96	Bullet	NM	Beretta	G	P	RS	E	1
Org-Grp-133	RS	E	Group 236	22	2	Inc-C	Non-Matched(gt) marked Inconclusive	E-N	New	E	π 78_2016-04_35	E	π 78_2016-04_35	N	π 78_2016-04_35	Bullet	NM	Beretta	E	N	RS	E	1
Org-Grp-133	RS	E	Group 236	23	2	Elim-Using Difference in Individual Characteristics	Correct-NonMatch	F-O	New	F	π 165_2016-08_96	F	π 165_2016-08_96	O	π 116_2016-06_125	Bullet	NM	Beretta	F	O	RS	E	1
Org-Grp-133	RS	E	Group 236	24	2	Inc-A	Non-Matched(gt) marked Inconclusive	M-V	New	M	π 78_2016-04_35	M	π 78_2016-04_35	V	π 78_2016-04_35	Bullet	NM	Beretta	M	V	RS	E	1
Org-Grp-133	RS	E	Group 236	25	2	Inc-A	Non-Matched(gt) marked Inconclusive	L-U	New	L	π 75_2016-04_96	L	π 75_2016-04_96	U	π 116_2016-06_179	Bullet	NM	Beretta	L	U	RS	E	1
Org-Grp-133	RS	E	Group 236	26	2	Inc-C	Non-Matched(gt) marked Inconclusive	J-S	New	J	π 154_2016-08_125	J	π 154_2016-08_125	S	π 154_2016-08_125	Bullet	NM	Beretta	J	S	RS	E	1
Org-Grp-133	RS	E	Group 236	27	2	Inc-C	Non-Matched(gt) marked Inconclusive	H-Q	New	H	π 154_2016-08_125	H	π 154_2016-08_125	Q	π 116_2016-06_179	Bullet	NM	Beretta	H	Q	RS	E	1
Org-Grp-133	RS	E	Group 236	28	2	Inc-C	Non-Matched(gt) marked Inconclusive	6-9	New	6		6		9		Bullet	NM	Non_Ber	6	9	RS	E	1
Org-Grp-133	RS	E	Group 236	29	1	Inc-C	Non-Matched(gt) marked Inconclusive	4-7	New	4		4		7		Bullet	NM	Non_Ber	4	7	RS	E	1
Org-Grp-133	RS	E	Group 236	30	2	Elim-Using Difference in Individual Characteristics	Correct-NonMatch	K-T	New	K	π 75_2016-04_96	K	π 75_2016-04_96	T	π 78_2016-04_35	Bullet	NM	Beretta	K	T	RS	E	1
Org-Grp-256	OD	G	Group 237	16	2	Inc-C	Match(gt) marked Inconclusive	Q-Q	New	Q	π 02_2016-01_90	Q	π 02_2016-01_90	Q	π 116_2016-06_179	Bullet	M	Beretta	Q	Q	OD	G	2
Org-Grp-256	OD	G	Group 237	17	2	ID---provide basis	Correct-Match	P-P	New	P	π 154_2016-08_96	P	π 154_2016-08_96	P	π 154_2016-08_96	Bullet	M	Beretta	P	P	OD	G	2
Org-Grp-256	OD	G	Group 237	18	2	Elim-Using Difference in Individual Characteristics	Correct-NonMatch	W-D	New	W	π 78_2016-04_35	W	π 78_2016-04_35	D	π 78_2016-04_35	Bullet	NM	Beretta	W	D	OD	G	2
Org-Grp-256	OD	G	Group 237	19	2	Elim-Using Difference in Individual Characteristics	Correct-NonMatch	T-A	New	T	π 78_2016-04_35	T	π 78_2016-04_35	A	π 154_2016-08_35	Bullet	NM	Beretta	T	A	OD	G	2
Org-Grp-256	OD	G	Group 237	20	2	Elim-Using Difference in Individual Characteristics	Correct-NonMatch	S-AA	New	S	π 154_2016-08_35	S	π 154_2016-08_35	AA	π 02_2016-01_81	Bullet	NM	Beretta	S	AA	OD	G	2
Org-Grp-256	OD	G	Group 237	21	2	Elim-Using Difference in Individual Characteristics	Correct-NonMatch	R-Z	New	R	π 78_2016-04_35	R	π 78_2016-04_35	Z	π 116_2016-06_119	Bullet	NM	Beretta	R	Z	OD	G	2
Org-Grp-256	OD	G	Group 237	22	2	Inc-C	Non-Matched(gt) marked Inconclusive	X-E	New	X	π 154_2016-08_35	X	π 154_2016-08_35	E	π 78_2016-04_35	Bullet	NM	Beretta	X	E	OD	G	2
Org-Grp-256	OD	G	Group 237	23	2	Elim-Using Difference in Individual Characteristics	Correct-NonMatch	V-C	New	V	π 78_2016-04_35	V	π 78_2016-04_35	C	π 02_2016-01_94	Bullet	NM	Beretta	V	C	OD	G	2
Org-Grp-256	OD	G	Group 237	24	2	Elim-Using Difference in Individual Characteristics	Incorrect-actually Match(gt)	8-8	New	8		8		8		Bullet	M	Non_Ber	8	8	OD	G	2
Org-Grp-256	OD	G	Group 237	25	2	ID---provide basis	Correct-Match	7-7	New	7		7		7		Bullet	M	Non_Ber	7	7	OD	G	2
Org-Grp-256	OD	G	Group 237	26	2	Elim-Using Difference in Individual Characteristics	Correct-NonMatch	9-11	New	9		9		11		Bullet	NM	Non_Ber	9	11	OD	G	2
Org-Grp-256	OD	G	Group 237	27	1	Inc-B	Non-Matched(gt) marked Inconclusive	10-1	New	10		10		1		Bullet	NM	Non_Ber	10	1	OD	G	2
Org-Grp-256	OD	G	Group 237	28	2	Elim-Using Difference in Individual Characteristics	Correct-NonMatch	Y-F	New	Y	π 111_2014-06_21	Y	π 111_2014-06_21	F	π 165_2016.08_91	Bullet	NM	Beretta	Y	F	OD	G	2
Org-Grp-256	OD	G	Group 237	29	2	Inc-C	Non-Matched(gt) marked Inconclusive	U-B	New	U	π 116_2016-06_179	U	π 116_2016-06_179	B	π 75_2016-04_96	Bullet	NM	Beretta	U	B	OD	G	2
Org-Grp-256	OD	G	Group 237	30	2	ID---provide basis	Correct-Match	6-6	New	6		6		6		Bullet	M	Non_Ber	6	6	OD	G	2
Org-Grp-24	XT	E	Group 24	16	2	Elim-Using Difference in Individual Characteristics	Correct-NonMatch	U-AA	New	U	π 116_2016-06_179	U	π 116_2016-06_179	AA	π 02_2016-01_81	Bullet	NM	Beretta	U	AA	XT	E	1
Org-Grp-24	XT	E	Group 24	17	2	ID---provide basis	Correct-Match	N-N	New	N	π 78_2016-04_35	N	π 78_2016-04_35	N	π 78_2016-04_35	Bullet	M	Beretta	N	N	XT	E	1
Org-Grp-24	XT	E	Group 24	18	2	Elim-Using Difference in Individual Characteristics	Correct-NonMatch	7-1	New	7		7		1		Bullet	NM	Non_Ber	7	1	XT	E	1
Org-Grp-24	XT	E	Group 24	19	2	Inc-C	Non-Matched(gt) marked Inconclusive	11-5	New	11		11		5		Bullet	NM	Non_Ber	11	5	XT	E	1
Org-Grp-24	XT	E	Group 24	20	2	Elim-Using Difference in Individual Characteristics	Correct-NonMatch	S-Y	New	S	π 154_2016-08_35	S	π 154_2016-08_35	Y	π 111_2014-06_21	Bullet	NM	Beretta	S	Y	XT	E	1
Org-Grp-24	XT	E	Group 24	21	2	ID---provide basis	Correct-Match	P-P	New	P	π 154_2016-08_96	P	π 154_2016-08_96	P	π 154_2016-08_96	Bullet	M	Beretta	P	P	XT	E	1
Org-Grp-24	XT	E	Group 24	22	2	Inc-A	Match(gt) marked Inconclusive	M-M	New	M	π 78_2016-04_35	M	π 78_2016-04_35	M	π 78_2016-04_35	Bullet	M	Beretta	M	M	XT	E	1
Org-Grp-24	XT	E	Group 24	23	2	Inc-A	Non-Matched(gt) marked Inconclusive	8-2	New	8		8		2		Bullet	NM	Non_Ber	8	2	XT	E	1
Org-Grp-24	XT	E	Group 24	24	2	Elim-Using Difference in Individual Characteristics	Correct-NonMatch	Q-W	New	Q	π 116_2016-06_179	Q	π 116_2016-06_179	W	π 78_2016-04_35	Bullet	NM	Beretta	Q	W	XT	E	1
Org-Grp-24	XT	E	Group 24	25	2	Elim-Using Difference in Individual Characteristics	Correct-NonMatch	V-A	New	V	π 78_2016-04_35	V	π 78_2016-04_35	A	π 154_2016-08_35	Bullet	NM	Beretta	V	A	XT	E	1
Org-Grp-24	XT	E	Group 24	26	2	Elim-Using Difference in Individual Characteristics	Correct-NonMatch	10-4	New	10		10		4		Bullet	NM	Non_Ber	10	4	XT	E	1
Org-Grp-24	XT	E	Group 24	27	2	ID---provide basis	Correct-Match	O-O	New	O	π 116_2016-06_125	O	π 116_2016-06_125	O	π 116_2016-06_125	Bullet	M	Beretta	O	O	XT	E	1
Org-Grp-24	XT	E	Group 24	28	2	Elim-Using Difference in Individual Characteristics	Correct-NonMatch	T-Z	New	T	π 78_2016-04_35	T	π 78_2016-04_35	Z	π 116_2016-06_119	Bullet	NM	Beretta	T	Z	XT	E	1
Org-Grp-24	XT	E	Group 24	29	0	Inc-B	Non-Matched(gt) marked Inconclusive	9-3	New	9		9		3		Bullet	NM	Non_Ber	9	3	XT	E	1
Org-Grp-24	XT	E	Group 24	30	2	Elim-Using Difference in Individual Characteristics	Correct-NonMatch	R-X	New	R	π 78_2016-04_35	R	π 78_2016-04_35	X	π 154_2016-08_35	Bullet	NM	Beretta	R	X	XT	E	1
Org-Grp-141	BG	D	Group 240	16	2	Inc-B	Non-Matched(gt) marked Inconclusive	J-S	New	J	π 154_2016-08_125	J	π 154_2016-08_125	S	π 154_2016-08_35	Bullet	NM	Beretta	J	S	BG	D	1
Org-Grp-141	BG	D	Group 240	17	2	Elim-Using Difference in Individual Characteristics	Correct-NonMatch	L-U	New	L	π 75_2016-04_96	L	π 75_2016-04_96	U	π 116_2016-06_179	Bullet	NM	Beretta	L	U	BG	D	1
Org-Grp-141	BG	D	Group 240	18	2	Elim-Using Difference in Individual Characteristics	Correct-NonMatch	M-V	New	M	π 78_2016-04_35	M	π 78_2016-04_35	V	π 78_2016-04_35	Bullet	NM	Beretta	M	V	BG	D	1
Org-Grp-141	BG	D	Group 240	19	2	Elim-Using Difference in Individual Characteristics	Correct-NonMatch	F-O	New	F	π 165_2016-08_96	F	π 165_2016-08_96	O	π 116_2016-06_125	Bullet	NM	Beretta	F	O	BG	D	1
Org-Grp-141	BG	D	Group 240	20	2	Inc-B	Non-Matched(gt) marked Inconclusive	2-5	New	2		2		5		Bullet	NM	Non_Ber	2	5	BG	D	1
Org-Grp-141	BG	D	Group 240	21	2	Inc-B	Non-Matched(gt) marked Inconclusive	I-R	New	I	π 78_2016-04_35	I	π 78_2016-04_35	R	π 78_2016-04_35	Bullet	NM	Beretta	I	R	BG	D	1
Org-Grp-141	BG	D	Group 240	22	2	ID---provide basis	Correct-Match	11-11	New	11		11		11		Bullet	M	Non_Ber	11	11	BG	D	1
Org-Grp-141	BG	D	Group 240	23	2	Inc-B	Non-Matched(gt) marked Inconclusive	3-6	New	3		3		6		Bullet	NM	Non_Ber	3	6	BG	D	1
Org-Grp-141	BG	D	Group 240	24	2	Inc-B	Match(gt) marked Inconclusive	10-10	New	10		10		10		Bullet	M	Non_Ber	10	10	BG	D	1
Org-Grp-141	BG	D	Group 240	25	2	Elim-Using Difference in Individual Characteristics	Correct-NonMatch	N-W	New	N	π 78_2016-04_35	N	π 78_2016-04_35	W	π 78_2016-04_35	Bullet	NM	Beretta	N	W	BG	D	1
Org-Grp-141	BG	D	Group 240	26	2	Inc-B	Non-Matched(gt) marked Inconclusive	1-4	New	1		1		4		Bullet	NM	Non_Ber	1	4	BG	D	1
Org-Grp-141	BG	D	Group 240	27	2	Elim-Using Difference in Individual Characteristics	Correct-NonMatch	G-P	New	G	π 78_2016-04_188	G	π 78_2016-04_188	P	π 154_2016-08_96	Bullet	NM	Beretta	G	P	BG	D	1
Org-Grp-141	BG	D	Group 240	28	2	ID---provide basis	Correct-Match	E-E	New	E	π 78_2016-04_35	E	π 78_2016-04_35	E	π 78_2016-04_35	Bullet	M	Beretta	E	E	BG	D	1
Org-Grp-141	BG	D	Group 240	29	2	Inc-B	Non-Matched(gt) marked Inconclusive	K-T	New	K	π 75_2016-04_96	K	π 75_2016-04_96	T	π 78_2016-04_35	Bullet	NM	Beretta	K	T	BG	D	1
Org-Grp-141	BG	D	Group 240	30	2	Inc-B	Non-Matched(gt) marked Inconclusive	H-Q	New	H	π 02_2016-01_94	H	π 02_2016-01_94	Q	π 02_2016-01_90	Bullet	NM	Beretta	H	Q	BG	D	1
Org-Grp-186	VM	D	Group 241	16	2	Inc-B	Non-Matched(gt) marked Inconclusive	7-1	New	7		7		1		Bullet	NM	Non_Ber	7	1	VM	D	1
Org-Grp-186	VM	D	Group 241	17	0	Inc-B	Non-Matched(gt) marked Inconclusive	11-5	New	11		11		5		Bullet	NM	Non_Ber	11	5	VM	D	1
Org-Grp-186	VM	D	Group 241	18	0	Inc-B	Non-Matched(gt) marked Inconclusive	9-3	New	9		9		3		Bullet	NM	Non_Ber	9	3	VM	D	1
Org-Grp-186	VM	D	Group 241	19	2	Inc-B	Non-Matched(gt) marked Inconclusive	U-AA	New	U	π 116_2016-06_179	U	π 116_2016-06_179	AA	π 02_2016-01_81	Bullet	NM	Beretta	U	AA	VM	D	1
Org-Grp-186	VM	D	Group 241	20	2	ID---provide basis	Correct-Match	Q-Q	New	Q	π 116_2016-06_179	Q	π 116_2016-06_179	Q	π 02_2016-01_90	Bullet	M	Beretta	Q	Q	VM	D	1
Org-Grp-186	VM	D	Group 241	21	2	Inc-B	Non-Matched(gt) marked Inconclusive	V-A	New	V	π 78_2016-04_35	V	π 78_2016-04_35	A	π 154_2016-08_35	Bullet	NM	Beretta	V	A	VM	D	1
Org-Grp-186	VM	D	Group 241	22	2	Inc-B	Non-Matched(gt) marked Inconclusive	S-Y	New	S	π 154_2016-08_35	S	π 154_2016-08_35	Y	π 111_2014-06_21	Bullet	NM	Beretta	S	Y	VM	D	1
Org-Grp-186	VM	D	Group 241	23	2	ID---provide basis	Correct-Match	P-P	New	P	π 154_2016-08_96	P	π 154_2016-08_96	P	π 154_2016-08_96	Bullet	M	Beretta	P	P	VM	D	1
Org-Grp-186	VM	D	Group 241	24	2	Inc-B	Non-Matched(gt) marked Inconclusive	R-X	New	R	π 78_2016-04_35	R	π 78_2016-04_35	X	π 154_2016-08_35	Bullet	NM	Beretta	R	X	VM	D	1
Org-Grp-186	VM	D	Group 241	25	2	Inc-B	Non-Matched(gt) marked Inconclusive	T-Z	New	T	π 78_2016-04_35	T	π 78_2016-04_35	Z	π 116_2016-06_119	Bullet	NM	Beretta	T	Z	VM	D	1
Org-Grp-186	VM	D	Group 241	26	2	Inc-B	Non-Matched(gt) marked Inconclusive	8-2	New	8		8		2		Bullet	NM	Non_Ber	8	2	VM	D	1
Org-Grp-186	VM	D	Group 241	27	2	Inc-B	Non-Matched(gt) marked Inconclusive	10-4	New	10		10		4		Bullet	NM	Non_Ber	10	4	VM	D	1
Org-Grp-186	VM	D	Group 241	28	2	ID---provide basis	Correct-Match	O-O	New	O	π 116_2016-06_125	O	π 116_2016-06_125	O	π 116_2016-06_125	Bullet	M	Beretta	O	O	VM	D	1
Org-Grp-186	VM	D	Group 241	29	2	ID---provide basis	Correct-Match	N-N	New	N	π 78_2016-04_35	N	π 78_2016-04_35	N	π 78_2016-04_35	Bullet	M	Beretta	N	N	VM	D	1
Org-Grp-186	VM	D	Group 241	30	2	Inc-B	Non-Matched(gt) marked Inconclusive	W-B	New	W	π 78_2016-04_35	W	π 78_2016-04_35	B	π 75_2016-04_96	Bullet	NM	Beretta	W	B	VM	D	1
Org-Grp-20	NY	D	Group 242	16	2	Inc-C	Match(gt) marked Inconclusive	D-D	New	D	π 78_2016-04_35	D	π 78_2016-04_35	D	π 78_2016-04_35	Bullet	M	Beretta	D	D	NY	D	1
Org-Grp-20	NY	D	Group 242	17	2	Inc-C	Non-Matched(gt) marked Inconclusive	G-M	New	G	π 78_2016-04_188	G	π 78_2016-04_188	M	π 78_2016-04_35	Bullet	NM	Beretta	G	M	NY	D	1
Org-Grp-20	NY	D	Group 242	18	2	Inc-C	Non-Matched(gt) marked Inconclusive	J-P	New	J	π 154_2016-08_125	J	π 154_2016-08_125	P	π 154_2016-08_96	Bullet	NM	Beretta	J	P	NY	D	1
Org-Grp-20	NY	D	Group 242	19	2	Inc-B	Non-Matched(gt) marked Inconclusive	H-N	New	H	π 02_2016-01_94	H	π 02_2016-01_94	N	π 78_2016-04_35	Bullet	NM	Beretta	H	N	NY	D	1
Org-Grp-20	NY	D	Group 242	20	2	Inc-B	Non-Matched(gt) marked Inconclusive	1-6	New	1		1		6		Bullet	NM	Non_Ber	1	6	NY	D	1
Org-Grp-20	NY	D	Group 242	21	2	Inc-B	Non-Matched(gt) marked Inconclusive	F-L	New	F	π 165_2016-08_96	F	π 165_2016-08_96	L	π 75_2016-04_96	Bullet	NM	Beretta	F	L	NY	D	1
Org-Grp-20	NY	D	Group 242	22	2	ID---provide basis	Correct-Match	C-C	New	C	π 02_2016-01_94	C	π 02_2016-01_94	C	π 02_2016-01_94	Bullet	M	Beretta	C	C	NY	D	1
Org-Grp-20	NY	D	Group 242	23	2	Inc-C	Non-Matched(gt) marked Inconclusive	8-2	New	8		8		2		Bullet	NM	Non_Ber	8	2	NY	D	1
Org-Grp-20	NY	D	Group 242	24	2	Inc-B	Non-Matched(gt) marked Inconclusive	10-4	New	10		10		4		Bullet	NM	Non_Ber	10	4	NY	D	1
Org-Grp-20	NY	D	Group 242	25	2	Inc-C	Match(gt) marked Inconclusive	B-B	New	B	π 75_2016-04_96	B	π 75_2016-04_96	B	π 75_2016-04_96	Bullet	M	Beretta	B	B	NY	D	1
Org-Grp-20	NY	D	Group 242	26	2	Inc-C	Non-Matched(gt) marked Inconclusive	11-5	New	11		11		5		Bullet	NM	Non_Ber	11	5	NY	D	1
Org-Grp-20	NY	D	Group 242	27	1	Inc-B	Non-Matched(gt) marked Inconclusive	I-O	New	I	π 78_2016-04_35	I	π 78_2016-04_35	O	π 116_2016-06_125	Bullet	NM	Beretta	I	O	NY	D	1
Org-Grp-20	NY	D	Group 242	28	2	Inc-B	Non-Matched(gt) marked Inconclusive	9-3	New	9		9		3		Bullet	NM	Non_Ber	9	3	NY	D	1
Org-Grp-20	NY	D	Group 242	29	2	Inc-B	Non-Matched(gt) marked Inconclusive	E-K	New	E	π 78_2016-04_35	E	π 78_2016-04_35	K	π 75_2016-04_96	Bullet	NM	Beretta	E	K	NY	D	1
Org-Grp-20	NY	D	Group 242	30	2	ID---provide basis	Correct-Match	A-A	New	A	π 154_2016-08_35	A	π 154_2016-08_35	A	π 154_2016-08_35	Bullet	M	Beretta	A	A	NY	D	1
Org-Grp-2	HJ	C	Group 244	16	2	Inc-C	Non-Matched(gt) marked Inconclusive	W-D	New	W	π 78_2016-04_35	W	π 78_2016-04_35	D	π 78_2016-04_35	Bullet	NM	Beretta	W	D	HJ	C	1
Org-Grp-2	HJ	C	Group 244	17	2	ID---provide basis	Correct-Match	1-1	New	1		1		1		Bullet	M	Non_Ber	1	1	HJ	C	1
Org-Grp-2	HJ	C	Group 244	18	2	Inc-C	Non-Matched(gt) marked Inconclusive	S-AA	New	S	π 154_2016-08_35	S	π 154_2016-08_35	AA	π 02_2016-01_81	Bullet	NM	Beretta	S	AA	HJ	C	1
Org-Grp-2	HJ	C	Group 244	19	2	Elim-Using Difference in Individual Characteristics	Correct-NonMatch	2-4	New	2		2		4		Bullet	NM	Non_Ber	2	4	HJ	C	1
Org-Grp-2	HJ	C	Group 244	20	2	Inc-C	Non-Matched(gt) marked Inconclusive	U-B	New	U	π 116_2016-06_179	U	π 116_2016-06_179	B	π 75_2016-04_96	Bullet	NM	Beretta	U	B	HJ	C	1
Org-Grp-2	HJ	C	Group 244	21	2	Inc-C	Non-Matched(gt) marked Inconclusive	X-E	New	X	π 154_2016-08_35	X	π 154_2016-08_35	E	π 78_2016-04_35	Bullet	NM	Beretta	X	E	HJ	C	1
Org-Grp-2	HJ	C	Group 244	22	2	Inc-A	Non-Matched(gt) marked Inconclusive	R-Z	New	R	π 78_2016-04_35	R	π 78_2016-04_35	Z	π 116_2016-06_35	Bullet	NM	Beretta	R	Z	HJ	C	1
Org-Grp-2	HJ	C	Group 244	23	2	Inc-C	Non-Matched(gt) marked Inconclusive	Y-F	New	Y	π 111_2014-06_21	Y	π 111_2014-06_21	F	π 165_2016-08_96	Bullet	NM	Beretta	Y	F	HJ	C	1
Org-Grp-2	HJ	C	Group 244	24	2	Elim-Using Difference in Individual Characteristics	Correct-NonMatch	V-C	New	V	π 78_2016-04_35	V	π 78_2016-04_35	C	π 02_2016-01_94	Bullet	NM	Beretta	V	C	HJ	C	1
Org-Grp-2	HJ	C	Group 244	25	2	Inc-C	Non-Matched(gt) marked Inconclusive	T-A	New	T	π 78_2016-04_35	T	π 78_2016-04_35	A	π 154_2016-08_35	Bullet	NM	Beretta	T	A	HJ	C	1
Org-Grp-2	HJ	C	Group 244	26	0	Unsuitable-Lack of sufficent marks on KNOWN samples	Marked Unsuitable	11-11	New	11		11		11		Bullet	M	Non_Ber	11	11	HJ	C	1
Org-Grp-2	HJ	C	Group 244	27	1	Unsuitable-Lack of sufficent marks on KNOWN samples	Marked Unsuitable	3-5	New	3		3		5		Bullet	NM	Non_Ber	3	5	HJ	C	1
Org-Grp-2	HJ	C	Group 244	28	2	ID---provide basis	Correct-Match	10-10	New	10		10		10		Bullet	M	Non_Ber	10	10	HJ	C	1
Org-Grp-2	HJ	C	Group 244	29	2	Inc-C	Match(gt) marked Inconclusive	P-P	New	P	π 154_2016-08_96	P	π 154_2016-08_96	P	π 154_2016-08_96	Bullet	M	Beretta	P	P	HJ	C	1
Org-Grp-2	HJ	C	Group 244	30	2	ID---provide basis	Correct-Match	Q-Q	New	Q	π 02_2016-01_90	Q	π 02_2016-01_90	Q	π 02_2016-01_90	Bullet	M	Beretta	Q	Q	HJ	C	1
Org-Grp-184	CN	C	Group 245	16	2	ID---provide basis	Correct-Match	J-J	New	J	π 154_2016-08_125	J	π 154_2016-08_125	J	π 154_2016-08_125	Bullet	M	Beretta	J	J	CN	C	1
Org-Grp-184	CN	C	Group 245	17	2	ID---provide basis	Correct-Match	5-5	New	5		5		5		Bullet	M	Non_Ber	5	5	CN	C	1
Org-Grp-184	CN	C	Group 245	18	2	Elim-Using Difference in Individual Characteristics	Correct-NonMatch	P-W	New	P	π 154_2016-08_96	P	π 154_2016-08_96	W	π 78_2016-04_35	Bullet	NM	Beretta	P	W	CN	C	1
Org-Grp-184	CN	C	Group 245	19	2	Elim-Using Difference in Individual Characteristics	Correct-NonMatch	M-T	New	M	π 78_2016-04_35	M	π 78_2016-04_35	T	π 78_2016-04_35	Bullet	NM	Beretta	M	T	CN	C	1
Org-Grp-184	CN	C	Group 245	20	2	Inc-C	Non-Matched(gt) marked Inconclusive	L-S	New	L	π 75_2016-04_96	L	π 75_2016-04_96	S	π 154_2016-08_35	Bullet	NM	Beretta	L	S	CN	C	1
Org-Grp-184	CN	C	Group 245	21	2	Elim-Using Difference in Individual Characteristics	Correct-NonMatch	Q-X	New	Q	π 02_2016-01_90	Q	π 02_2016-01_90	X	π 154_2016-08_35	Bullet	NM	Beretta	Q	X	CN	C	1
Org-Grp-184	CN	C	Group 245	22	2	ID---provide basis	Correct-Match	6-6	New	6		6		6		Bullet	M	Non_Ber	6	6	CN	C	1
Org-Grp-184	CN	C	Group 245	23	2	Elim-Using Difference in Individual Characteristics	Correct-NonMatch	O-V	New	O	π 116_2016-06_125	O	π 116_2016-06_125	V	π 78_2016-04_35	Bullet	NM	Beretta	O	V	CN	C	1
Org-Grp-184	CN	C	Group 245	24	2	Elim-Using Difference in Individual Characteristics	Correct-NonMatch	R-Y	New	R	π 78_2016-04_35	R	π 78_2016-04_35	Y	π 111_2014-06_21	Bullet	NM	Beretta	R	Y	CN	C	1
Org-Grp-184	CN	C	Group 245	25	2	Elim-Using Difference in Individual Characteristics	Incorrect-actually Match(gt)	4-4	New	4		4		4		Bullet	M	Non_Ber	4	4	CN	C	1
Org-Grp-184	CN	C	Group 245	26	2	Elim-Using Difference in Individual Characteristics	Correct-NonMatch	7-8	New	7		7		8		Bullet	NM	Non_Ber	7	8	CN	C	1
Org-Grp-184	CN	C	Group 245	27	2	ID---provide basis	Correct-Match	3-3	New	3		3		3		Bullet	M	Non_Ber	3	3	CN	C	1
Org-Grp-184	CN	C	Group 245	28	2	ID---provide basis	Correct-Match	K-K	New	K	π 75_2016-04_96	K	π 75_2016-04_96	K	π 75_2016-04_96	Bullet	M	Beretta	K	K	CN	C	1
Org-Grp-184	CN	C	Group 245	29	2	Elim-Using Difference in Individual Characteristics	Correct-NonMatch	N-U	New	N	π 78_2016-04_35	N	π 78_2016-04_35	U	π 116_2016-06_179	Bullet	NM	Beretta	N	U	CN	C	1
Org-Grp-184	CN	C	Group 245	30	2	ID---provide basis	Correct-Match	I-I	New	I	π 78_2016-04_35	I	π 78_2016-04_35	I	π 78_2016-04_35	Bullet	M	Beretta	I	I	CN	C	1
Org-Grp-299	ZW	H	Group 246	16	2	Inc-C	Non-Matched(gt) marked Inconclusive	X-C	New	X	π 154_2016-08_35	X	π 154_2016-08_35	C	π 02_2016-01_94	Bullet	NM	Beretta	X	C	ZW	H	2
Org-Grp-299	ZW	H	Group 246	17	2	Inc-C	Non-Matched(gt) marked Inconclusive	U-AA	New	U	π 116_2016-06_179	U	π 116_2016-06_179	AA	π 02_2016-01_81	Bullet	NM	Beretta	U	AA	ZW	H	2
Org-Grp-299	ZW	H	Group 246	18	2	Inc-C	Non-Matched(gt) marked Inconclusive	8-2	New	8		8		2		Bullet	NM	Non_Ber	8	2	ZW	H	2
Org-Grp-299	ZW	H	Group 246	19	2	ID---provide basis	Correct-Match	Q-Q	New	Q	π 02_2016-01_90	Q	π 02_2016-01_90	Q	π 116_2016-06_179	Bullet	M	Beretta	Q	Q	ZW	H	2
Org-Grp-299	ZW	H	Group 246	20	0	Inc-B	Non-Matched(gt) marked Inconclusive	11-5	New	11		11		5		Bullet	NM	Non_Ber	11	5	ZW	H	2
Org-Grp-299	ZW	H	Group 246	21	2	ID---provide basis	Correct-Match	R-R	New	R	π 78_2016-04_35	R	π 78_2016-04_35	R	π 78_2016-04_35	Bullet	M	Beretta	R	R	ZW	H	2
Org-Grp-299	ZW	H	Group 246	22	2	Inc-C	Non-Matched(gt) marked Inconclusive	Z-E	New	Z	π 116_2016-06_119	Z	π 116_2016-06_119	E	π 78_2016-04_35	Bullet	NM	Beretta	Z	E	ZW	H	2
Org-Grp-299	ZW	H	Group 246	23	2	Inc-C	Non-Matched(gt) marked Inconclusive	W-B	New	W	π 78_2016-04_35	W	π 78_2016-04_35	B	π 75_2016-04_96	Bullet	NM	Beretta	W	B	ZW	H	2
Org-Grp-299	ZW	H	Group 246	24	2	Inc-C	Non-Matched(gt) marked Inconclusive	Y-D	New	Y	π 111_2014-06_21	Y	π 111_2014-06_21	D	π 78_2016-04_35	Bullet	NM	Beretta	Y	D	ZW	H	2
Org-Grp-299	ZW	H	Group 246	25	2	ID---provide basis	Correct-Match	S-S	New	S	π 154_2016-08_35	S	π 154_2016-08_35	S	π 154_2016-08_35	Bullet	M	Beretta	S	S	ZW	H	2
Org-Grp-299	ZW	H	Group 246	26	2	Inc-C	Non-Matched(gt) marked Inconclusive	7-1	New	7		7		1		Bullet	NM	Non_Ber	7	1	ZW	H	2
Org-Grp-299	ZW	H	Group 246	27	1	Inc-B	Non-Matched(gt) marked Inconclusive	9-3	New	9		9		3		Bullet	NM	Non_Ber	9	3	ZW	H	2
Org-Grp-299	ZW	H	Group 246	28	2	ID---provide basis	Correct-Match	T-T	New	T	π 78_2016-04_35	T	π 78_2016-04_35	T	π 78_2016-04_35	Bullet	M	Beretta	T	T	ZW	H	2
Org-Grp-299	ZW	H	Group 246	29	1	Inc-B	Non-Matched(gt) marked Inconclusive	10-4	New	10		10		4		Bullet	NM	Non_Ber	10	4	ZW	H	2
Org-Grp-299	ZW	H	Group 246	30	2	Inc-C	Non-Matched(gt) marked Inconclusive	V-A	New	V	π 78_2016-04_35	V	π 78_2016-04_35	A	π 154_2016-08_35	Bullet	NM	Beretta	V	A	ZW	H	2
Org-Grp-12	SP	B	Group 247	16	2	Inc-C	Non-Matched(gt) marked Inconclusive	G-P	New	G	π 78_2016-04_188	G	π 78_2016-04_188	P	π 154_2016-08_96	Bullet	NM	Beretta	G	P	SP	B	1
Org-Grp-12	SP	B	Group 247	17	2	Inc-C	Non-Matched(gt) marked Inconclusive	6-9	New	6		6		9		Bullet	NM	Non_Ber	6	9	SP	B	1
Org-Grp-12	SP	B	Group 247	18	2	Elim-Using Difference in Individual Characteristics	Correct-NonMatch	Z-H	New	Z	π 116_2016-06_119	Z	π 116_2016-06_119	H	π 02_2016-01_94	Bullet	NM	Beretta	Z	H	SP	B	1
Org-Grp-12	SP	B	Group 247	19	2	Inc-B	Non-Matched(gt) marked Inconclusive	B-K	New	B	π 75_2016-04_96	B	π 75_2016-04_96	K	π 75_2016-04_96	Bullet	NM	Beretta	B	K	SP	B	1
Org-Grp-12	SP	B	Group 247	20	2	Inc-C	Non-Matched(gt) marked Inconclusive	E-N	New	E	π 78_2016-04_35	E	π 78_2016-04_35	N	π 78_2016-04_35	Bullet	NM	Beretta	E	N	SP	B	1
Org-Grp-12	SP	B	Group 247	21	1	Inc-B	Non-Matched(gt) marked Inconclusive	F-O	New	F	π 78_2016-04_188	F	π 78_2016-04_188	O	π 116_2016-06_125	Bullet	NM	Beretta	F	O	SP	B	1
Org-Grp-12	SP	B	Group 247	22	2	Inc-B	Non-Matched(gt) marked Inconclusive	A-J	New	A	π 154_2016-08_35	A	π 154_2016-08_35	J	π 154_2016-08_125	Bullet	NM	Beretta	A	J	SP	B	1
Org-Grp-12	SP	B	Group 247	23	2	Inc-B	Non-Matched(gt) marked Inconclusive	AA-I	New	AA	π 02_2016-01_81	AA	π 02_2016-01_81	I	π 78_2016-04_35	Bullet	NM	Beretta	AA	I	SP	B	1
Org-Grp-12	SP	B	Group 247	24	2	Inc-C	Non-Matched(gt) marked Inconclusive	C-L	New	C	π 02_2016-01_94	C	π 02_2016-01_94	L	π 75_2016-04_96	Bullet	NM	Beretta	C	L	SP	B	1
Org-Grp-12	SP	B	Group 247	25	2	Inc-A	Match(gt) marked Inconclusive	3-3	New	3		3		3		Bullet	M	Non_Ber	3	3	SP	B	1
Org-Grp-12	SP	B	Group 247	26	2	ID---provide basis	Correct-Match	4-4	New	4		4		4		Bullet	M	Non_Ber	4	4	SP	B	1
Org-Grp-12	SP	B	Group 247	27	2	Elim-Using Difference in Class Characteristics	Correct-NonMatch	7-10	New	7		7		10		Bullet	NM	Non_Ber	7	10	SP	B	1
Org-Grp-12	SP	B	Group 247	28	2	ID---provide basis	Correct-Match	Y-Y	New	Y	π 111_2014-06_21	Y	π 111_2014-06_21	Y	π 111_2014-06_21	Bullet	M	Beretta	Y	Y	SP	B	1
Org-Grp-12	SP	B	Group 247	29	2	Elim-Using Difference in Individual Characteristics	Correct-NonMatch	5-8	New	5		5		8		Bullet	NM	Non_Ber	5	8	SP	B	1
Org-Grp-12	SP	B	Group 247	30	2	Elim-Using Difference in Individual Characteristics	Correct-NonMatch	D-M	New	D	π 78_2016-04_35	D	π 78_2016-04_35	M	π 78_2016-04_35	Bullet	NM	Beretta	D	M	SP	B	1
Org-Grp-66	RO	A	Group 248	16	2	Inc-B	Non-Matched(gt) marked Inconclusive	6-9	New	6		6		9		Bullet	NM	Non_Ber	6	9	RO	A	1
Org-Grp-66	RO	A	Group 248	17	2	Inc-C	Non-Matched(gt) marked Inconclusive	E-N	New	E	π 78_2016-04_35	E	π 78_2016-04_35	N	π 78_2016-04_35	Bullet	NM	Beretta	E	N	RO	A	1
Org-Grp-66	RO	A	Group 248	18	2	Inc-B	Non-Matched(gt) marked Inconclusive	B-K	New	B	π 75_2016-04_96	B	π 75_2016-04_96	K	π 75_2016-04_96	Bullet	NM	Beretta	B	K	RO	A	1
Org-Grp-66	RO	A	Group 248	19	2	Inc-C	Non-Matched(gt) marked Inconclusive	C-L	New	C	π 02_2016-01_94	C	π 02_2016-01_94	L	π 75_2016-04_96	Bullet	NM	Beretta	C	L	RO	A	1
Org-Grp-66	RO	A	Group 248	20	2	Inc-B	Non-Matched(gt) marked Inconclusive	8-11	New	8		8		11		Bullet	NM	Non_Ber	8	11	RO	A	1
Org-Grp-66	RO	A	Group 248	21	2	ID---provide basis	Correct-Match	4-4	New	4		4		4		Bullet	M	Non_Ber	4	4	RO	A	1
Org-Grp-66	RO	A	Group 248	22	2	Inc-B	Non-Matched(gt) marked Inconclusive	D-M	New	D	π 78_2016-04_35	D	π 78_2016-04_35	M	π 78_2016-04_35	Bullet	NM	Beretta	D	M	RO	A	1
Org-Grp-66	RO	A	Group 248	23	2	Inc-B	Non-Matched(gt) marked Inconclusive	A-J	New	A	π 154_2016-08_35	A	π 154_2016-08_35	J	π 154_2016-08_125	Bullet	NM	Beretta	A	J	RO	A	1
Org-Grp-66	RO	A	Group 248	24	2	Inc-B	Non-Matched(gt) marked Inconclusive	AA-I	New	AA	π 02_2016-01_81	AA	π 02_2016-01_81	I	π 78_2016-04_35	Bullet	NM	Beretta	AA	I	RO	A	1
Org-Grp-66	RO	A	Group 248	25	2	ID---provide basis	Correct-Match	Z-Z	New	Z	π 116_2016-06_119	Z	π 116_2016-06_119	Z	π 116_2016-06_119	Bullet	M	Beretta	Z	Z	RO	A	1
Org-Grp-66	RO	A	Group 248	26	2	Inc-B	Non-Matched(gt) marked Inconclusive	H-Q	New	H	π 154_2016-08_188	H	π 154_2016-08_188	Q	π 02_2016-01_90	Bullet	NM	Beretta	H	Q	RO	A	1
Org-Grp-66	RO	A	Group 248	27	2	Inc-B	Non-Matched(gt) marked Inconclusive	F-O	New	F	π 165_2016-08_96	F	π 165_2016-08_96	O	π 116_2016-06_125	Bullet	NM	Beretta	F	O	RO	A	1
Org-Grp-66	RO	A	Group 248	28	2	ID---provide basis	Correct-Match	5-5	New	5		5		5		Bullet	M	Non_Ber	5	5	RO	A	1
Org-Grp-66	RO	A	Group 248	29	2	Inc-B	Non-Matched(gt) marked Inconclusive	G-P	New	G	π 78_2016-04_188	G	π 78_2016-04_188	P	π 154_2016-08_96	Bullet	NM	Beretta	G	P	RO	A	1
Org-Grp-66	RO	A	Group 248	30	2	Inc-C	Non-Matched(gt) marked Inconclusive	7-10	New	7		7		10		Bullet	NM	Non_Ber	7	10	RO	A	1
Org-Grp-246	RC	F	Group 25	16	2	Inc-C	Non-Matched(gt) marked Inconclusive	L-S	New	L	π 75_2016-04_96	L	π 75_2016-04_96	S	π 154_2016-08_125	Bullet	NM	Beretta	L	S	RC	F	2
Org-Grp-246	RC	F	Group 25	17	2	ID---provide basis	Correct-Match	J-J	New	J	π 154_2016-08_125	J	π 154_2016-08_125	J	π 154_2016-08_125	Bullet	M	Beretta	J	J	RC	F	2
Org-Grp-246	RC	F	Group 25	18	2	ID---provide basis	Correct-Match	6-6	New	6		6		6		Bullet	M	Non_Ber	6	6	RC	F	2
Org-Grp-246	RC	F	Group 25	19	2	Inc-C	Non-Matched(gt) marked Inconclusive	Q-X	New	Q	π 02_2016-01_90	Q	π 02_2016-01_90	X	π 154_2016-08_35	Bullet	NM	Beretta	Q	X	RC	F	2
Org-Grp-246	RC	F	Group 25	20	2	X-Did not provide answer	X-Did not provide answer	P-W	New	P	π 154_2016-08_96	P	π 154_2016-08_96	W	π 78_2016-04_35	Bullet	NM	Beretta	P	W	RC	F	2
Org-Grp-246	RC	F	Group 25	21	2	ID---provide basis	Correct-Match	H-H	New	H	π 154_2016-08_125	H	π 154_2016-08_125	H	π 165_2016-08_96	Bullet	M	Beretta	H	H	RC	F	2
Org-Grp-246	RC	F	Group 25	22	2	Inc-B	Match(gt) marked Inconclusive	4-4	New	4		4		4		Bullet	M	Non_Ber	4	4	RC	F	2
Org-Grp-246	RC	F	Group 25	23	2	ID---provide basis	Correct-Match	5-5	New	5		5		5		Bullet	M	Non_Ber	5	5	RC	F	2
Org-Grp-246	RC	F	Group 25	24	2	Inc-B	Non-Matched(gt) marked Inconclusive	M-T	New	M	π 78_2016-04_35	M	π 78_2016-04_35	T	π 78_2016-04_35	Bullet	NM	Beretta	M	T	RC	F	2
Org-Grp-246	RC	F	Group 25	25	2	ID---provide basis	Correct-Match	3-3	New	3		3		3		Bullet	M	Non_Ber	3	3	RC	F	2
Org-Grp-246	RC	F	Group 25	26	2	Inc-B	Non-Matched(gt) marked Inconclusive	K-R	New	K	π 75_2016-04_96	K	π 75_2016-04_96	R	π 78_2016-04_35	Bullet	NM	Beretta	K	R	RC	F	2
Org-Grp-246	RC	F	Group 25	27	2	ID---provide basis	Correct-Match	I-I	New	I	π 78_2016-04_35	I	π 78_2016-04_35	I	π 78_2016-04_35	Bullet	M	Beretta	I	I	RC	F	2
Org-Grp-246	RC	F	Group 25	28	2	Inc-B	Non-Matched(gt) marked Inconclusive	O-V	New	O	π 116_2016-06_125	O	π 116_2016-06_125	V	π 78_2016-04_35	Bullet	NM	Beretta	O	V	RC	F	2
Org-Grp-246	RC	F	Group 25	29	2	Inc-B	Non-Matched(gt) marked Inconclusive	7-8	New	7		7		8		Bullet	NM	Non_Ber	7	8	RC	F	2
Org-Grp-246	RC	F	Group 25	30	2	Inc-C	Non-Matched(gt) marked Inconclusive	N-U	New	N	π 78_2016-04_35	N	π 78_2016-04_35	U	π 116_2016-06_179	Bullet	NM	Beretta	N	U	RC	F	2
Org-Grp-91	SJ	D	Group 250	16	2	Elim-Using Difference in Individual Characteristics	Correct-NonMatch	A-J	New	A	π 154_2016-08_35	A	π 154_2016-08_35	J	π 154_2016-08_125	Bullet	NM	Beretta	A	J	SJ	D	1
Org-Grp-91	SJ	D	Group 250	17	2	Inc-A	Non-Matched(gt) marked Inconclusive	U-C	New	U	π 116_2016-06_179	U	π 116_2016-06_179	C	π 02_2016-01_94	Bullet	NM	Beretta	U	C	SJ	D	1
Org-Grp-91	SJ	D	Group 250	18	0	Inc-B	Non-Matched(gt) marked Inconclusive	9-1	New	9		9		1		Bullet	NM	Non_Ber	9	1	SJ	D	1
Org-Grp-91	SJ	D	Group 250	19	2	ID---provide basis	Correct-Match	7-7	New	7		7		7		Bullet	M	Non_Ber	7	7	SJ	D	1
Org-Grp-91	SJ	D	Group 250	20	2	Inc-B	Match(gt) marked Inconclusive	6-6	New	6		6		6		Bullet	M	Non_Ber	6	6	SJ	D	1
Org-Grp-91	SJ	D	Group 250	21	2	ID---provide basis	Correct-Match	S-S	New	S	π 154_2016-08_35	S	π 154_2016-08_35	S	π 154_2016-08_35	Bullet	M	Beretta	S	S	SJ	D	1
Org-Grp-91	SJ	D	Group 250	22	1	Inc-C	Non-Matched(gt) marked Inconclusive	V-D	New	V	π 78_2016-04_35	V	π 78_2016-04_35	D	π 78_2016-04_35	Bullet	NM	Beretta	V	D	SJ	D	1
Org-Grp-91	SJ	D	Group 250	23	2	Inc-C	Non-Matched(gt) marked Inconclusive	X-F	New	X	π 154_2016-08_35	X	π 154_2016-08_35	F	π 165_2016.08_91	Bullet	NM	Beretta	X	F	SJ	D	1
Org-Grp-91	SJ	D	Group 250	24	2	Inc-C	Non-Matched(gt) marked Inconclusive	T-B	New	T	π 78_2016-04_35	T	π 78_2016-04_35	B	π 75_2016-04_96	Bullet	NM	Beretta	T	B	SJ	D	1
Org-Grp-91	SJ	D	Group 250	25	2	Inc-C	Non-Matched(gt) marked Inconclusive	Y-G	New	Y	π 111_2014-06_21	Y	π 111_2014-06_21	G	π 78_2016-04_188	Bullet	NM	Beretta	Y	G	SJ	D	1
Org-Grp-91	SJ	D	Group 250	26	2	Inc-C	Non-Matched(gt) marked Inconclusive	AA-I	New	AA	π 02_2016-01_81	AA	π 02_2016-01_81	I	π 78_2016-04_35	Bullet	NM	Beretta	AA	I	SJ	D	1
Org-Grp-91	SJ	D	Group 250	27	0	Inc-B	Non-Matched(gt) marked Inconclusive	10-2	New	10		10		2		Bullet	NM	Non_Ber	10	2	SJ	D	1
Org-Grp-91	SJ	D	Group 250	28	2	Inc-C	Non-Matched(gt) marked Inconclusive	Z-H	New	Z	π 116_2016-06_119	Z	π 116_2016-06_119	H	π 154_2016-08_188	Bullet	NM	Beretta	Z	H	SJ	D	1
Org-Grp-91	SJ	D	Group 250	29	2	Inc-A	Non-Matched(gt) marked Inconclusive	W-E	New	W	π 78_2016-04_35	W	π 78_2016-04_35	E	π 78_2016-04_35	Bullet	NM	Beretta	W	E	SJ	D	1
Org-Grp-91	SJ	D	Group 250	30	1	Inc-B	Non-Matched(gt) marked Inconclusive	8-11	New	8		8		11		Bullet	NM	Non_Ber	8	11	SJ	D	1
Org-Grp-292	IS	G	Group 251	16	2	ID---provide basis	Correct-Match	J-J	New	J	π 154_2016-08_125	J	π 154_2016-08_125	J	π 154_2016-08_125	Bullet	M	Beretta	J	J	IS	G	2
Org-Grp-292	IS	G	Group 251	17	2	Inc-A	Non-Matched(gt) marked Inconclusive	O-V	New	O	π 116_2016-06_125	O	π 116_2016-06_125	V	π 78_2016-04_35	Bullet	NM	Beretta	O	V	IS	G	2
Org-Grp-292	IS	G	Group 251	18	1	ID---provide basis	Correct-Match	I-I	New	I	π 78_2016-04_35	I	π 78_2016-04_35	I	π 78_2016-04_35	Bullet	M	Beretta	I	I	IS	G	2
Org-Grp-292	IS	G	Group 251	19	1	Inc-B	Non-Matched(gt) marked Inconclusive	1-2	New	1		1		2		Bullet	NM	Non_Ber	1	2	IS	G	2
Org-Grp-292	IS	G	Group 251	20	0	Unsuitable-Lack of sufficent marks on QUESTIONED and KNOWN samples	Marked Unsuitable	11-11	New	11		11		11		Bullet	M	Non_Ber	11	11	IS	G	2
Org-Grp-292	IS	G	Group 251	21	2	Inc-A	Non-Matched(gt) marked Inconclusive	M-T	New	M	π 78_2016-04_35	M	π 78_2016-04_35	T	π 78_2016-04_35	Bullet	NM	Beretta	M	T	IS	G	2
Org-Grp-292	IS	G	Group 251	22	2	Inc-B	Non-Matched(gt) marked Inconclusive	L-S	New	L	π 75_2016-04_96	L	π 75_2016-04_96	S	π 154_2016-08_35	Bullet	NM	Beretta	L	S	IS	G	2
Org-Grp-292	IS	G	Group 251	23	2	Inc-A	Non-Matched(gt) marked Inconclusive	R-Y	New	R	π 78_2016-04_35	R	π 78_2016-04_35	Y	π 111_2014-06_21	Bullet	NM	Beretta	R	Y	IS	G	2
Org-Grp-292	IS	G	Group 251	24	1	Inc-B	Non-Matched(gt) marked Inconclusive	Q-X	New	Q	π 02_2016-01_90	Q	π 02_2016-01_90	X	π 154_2016-08_35	Bullet	NM	Beretta	Q	X	IS	G	2
Org-Grp-292	IS	G	Group 251	25	1	ID---provide basis	Correct-Match	10-10	New	10		10		10		Bullet	M	Non_Ber	10	10	IS	G	2
Org-Grp-292	IS	G	Group 251	26	2	ID---provide basis	Correct-Match	K-K	New	K	π 75_2016-04_96	K	π 75_2016-04_96	K	π 75_2016-04_96	Bullet	M	Beretta	K	K	IS	G	2
Org-Grp-292	IS	G	Group 251	27	2	Inc-C	Non-Matched(gt) marked Inconclusive	N-U	New	N	π 78_2016-04_35	N	π 78_2016-04_35	U	π 116_2016-06_179	Bullet	NM	Beretta	N	U	IS	G	2
Org-Grp-292	IS	G	Group 251	28	2	Unsuitable-Lack of sufficent marks on QUESTIONED sample	Marked Unsuitable	9-9	New	9		9		9		Bullet	M	Non_Ber	9	9	IS	G	2
Org-Grp-292	IS	G	Group 251	29	0	Inc-B	Non-Matched(gt) marked Inconclusive	P-W	New	P	π 154_2016-08_96	P	π 154_2016-08_96	W	π 78_2016-04_35	Bullet	NM	Beretta	P	W	IS	G	2
Org-Grp-292	IS	G	Group 251	30	0	Unsuitable-Lack of sufficent marks on QUESTIONED and KNOWN samples	Marked Unsuitable	8-8	New	8		8		8		Bullet	M	Non_Ber	8	8	IS	G	2
Org-Grp-118	DR	B	Group 252	16	2	ID---provide basis	Correct-Match	U-U	New	U	π 116_2016-06_179	U	π 116_2016-06_179	U	π 116_2016-06_179	Bullet	M	Beretta	U	U	DR	B	1
Org-Grp-118	DR	B	Group 252	17	2	Elim-Using Difference in Individual Characteristics	Correct-NonMatch	B-G	New	B	π 75_2016-04_96	B	π 75_2016-04_96	G	π 78_2016-04_188	Bullet	NM	Beretta	B	G	DR	B	1
Org-Grp-118	DR	B	Group 252	18	2	Inc-A	Match(gt) marked Inconclusive	11-11	New	11		11		11		Bullet	M	Non_Ber	11	11	DR	B	1
Org-Grp-118	DR	B	Group 252	19	2	Inc-A	Non-Matched(gt) marked Inconclusive	1-5	New	1		1		5		Bullet	NM	Non_Ber	1	5	DR	B	1
Org-Grp-118	DR	B	Group 252	20	1	Inc-C	Non-Matched(gt) marked Inconclusive	3-7	New	3		3		7		Bullet	NM	Non_Ber	3	7	DR	B	1
Org-Grp-118	DR	B	Group 252	21	2	ID---provide basis	Correct-Match	W-W	New	W	π 78_2016-04_35	W	π 78_2016-04_35	W	π 78_2016-04_35	Bullet	M	Beretta	W	W	DR	B	1
Org-Grp-118	DR	B	Group 252	22	2	Elim-Using Difference in Individual Characteristics	Correct-NonMatch	AA-E	New	AA	π 02_2016-01_81	AA	π 02_2016-01_81	E	π 78_2016-04_35	Bullet	NM	Beretta	AA	E	DR	B	1
Org-Grp-118	DR	B	Group 252	23	2	ID---provide basis	Correct-Match	Y-Y	New	Y	π 111_2014-06_21	Y	π 111_2014-06_21	Y	π 111_2014-06_21	Bullet	M	Beretta	Y	Y	DR	B	1
Org-Grp-118	DR	B	Group 252	24	2	Elim-Using Difference in Individual Characteristics	Correct-NonMatch	A-F	New	A	π 154_2016-08_35	A	π 154_2016-08_35	F	π 165_2016.08_91	Bullet	NM	Beretta	A	F	DR	B	1
Org-Grp-118	DR	B	Group 252	25	1	Inc-B	Non-Matched(gt) marked Inconclusive	4-8	New	4		4		8		Bullet	NM	Non_Ber	4	8	DR	B	1
Org-Grp-118	DR	B	Group 252	26	2	ID---provide basis	Correct-Match	X-X	New	X	π 154_2016-08_35	X	π 154_2016-08_35	X	π 154_2016-08_35	Bullet	M	Beretta	X	X	DR	B	1
Org-Grp-118	DR	B	Group 252	27	2	Inc-C	Non-Matched(gt) marked Inconclusive	C-H	New	C	π 02_2016-01_94	C	π 02_2016-01_94	H	π 165_2016-08_96	Bullet	NM	Beretta	C	H	DR	B	1
Org-Grp-118	DR	B	Group 252	28	2	Unsuitable-Lack of sufficent marks on QUESTIONED sample	Marked Unsuitable	2-6	New	2		2		6		Bullet	NM	Non_Ber	2	6	DR	B	1
Org-Grp-118	DR	B	Group 252	29	2	Elim-Using Difference in Individual Characteristics	Correct-NonMatch	Z-D	New	Z	π 116_2016-06_35	Z	π 116_2016-06_35	D	π 78_2016-04_35	Bullet	NM	Beretta	Z	D	DR	B	1
Org-Grp-118	DR	B	Group 252	30	2	ID---provide basis	Correct-Match	V-V	New	V	π 78_2016-04_35	V	π 78_2016-04_35	V	π 78_2016-04_35	Bullet	M	Beretta	V	V	DR	B	1
Org-Grp-102	PB	C	Group 253	16	2	Inc-A	Non-Matched(gt) marked Inconclusive	U-B	New	U	π 116_2016-06_179	U	π 116_2016-06_179	B	π 75_2016-04_96	Bullet	NM	Beretta	U	B	PB	C	1
Org-Grp-102	PB	C	Group 253	17	2	Inc-A	Match(gt) marked Inconclusive	O-O	New	O	π 116_2016-06_125	O	π 116_2016-06_125	O	π 116_2016-06_125	Bullet	M	Beretta	O	O	PB	C	1
Org-Grp-102	PB	C	Group 253	18	2	Elim-Using Difference in Individual Characteristics	Correct-NonMatch	W-D	New	W	π 78_2016-04_35	W	π 78_2016-04_35	D	π 78_2016-04_35	Bullet	NM	Beretta	W	D	PB	C	1
Org-Grp-102	PB	C	Group 253	19	2	ID---provide basis	Correct-Match	7-7	New	7		7		7		Bullet	M	Non_Ber	7	7	PB	C	1
Org-Grp-102	PB	C	Group 253	20	2	Inc-A	Non-Matched(gt) marked Inconclusive	R-Z	New	R	π 78_2016-04_35	R	π 78_2016-04_35	Z	π 116_2016-06_119	Bullet	NM	Beretta	R	Z	PB	C	1
Org-Grp-102	PB	C	Group 253	21	2	Inc-A	Non-Matched(gt) marked Inconclusive	Q-Y	New	Q	π 02_2016-01_90	Q	π 02_2016-01_90	Y	π 111_2014-06_21	Bullet	NM	Beretta	Q	Y	PB	C	1
Org-Grp-102	PB	C	Group 253	22	2	Elim-Using Difference in Individual Characteristics	Correct-NonMatch	X-E	New	X	π 154_2016-08_35	X	π 154_2016-08_35	E	π 78_2016-04_35	Bullet	NM	Beretta	X	E	PB	C	1
Org-Grp-102	PB	C	Group 253	23	1	Elim-Using Difference in Individual Characteristics	Correct-NonMatch	V-C	New	V	π 78_2016-04_35	V	π 78_2016-04_35	C	π 02_2016-01_94	Bullet	NM	Beretta	V	C	PB	C	1
Org-Grp-102	PB	C	Group 253	24	1	Inc-C	Non-Matched(gt) marked Inconclusive	S-AA	New	S	π 154_2016-08_35	S	π 154_2016-08_35	AA	π 02_2016-01_81	Bullet	NM	Beretta	S	AA	PB	C	1
Org-Grp-102	PB	C	Group 253	25	2	Elim-Using Difference in Individual Characteristics	Correct-NonMatch	10-1	New	10		10		1		Bullet	NM	Non_Ber	10	1	PB	C	1
Org-Grp-102	PB	C	Group 253	26	1	Inc-A	Non-Matched(gt) marked Inconclusive	T-A	New	T	π 78_2016-04_35	T	π 78_2016-04_35	A	π 154_2016-08_35	Bullet	NM	Beretta	T	A	PB	C	1
Org-Grp-102	PB	C	Group 253	27	1	Inc-A	Non-Matched(gt) marked Inconclusive	11-2	New	11		11		2		Bullet	NM	Non_Ber	11	2	PB	C	1
Org-Grp-102	PB	C	Group 253	28	2	ID---provide basis	Correct-Match	P-P	New	P	π 154_2016-08_96	P	π 154_2016-08_96	P	π 154_2016-08_96	Bullet	M	Beretta	P	P	PB	C	1
Org-Grp-102	PB	C	Group 253	29	1	ID---provide basis	Correct-Match	9-9	New	9		9		9		Bullet	M	Non_Ber	9	9	PB	C	1
Org-Grp-102	PB	C	Group 253	30	2	Inc-A	Match(gt) marked Inconclusive	8-8	New	8		8		8		Bullet	M	Non_Ber	8	8	PB	C	1
Org-Grp-271	PF	F	Group 254	16	2	Elim-Using Difference in Individual Characteristics	Correct-NonMatch	I-P	New	I	π 78_2016-04_35	I	π 78_2016-04_35	P	π 154_2016-08_96	Bullet	NM	Beretta	I	P	PF	F	2
Org-Grp-271	PF	F	Group 254	17	2	Elim-Using Difference in Individual Characteristics	Correct-NonMatch	J-Q	New	J	π 154_2016-08_125	J	π 154_2016-08_125	Q	π 116_2016-06_179	Bullet	NM	Beretta	J	Q	PF	F	2
Org-Grp-271	PF	F	Group 254	18	2	ID---provide basis	Correct-Match	6-6	New	6		6		6		Bullet	M	Non_Ber	6	6	PF	F	2
Org-Grp-271	PF	F	Group 254	19	2	Elim-Using Difference in Individual Characteristics	Correct-NonMatch	D-K	New	D	π 78_2016-04_35	D	π 78_2016-04_35	K	π 75_2016-04_96	Bullet	NM	Beretta	D	K	PF	F	2
Org-Grp-271	PF	F	Group 254	20	2	Inc-A	Match(gt) marked Inconclusive	C-C	New	C	π 02_2016-01_94	C	π 02_2016-01_94	C	π 02_2016-01_94	Bullet	M	Beretta	C	C	PF	F	2
Org-Grp-271	PF	F	Group 254	21	2	ID---provide basis	Correct-Match	A-A	New	A	π 154_2016-08_35	A	π 154_2016-08_35	A	π 154_2016-08_35	Bullet	M	Beretta	A	A	PF	F	2
Org-Grp-271	PF	F	Group 254	22	0	Inc-B	Match(gt) marked Inconclusive	8-8	New	8		8		8		Bullet	M	Non_Ber	8	8	PF	F	2
Org-Grp-271	PF	F	Group 254	23	2	Elim-Using Difference in Individual Characteristics	Correct-NonMatch	9-10	New	9		9		10		Bullet	NM	Non_Ber	9	10	PF	F	2
Org-Grp-271	PF	F	Group 254	24	2	Elim-Using Difference in Individual Characteristics	Correct-NonMatch	F-M	New	F	π 165_2016.08_91	F	π 165_2016.08_91	M	π 78_2016-04_35	Bullet	NM	Beretta	F	M	PF	F	2
Org-Grp-271	PF	F	Group 254	25	2	ID---provide basis	Correct-Match	B-B	New	B	π 75_2016-04_96	B	π 75_2016-04_96	B	π 75_2016-04_96	Bullet	M	Beretta	B	B	PF	F	2
Org-Grp-271	PF	F	Group 254	26	2	Elim-Using Difference in Individual Characteristics	Correct-NonMatch	E-L	New	E	π 78_2016-04_35	E	π 78_2016-04_35	L	π 75_2016-04_96	Bullet	NM	Beretta	E	L	PF	F	2
Org-Grp-271	PF	F	Group 254	27	2	Inc-A	Match(gt) marked Inconclusive	5-5	New	5		5		5		Bullet	M	Non_Ber	5	5	PF	F	2
Org-Grp-271	PF	F	Group 254	28	2	Inc-A	Match(gt) marked Inconclusive	7-7	New	7		7		7		Bullet	M	Non_Ber	7	7	PF	F	2
Org-Grp-271	PF	F	Group 254	29	2	Elim-Using Difference in Individual Characteristics	Correct-NonMatch	G-N	New	G	π 78_2016-04_188	G	π 78_2016-04_188	N	π 78_2016-04_35	Bullet	NM	Beretta	G	N	PF	F	2
Org-Grp-271	PF	F	Group 254	30	2	Elim-Using Difference in Individual Characteristics	Correct-NonMatch	H-O	New	H	π 165_2016-08_96	H	π 165_2016-08_96	O	π 116_2016-06_125	Bullet	NM	Beretta	H	O	PF	F	2
Org-Grp-119	GY	A	Group 256	16	1	Inc-B	Non-Matched(gt) marked Inconclusive	1-3	New	1		1		3		Bullet	NM	Non_Ber	1	3	GY	A	1
Org-Grp-119	GY	A	Group 256	17	2	Elim-Using Difference in Individual Characteristics	Correct-NonMatch	K-S	New	K	π 75_2016-04_96	K	π 75_2016-04_96	S	π 154_2016-08_35	Bullet	NM	Beretta	K	S	GY	A	1
Org-Grp-119	GY	A	Group 256	18	2	Elim-Using Difference in Individual Characteristics	Correct-NonMatch	L-T	New	L	π 75_2016-04_96	L	π 75_2016-04_96	T	π 78_2016-04_35	Bullet	NM	Beretta	L	T	GY	A	1
Org-Grp-119	GY	A	Group 256	19	1	ID---provide basis	Correct-Match	I-I	New	I	π 78_2016-04_35	I	π 78_2016-04_35	I	π 78_2016-04_35	Bullet	M	Beretta	I	I	GY	A	1
[truncated: 2,321 more rows]

## Sheet: Cartridge Cases
Orig GRP	ExamID	Mailing Round	CompID	Set Number	Number of knowns with sufficient reproducible detail for compari	Examiner's Analysis	Score	Pair	AnalType	Gun_K1	Lot #_1	Gun_K2	Lot #_2	Gun_Q	Lot #_3	Bullet/Case	M_NM	Ber_NonBer	Gun_1	Gun_2	ExamID_2	ExamID_3	Round
Org-Grp-71	NB	A	Group 1	1	2	Inc-B	Non-Matched(gt) marked Inconclusive	L-S	New	L	π 02_2016-01_81	L	π 02_2016-01_81	S	π 78_2016-04_188	Case	NM	Beretta	L	S	NB	A	1
Org-Grp-71	NB	A	Group 1	2	2	ID---provide basis	Correct-Match	3-3	New	3	π 02_2016-01_94	3	π 02_2016-01_94	3	π 02_2016-01_94	Case	M	Non_Ber	3	3	NB	A	1
Org-Grp-71	NB	A	Group 1	3	2	Inc-C	Non-Matched(gt) marked Inconclusive	4-5	New	4	π 02_2016-01_81	4	π 02_2016-01_81	5	π 02_2016-01_94	Case	NM	Non_Ber	4	5	NB	A	1
Org-Grp-71	NB	A	Group 1	4	2	Elim-Using Difference in Individual Characteristics	Correct-NonMatch	F-M	New	F	π 154_2016-08_96	F	π 154_2016-08_96	M	π 75_2016-04_96	Case	NM	Beretta	F	M	NB	A	1
Org-Grp-71	NB	A	Group 1	5	2	ID---provide basis	Correct-Match	C-C	New	C	π 78_2016-04_35	C	π 78_2016-04_35	C	π 78_2016-04_35	Case	M	Beretta	C	C	NB	A	1
Org-Grp-71	NB	A	Group 1	6	1	Inc-B	Match(gt) marked Inconclusive	E-E	New	E	π 154_2016-08_188	E	π 154_2016-08_188	E	π 165_2016-08_96	Case	M	Beretta	E	E	NB	A	1
Org-Grp-71	NB	A	Group 1	7	1	Inc-A	Match(gt) marked Inconclusive	D-D	New	D	π 78_2016-04_35	D	π 78_2016-04_35	D	π 78_2016-04_35	Case	M	Beretta	D	D	NB	A	1
Org-Grp-71	NB	A	Group 1	8	2	Elim-Using Difference in Individual Characteristics	Correct-NonMatch	I-P	New	I	π 02_2016-01_94	I	π 02_2016-01_94	P	π 116_2016-06_119	Case	NM	Beretta	I	P	NB	A	1
Org-Grp-71	NB	A	Group 1	9	2	ID---provide basis	Correct-Match	11-11	New	11	π 02_2016-01_90	11	π 02_2016-01_90	11	π 02_2016-01_94	Case	M	Non_Ber	11	11	NB	A	1
Org-Grp-71	NB	A	Group 1	10	2	Elim-Using Difference in Class Characteristics	Correct-NonMatch	K-R	New	K	π 78_2016-04_35	K	π 78_2016-04_35	R	π 116_2016-06_179	Case	NM	Beretta	K	R	NB	A	1
Org-Grp-71	NB	A	Group 1	11	2	Inc-C	Non-Matched(gt) marked Inconclusive	J-Q	New	J	π 78_2016-04_35	J	π 78_2016-04_35	Q	π 154_2016-08_35	Case	NM	Beretta	J	Q	NB	A	1
Org-Grp-71	NB	A	Group 1	12	2	Elim-Using Difference in Class Characteristics	Correct-NonMatch	H-O	New	H	π 154_2016-08_35	H	π 154_2016-08_35	O	π 111_2014-06_21	Case	NM	Beretta	H	O	NB	A	1
Org-Grp-71	NB	A	Group 1	13	2	Elim-Using Difference in Class Characteristics	Correct-NonMatch	G-N	New	G	π 154_2016-08_35	G	π 154_2016-08_35	N	π 02_2016-01_90	Case	NM	Beretta	G	N	NB	A	1
Org-Grp-71	NB	A	Group 1	14	2	Inc-C	Match(gt) marked Inconclusive	1-1	New	1	π 02_2016-01_90	1	π 02_2016-01_90	1	π 02_2016-01_90	Case	M	Non_Ber	1	1	NB	A	1
Org-Grp-71	NB	A	Group 1	15	2	Elim-Using Difference in Class Characteristics	Incorrect-actually Match(gt)	2-2	New	2	π 02_2016-01_90	2	π 02_2016-01_90	2	π 02_2016-01_90	Case	M	Non_Ber	2	2	NB	A	1
Org-Grp-200	KI	D	Group 10	1	1	Elim-Using Difference in Individual Characteristics	Correct-NonMatch	J-S	New	J	π 78_2016-04_35	J	π 78_2016-04_35	S	π 78_2016-04_188	Case	NM	Beretta	J	S	KI	D	1
Org-Grp-200	KI	D	Group 10	2	2	ID---provide basis	Correct-Match	10-10	New	10	π 02_2016-01_81	10	π 02_2016-01_81	10	π 02_2016-01_81	Case	M	Non_Ber	10	10	KI	D	1
Org-Grp-200	KI	D	Group 10	3	1	Elim-Using Difference in Individual Characteristics	Correct-NonMatch	P-Y	New	P	π 116_2016-06_119	P	π 116_2016-06_119	Y	π 154_2016-08_125	Case	NM	Beretta	P	Y	KI	D	1
Org-Grp-200	KI	D	Group 10	4	1	Elim-Using Difference in Individual Characteristics	Correct-NonMatch	N-W	New	N	π 02_2016-01_90	N	π 02_2016-01_90	W	π 78_2016-04_35	Case	NM	Beretta	N	W	KI	D	1
Org-Grp-200	KI	D	Group 10	5	1	Elim-Using Difference in Individual Characteristics	Correct-NonMatch	I-R	New	I	π 02_2016-01_94	I	π 02_2016-01_94	R	π 116_2016-06_179	Case	NM	Beretta	I	R	KI	D	1
Org-Grp-200	KI	D	Group 10	6	0	Inc-B	Non-Matched(gt) marked Inconclusive	L-U	New	L	π 02_2016-01_81	L	π 02_2016-01_81	U	π 78_2016-04_35	Case	NM	Beretta	L	U	KI	D	1
Org-Grp-200	KI	D	Group 10	7	1	Elim-Using Difference in Individual Characteristics	Correct-NonMatch	K-T	New	K	π 78_2016-04_35	K	π 78_2016-04_35	T	π 78_2016-04_35	Case	NM	Beretta	K	T	KI	D	1
Org-Grp-200	KI	D	Group 10	8	2	Elim-Using Difference in Individual Characteristics	Correct-NonMatch	11-3	New	11	π 02_2016-01_90	11	π 02_2016-01_90	3	π 02_2016-01_94	Case	NM	Non_Ber	11	3	KI	D	1
Org-Grp-200	KI	D	Group 10	9	2	Inc-B	Non-Matched(gt) marked Inconclusive	2-5	New	2	π 02_2016-01_90	2	π 02_2016-01_90	5	π 02_2016-01_90	Case	NM	Non_Ber	2	5	KI	D	1
Org-Grp-200	KI	D	Group 10	10	2	Elim-Using Difference in Individual Characteristics	Correct-NonMatch	M-V	New	M	π 75_2016-04_96	M	π 75_2016-04_96	V	π 75_2016-04_96	Case	NM	Beretta	M	V	KI	D	1
Org-Grp-200	KI	D	Group 10	11	1	Elim-Using Difference in Individual Characteristics	Correct-NonMatch	H-Q	New	H	π 154_2016-08_35	H	π 154_2016-08_35	Q	π 154_2016-08_35	Case	NM	Beretta	H	Q	KI	D	1
Org-Grp-200	KI	D	Group 10	12	2	ID---provide basis	Correct-Match	G-G	New	G	π 154_2016-08_35	G	π 154_2016-08_35	G	π 154_2016-08_35	Case	M	Beretta	G	G	KI	D	1
Org-Grp-200	KI	D	Group 10	13	2	Elim-Using Difference in Individual Characteristics	Correct-NonMatch	O-X	New	O	π 111_2014-06_21	O	π 111_2014-06_21	X	π 78_2016-04_188	Case	NM	Beretta	O	X	KI	D	1
Org-Grp-200	KI	D	Group 10	14	2	ID---provide basis	Correct-Match	9-9	New	9	π 02_2016-01_94	9	π 02_2016-01_94	9	π 02_2016-01_94	Case	M	Non_Ber	9	9	KI	D	1
Org-Grp-200	KI	D	Group 10	15	2	Elim-Using Difference in Individual Characteristics	Correct-NonMatch	1-4	New	1	π 02_2016-01_90	1	π 02_2016-01_90	4	π 02_2016-01_81	Case	NM	Non_Ber	1	4	KI	D	1
Org-Grp-104	SH	C	Group 102	1	2	Elim-Using Difference in Class Characteristics	Correct-NonMatch	E-K	New	E	π 02_2016-01_94	E	π 02_2016-01_94	K	π 78_2016-04_35	Case	NM	Beretta	E	K	SH	C	1
Org-Grp-104	SH	C	Group 102	2	2	Elim-Using Difference in Individual Characteristics	Correct-NonMatch	9-3	New	9	π 02_2016-01_90	9	π 02_2016-01_90	3	π 02_2016-01_94	Case	NM	Non_Ber	9	3	SH	C	1
Org-Grp-104	SH	C	Group 102	3	2	Inc-A	Non-Matched(gt) marked Inconclusive	D-J	New	D	π 78_2016-04_35	D	π 78_2016-04_35	J	π 78_2016-04_35	Case	NM	Beretta	D	J	SH	C	1
Org-Grp-104	SH	C	Group 102	4	2	Elim-Using Difference in Class Characteristics	Correct-NonMatch	B-H	New	B	π 78_2016-04_35	B	π 78_2016-04_35	H	π 154_2016-08_35	Case	NM	Beretta	B	H	SH	C	1
Org-Grp-104	SH	C	Group 102	5	2	Elim-Using Difference in Individual Characteristics	Correct-NonMatch	11-5	New	11	π 02_2016-01_90	11	π 02_2016-01_90	5	π 02_2016-01_90	Case	NM	Non_Ber	11	5	SH	C	1
Org-Grp-104	SH	C	Group 102	6	2	Elim-Using Difference in Individual Characteristics	Correct-NonMatch	10-4	New	10	π 02_2016-01_81	10	π 02_2016-01_81	4	π 02_2016-01_81	Case	NM	Non_Ber	10	4	SH	C	1
Org-Grp-104	SH	C	Group 102	7	2	ID---provide basis	Correct-Match	Y-Y	New	Y	π 154_2016-08_125	Y	π 154_2016-08_125	Y	π 154_2016-08_125	Case	M	Beretta	Y	Y	SH	C	1
Org-Grp-104	SH	C	Group 102	8	2	Elim-Using Difference in Individual Characteristics	Correct-NonMatch	AA-F	New	AA	π 75_2016-04_96	AA	π 75_2016-04_96	F	π 154_2016-08_96	Case	NM	Beretta	AA	F	SH	C	1
Org-Grp-104	SH	C	Group 102	9	2	Elim-Using Difference in Class Characteristics	Correct-NonMatch	1-6	New	1	π 02_2016-01_90	1	π 02_2016-01_90	6	π 02_2016-01_94	Case	NM	Non_Ber	1	6	SH	C	1
Org-Grp-104	SH	C	Group 102	10	2	ID---provide basis	Correct-Match	X-X	New	X	π 78_2016-04_188	X	π 78_2016-04_188	X	π 165_2016-08_96	Case	M	Beretta	X	X	SH	C	1
Org-Grp-104	SH	C	Group 102	11	2	Elim-Using Difference in Individual Characteristics	Correct-NonMatch	A-G	New	A	π 78_2016-04_35	A	π 78_2016-04_35	G	π 154_2016-08_35	Case	NM	Beretta	A	G	SH	C	1
Org-Grp-104	SH	C	Group 102	12	2	Inc-A	Match(gt) marked Inconclusive	W-W	New	W	π 78_2016-04_35	W	π 78_2016-04_35	W	π 78_2016-04_35	Case	M	Beretta	W	W	SH	C	1
Org-Grp-104	SH	C	Group 102	13	2	Elim-Using Difference in Individual Characteristics	Correct-NonMatch	C-I	New	C	π 78_2016-04_35	C	π 78_2016-04_35	I	π 02_2016-01_94	Case	NM	Beretta	C	I	SH	C	1
Org-Grp-104	SH	C	Group 102	14	2	ID---provide basis	Correct-Match	Z-Z	New	Z	π 116_2016-06_125	Z	π 116_2016-06_125	Z	π 116_2016-06_125	Case	M	Beretta	Z	Z	SH	C	1
Org-Grp-104	SH	C	Group 102	15	2	Elim-Using Difference in Class Characteristics	Correct-NonMatch	2-7	New	2	π 02_2016-01_90	2	π 02_2016-01_90	7	π 154_2016-08_188	Case	NM	Non_Ber	2	7	SH	C	1
Org-Grp-244	AX	I	Group 105	1	2	ID---provide basis	Correct-Match	AA-AA	New	AA	π 75_2016-04_96	AA	π 75_2016-04_96	AA	π 75_2016-04_96	Case	M	Beretta	AA	AA	AX	I	2
Org-Grp-244	AX	I	Group 105	2	2	ID---provide basis	Correct-Match	C-C	New	C	π 78_2016-04_35	C	π 78_2016-04_35	C	π 78_2016-04_35	Case	M	Beretta	C	C	AX	I	2
Org-Grp-244	AX	I	Group 105	3	2	Elim-Using Difference in Class Characteristics	Correct-NonMatch	11-5	New	11	π 02_2016-01_90	11	π 02_2016-01_90	5	π 02_2016-01_90	Case	NM	Non_Ber	11	5	AX	I	2
Org-Grp-244	AX	I	Group 105	4	2	Elim-Using Difference in Class Characteristics	Correct-NonMatch	8-2	New	8	π 02_2016-01_90	8	π 02_2016-01_90	2	π 02_2016-01_90	Case	NM	Non_Ber	8	2	AX	I	2
Org-Grp-244	AX	I	Group 105	5	2	Elim-Using Difference in Individual Characteristics	Correct-NonMatch	D-J	New	D	π 78_2016-04_35	D	π 78_2016-04_35	J	π 78_2016-04_35	Case	NM	Beretta	D	J	AX	I	2
Org-Grp-244	AX	I	Group 105	6	2	Elim-Using Difference in Class and Individual Characteristics	Correct-NonMatch	H-N	New	H	π 154_2016-08_35	H	π 154_2016-08_35	N	π 116_2016-06_179	Case	NM	Beretta	H	N	AX	I	2
Org-Grp-244	AX	I	Group 105	7	1	ID---provide basis	Correct-Match	B-B	New	B	π 78_2016-04_35	B	π 78_2016-04_35	B	π 78_2016-04_35	Case	M	Beretta	B	B	AX	I	2
Org-Grp-244	AX	I	Group 105	8	1	ID---provide basis	Correct-Match	A-A	New	A	π 78_2016-04_35	A	π 78_2016-04_35	A	π 78_2016-04_35	Case	M	Beretta	A	A	AX	I	2
Org-Grp-244	AX	I	Group 105	9	2	Elim-Using Difference in Individual Characteristics	Correct-NonMatch	I-O	New	I	π 02_2016-01_94	I	π 02_2016-01_94	O	π 111_2014-06_21	Case	NM	Beretta	I	O	AX	I	2
Org-Grp-244	AX	I	Group 105	10	2	Elim-Using Difference in Class and Individual Characteristics	Correct-NonMatch	7-1	New	7	π 02_2016-01_90	7	π 02_2016-01_90	1	π 02_2016-01_90	Case	NM	Non_Ber	7	1	AX	I	2
Org-Grp-244	AX	I	Group 105	11	2	Elim-Using Difference in Class and Individual Characteristics	Correct-NonMatch	9-3	New	9	π 02_2016-01_90	9	π 02_2016-01_90	3	π 02_2016-01_94	Case	NM	Non_Ber	9	3	AX	I	2
Org-Grp-244	AX	I	Group 105	12	1	Elim-Using Difference in Class and Individual Characteristics	Correct-NonMatch	E-K	New	E	π 154_2016-08_125	E	π 154_2016-08_125	K	π 78_2016-04_35	Case	NM	Beretta	E	K	AX	I	2
Org-Grp-244	AX	I	Group 105	13	2	Elim-Using Difference in Individual Characteristics	Correct-NonMatch	G-M	New	G	π 154_2016-08_35	G	π 154_2016-08_35	M	π 75_2016-04_96	Case	NM	Beretta	G	M	AX	I	2
Org-Grp-244	AX	I	Group 105	14	1	Elim-Using Difference in Individual Characteristics	Correct-NonMatch	F-L	New	F	π 154_2016-08_96	F	π 154_2016-08_96	L	π 02_2016-01_81	Case	NM	Beretta	F	L	AX	I	2
Org-Grp-244	AX	I	Group 105	15	2	Elim-Using Difference in Individual Characteristics	Correct-NonMatch	10-4	New	10	π 02_2016-01_81	10	π 02_2016-01_81	4	π 02_2016-01_81	Case	NM	Non_Ber	10	4	AX	I	2
Org-Grp-32	ZN	E	Group 107	1	1	Elim-Using Difference in Class Characteristics	Correct-NonMatch	6-10	New	6	π 02_2016-01_94	6	π 02_2016-01_94	10	π 02_2016-01_81	Case	NM	Non_Ber	6	10	ZN	E	1
Org-Grp-32	ZN	E	Group 107	2	2	ID---provide basis	Correct-Match	Q-Q	New	Q	π 154_2016-08_35	Q	π 154_2016-08_35	Q	π 154_2016-08_35	Case	M	Beretta	Q	Q	ZN	E	1
Org-Grp-32	ZN	E	Group 107	3	2	ID---provide basis	Correct-Match	S-S	New	S	π 78_2016-04_188	S	π 78_2016-04_188	S	π 78_2016-04_188	Case	M	Beretta	S	S	ZN	E	1
Org-Grp-32	ZN	E	Group 107	4	2	ID---provide basis	Correct-Match	R-R	New	R	π 116_2016-06_179	R	π 116_2016-06_179	R	π 116_2016-06_179	Case	M	Beretta	R	R	ZN	E	1
Org-Grp-32	ZN	E	Group 107	5	0	Inc-C	Non-Matched(gt) marked Inconclusive	8-1	New	8	π 02_2016-01_90	8	π 02_2016-01_90	1	π 02_2016-01_90	Case	NM	Non_Ber	8	1	ZN	E	1
Org-Grp-32	ZN	E	Group 107	6	2	ID---provide basis	Correct-Match	5-5	New	5	π 02_2016-01_90	5	π 02_2016-01_90	5	π 02_2016-01_90	Case	M	Non_Ber	5	5	ZN	E	1
Org-Grp-32	ZN	E	Group 107	7	2	ID---provide basis	Correct-Match	P-P	New	P	π 116_2016-06_119	P	π 116_2016-06_119	P	π 116_2016-06_35	Case	M	Beretta	P	P	ZN	E	1
Org-Grp-32	ZN	E	Group 107	8	2	Inc-C	Non-Matched(gt) marked Inconclusive	U-Z	New	U	π 78_2016-04_35	U	π 78_2016-04_35	Z	π 116_2016-06_125	Case	NM	Beretta	U	Z	ZN	E	1
Org-Grp-32	ZN	E	Group 107	9	2	Inc-B	Non-Matched(gt) marked Inconclusive	W-A	New	W	π 78_2016-04_35	W	π 78_2016-04_35	A	π 78_2016-04_35	Case	NM	Beretta	W	A	ZN	E	1
Org-Grp-32	ZN	E	Group 107	10	2	Elim-Using Difference in Individual Characteristics	Correct-NonMatch	7-11	New	7	π 154_2016-08_188	7	π 154_2016-08_188	11	π 02_2016-01_90	Case	NM	Non_Ber	7	11	ZN	E	1
Org-Grp-32	ZN	E	Group 107	11	2	Inc-C	Non-Matched(gt) marked Inconclusive	T-Y	New	T	π 78_2016-04_35	T	π 78_2016-04_35	Y	π 154_2016-08_125	Case	NM	Beretta	T	Y	ZN	E	1
Org-Grp-32	ZN	E	Group 107	12	2	Inc-C	Non-Matched(gt) marked Inconclusive	X-B	New	X	π 165_2016-08_96	X	π 165_2016-08_96	B	π 78_2016-04_35	Case	NM	Beretta	X	B	ZN	E	1
Org-Grp-32	ZN	E	Group 107	13	2	Inc-C	Non-Matched(gt) marked Inconclusive	V-AA	New	V	π 75_2016-04_96	V	π 75_2016-04_96	AA	π 75_2016-04_96	Case	NM	Beretta	V	AA	ZN	E	1
Org-Grp-32	ZN	E	Group 107	14	2	ID---provide basis	Correct-Match	O-O	New	O	π 111_2014-06_21	O	π 111_2014-06_21	O	π 111_2014-06_21	Case	M	Beretta	O	O	ZN	E	1
Org-Grp-32	ZN	E	Group 107	15	2	Elim-Using Difference in Individual Characteristics	Correct-NonMatch	9-2	New	9	π 02_2016-01_90	9	π 02_2016-01_90	2	π 02_2016-01_90	Case	NM	Non_Ber	9	2	ZN	E	1
Org-Grp-166	BB	E	Group 109	1	2	ID---provide basis	Correct-Match	4-4	New	4	π 02_2016-01_81	4	π 02_2016-01_81	4	π 02_2016-01_81	Case	M	Non_Ber	4	4	BB	E	1
Org-Grp-166	BB	E	Group 109	2	2	Inc-C	Non-Matched(gt) marked Inconclusive	E-L	New	E	π 154_2016-08_125	E	π 154_2016-08_125	L	π 02_2016-01_81	Case	NM	Beretta	E	L	BB	E	1
Org-Grp-166	BB	E	Group 109	3	2	ID---provide basis	Correct-Match	3-3	New	3	π 02_2016-01_94	3	π 02_2016-01_94	3	π 02_2016-01_94	Case	M	Non_Ber	3	3	BB	E	1
Org-Grp-166	BB	E	Group 109	4	2	Inc-B	Non-Matched(gt) marked Inconclusive	C-J	New	C	π 78_2016-04_35	C	π 78_2016-04_35	J	π 78_2016-04_35	Case	NM	Beretta	C	J	BB	E	1
Org-Grp-166	BB	E	Group 109	5	2	Inc-C	Non-Matched(gt) marked Inconclusive	G-N	New	G	π 154_2016-08_35	G	π 154_2016-08_35	N	π 02_2016-01_90	Case	NM	Beretta	G	N	BB	E	1
Org-Grp-166	BB	E	Group 109	6	2	Elim-Using Difference in Individual Characteristics	Correct-NonMatch	5-6	New	5	π 02_2016-01_94	5	π 02_2016-01_94	6	π 02_2016-01_90	Case	NM	Non_Ber	5	6	BB	E	1
Org-Grp-166	BB	E	Group 109	7	2	Inc-A	Match(gt) marked Inconclusive	Z-Z	New	Z	π 116_2016-06_125	Z	π 116_2016-06_125	Z	π 116_2016-06_125	Case	M	Beretta	Z	Z	BB	E	1
Org-Grp-166	BB	E	Group 109	8	2	ID---provide basis	Correct-Match	1-1	New	1	π 02_2016-01_90	1	π 02_2016-01_90	1	π 02_2016-01_90	Case	M	Non_Ber	1	1	BB	E	1
Org-Grp-166	BB	E	Group 109	9	1	ID---provide basis	Correct-Match	AA-AA	New	AA	π 75_2016-04_96	AA	π 75_2016-04_96	AA	π 75_2016-04_96	Case	M	Beretta	AA	AA	BB	E	1
Org-Grp-166	BB	E	Group 109	10	2	Inc-C	Non-Matched(gt) marked Inconclusive	A-H	New	A	π 78_2016-04_35	A	π 78_2016-04_35	H	π 154_2016-08_35	Case	NM	Beretta	A	H	BB	E	1
Org-Grp-166	BB	E	Group 109	11	2	ID---provide basis	Correct-Match	Y-Y	New	Y	π 154_2016-08_125	Y	π 154_2016-08_125	Y	π 154_2016-08_125	Case	M	Beretta	Y	Y	BB	E	1
Org-Grp-166	BB	E	Group 109	12	2	ID---provide basis	Correct-Match	2-2	New	2	π 02_2016-01_90	2	π 02_2016-01_90	2	π 02_2016-01_90	Case	M	Non_Ber	2	2	BB	E	1
Org-Grp-166	BB	E	Group 109	13	2	Inc-C	Non-Matched(gt) marked Inconclusive	F-M	New	F	π 154_2016-08_96	F	π 154_2016-08_96	M	π 75_2016-04_96	Case	NM	Beretta	F	M	BB	E	1
Org-Grp-166	BB	E	Group 109	14	2	Inc-B	Non-Matched(gt) marked Inconclusive	D-K	New	D	π 78_2016-04_35	D	π 78_2016-04_35	K	π 78_2016-04_35	Case	NM	Beretta	D	K	BB	E	1
Org-Grp-166	BB	E	Group 109	15	2	Inc-C	Non-Matched(gt) marked Inconclusive	B-I	New	B	π 78_2016-04_35	B	π 78_2016-04_35	I	π 02_2016-01_94	Case	NM	Beretta	B	I	BB	E	1
Org-Grp-231	YP	C	Group 11	1	2	Inc-A	Non-Matched(gt) marked Inconclusive	AA-G	New	AA	π 75_2016-04_96	AA	π 75_2016-04_96	G	π 154_2016-08_35	Case	NM	Beretta	AA	G	YP	C	1
Org-Grp-231	YP	C	Group 11	2	2	Inc-B	Match(gt) marked Inconclusive	4-4	New	4	π 02_2016-01_81	4	π 02_2016-01_81	4	π 02_2016-01_81	Case	M	Non_Ber	4	4	YP	C	1
Org-Grp-231	YP	C	Group 11	3	2	Inc-B	Match(gt) marked Inconclusive	7-7	New	7	π 02_2016-01_90	7	π 02_2016-01_90	7	π 154_2016-08_188	Case	M	Non_Ber	7	7	YP	C	1
Org-Grp-231	YP	C	Group 11	4	2	Inc-C	Non-Matched(gt) marked Inconclusive	E-L	New	E	π 165_2016-08_96	E	π 165_2016-08_96	L	π 02_2016-01_81	Case	NM	Beretta	E	L	YP	C	1
Org-Grp-231	YP	C	Group 11	5	2	Inc-B	Match(gt) marked Inconclusive	5-5	New	5	π 02_2016-01_90	5	π 02_2016-01_90	5	π 02_2016-01_90	Case	M	Non_Ber	5	5	YP	C	1
Org-Grp-231	YP	C	Group 11	6	2	ID---provide basis	Correct-Match	Y-Y	New	Y	π 154_2016-08_125	Y	π 154_2016-08_125	Y	π 154_2016-08_125	Case	M	Beretta	Y	Y	YP	C	1
Org-Grp-231	YP	C	Group 11	7	2	Inc-B	Non-Matched(gt) marked Inconclusive	8-9	New	8	π 02_2016-01_90	8	π 02_2016-01_90	9	π 02_2016-01_90	Case	NM	Non_Ber	8	9	YP	C	1
Org-Grp-231	YP	C	Group 11	8	2	Elim-Using Difference in Individual Characteristics	Correct-NonMatch	A-H	New	A	π 78_2016-04_35	A	π 78_2016-04_35	H	π 154_2016-08_35	Case	NM	Beretta	A	H	YP	C	1
Org-Grp-231	YP	C	Group 11	9	2	Inc-B	Non-Matched(gt) marked Inconclusive	B-I	New	B	π 78_2016-04_35	B	π 78_2016-04_35	I	π 02_2016-01_94	Case	NM	Beretta	B	I	YP	C	1
Org-Grp-231	YP	C	Group 11	10	2	Inc-B	Match(gt) marked Inconclusive	X-X	New	X	π 78_2016-04_188	X	π 78_2016-04_188	X	π 165_2016-08_96	Case	M	Beretta	X	X	YP	C	1
Org-Grp-231	YP	C	Group 11	11	2	Inc-A	Match(gt) marked Inconclusive	W-W	New	W	π 78_2016-04_35	W	π 78_2016-04_35	W	π 78_2016-04_35	Case	M	Beretta	W	W	YP	C	1
Org-Grp-231	YP	C	Group 11	12	2	ID---provide basis	Correct-Match	6-6	New	6	π 02_2016-01_90	6	π 02_2016-01_90	6	π 02_2016-01_90	Case	M	Non_Ber	6	6	YP	C	1
Org-Grp-231	YP	C	Group 11	13	2	Elim-Using Difference in Class Characteristics	Correct-NonMatch	Z-F	New	Z	π 116_2016-06_125	Z	π 116_2016-06_125	F	π 154_2016-08_96	Case	NM	Beretta	Z	F	YP	C	1
Org-Grp-231	YP	C	Group 11	14	2	Inc-B	Non-Matched(gt) marked Inconclusive	D-K	New	D	π 78_2016-04_35	D	π 78_2016-04_35	K	π 78_2016-04_35	Case	NM	Beretta	D	K	YP	C	1
Org-Grp-231	YP	C	Group 11	15	2	Inc-B	Non-Matched(gt) marked Inconclusive	C-J	New	C	π 78_2016-04_35	C	π 78_2016-04_35	J	π 78_2016-04_35	Case	NM	Beretta	C	J	YP	C	1
Org-Grp-296	QN	H	Group 112	1	2	Inc-C	Non-Matched(gt) marked Inconclusive	A-H	New	A	π 78_2016-04_35	A	π 78_2016-04_35	H	π 154_2016-08_35	Case	NM	Beretta	A	H	QN	H	2
Org-Grp-296	QN	H	Group 112	2		Elim-Using Difference in Individual Characteristics	Correct-NonMatch	AA-G	New	AA	π 75_2016-04_96	AA	π 75_2016-04_96	G	π 154_2016-08_35	Case	NM	Beretta	AA	G	QN	H	2
Org-Grp-296	QN	H	Group 112	3	2	Elim-Using Difference in Individual Characteristics	Correct-NonMatch	B-I	New	B	π 78_2016-04_35	B	π 78_2016-04_35	I	π 02_2016-01_94	Case	NM	Beretta	B	I	QN	H	2
Org-Grp-296	QN	H	Group 112	4	2	Elim-Using Difference in Individual Characteristics	Correct-NonMatch	C-J	New	C	π 78_2016-04_35	C	π 78_2016-04_35	J	π 78_2016-04_35	Case	NM	Beretta	C	J	QN	H	2
Org-Grp-296	QN	H	Group 112	5	2	ID---provide basis	Correct-Match	U-U	New	U	π 78_2016-04_35	U	π 78_2016-04_35	U	π 78_2016-04_35	Case	M	Beretta	U	U	QN	H	2
Org-Grp-296	QN	H	Group 112	6	2	ID---provide basis	Correct-Match	W-W	New	W	π 78_2016-04_35	W	π 78_2016-04_35	W	π 78_2016-04_35	Case	M	Beretta	W	W	QN	H	2
Org-Grp-296	QN	H	Group 112	7	2	ID---provide basis	Correct-Match	9-9	New	9	π 02_2016-01_90	9	π 02_2016-01_90	9	π 02_2016-01_90	Case	M	Non_Ber	9	9	QN	H	2
Org-Grp-296	QN	H	Group 112	8	2	Inc-C	Non-Matched(gt) marked Inconclusive	Y-E	New	Y	π 154_2016-08_125	Y	π 154_2016-08_125	E	π 116_2016-06_35	Case	NM	Beretta	Y	E	QN	H	2
Org-Grp-296	QN	H	Group 112	9	2	ID---provide basis	Correct-Match	7-7	New	7	π 02_2016-01_90	7	π 02_2016-01_90	7	π 02_2016-01_90	Case	M	Non_Ber	7	7	QN	H	2
Org-Grp-296	QN	H	Group 112	10	2	ID---provide basis	Correct-Match	V-V	New	V	π 75_2016-04_96	V	π 75_2016-04_96	V	π 75_2016-04_96	Case	M	Beretta	V	V	QN	H	2
Org-Grp-296	QN	H	Group 112	11	2	ID---provide basis	Correct-Match	10-10	New	10	π 02_2016-01_81	10	π 02_2016-01_81	10	π 02_2016-01_81	Case	M	Non_Ber	10	10	QN	H	2
Org-Grp-296	QN	H	Group 112	12	2	Inc-C	Non-Matched(gt) marked Inconclusive	Z-F	New	Z	π 116_2016-06_125	Z	π 116_2016-06_125	F	π 154_2016-08_96	Case	NM	Beretta	Z	F	QN	H	2
Org-Grp-296	QN	H	Group 112	13	2	Elim-Using Difference in Individual Characteristics	Correct-NonMatch	11-1	New	11	π 02_2016-01_90	11	π 02_2016-01_90	1	π 02_2016-01_90	Case	NM	Non_Ber	11	1	QN	H	2
Org-Grp-296	QN	H	Group 112	14	2	ID---provide basis	Correct-Match	8-8	New	8	π 02_2016-01_90	8	π 02_2016-01_90	8	π 02_2016-01_90	Case	M	Non_Ber	8	8	QN	H	2
Org-Grp-296	QN	H	Group 112	15	2	Elim-Using Difference in Individual Characteristics	Correct-NonMatch	X-D	New	X	π 165_2016.08_91	X	π 165_2016.08_91	D	π 78_2016-04_35	Case	NM	Beretta	X	D	QN	H	2
Org-Grp-282	DI	I	Group 114	1	2	Elim-Using Difference in Class Characteristics	Correct-NonMatch	7-11	New	7	π 154_2016-08_96	7	π 154_2016-08_96	11	π 02_2016-01_90	Case	NM	Non_Ber	7	11	DI	I	2
Org-Grp-282	DI	I	Group 114	2	2	Inc-B	Non-Matched(gt) marked Inconclusive	D-I	New	D	π 78_2016-04_35	D	π 78_2016-04_35	I	π 02_2016-01_94	Case	NM	Beretta	D	I	DI	I	2
Org-Grp-282	DI	I	Group 114	3	2	Inc-C	Non-Matched(gt) marked Inconclusive	F-K	New	F	π 154_2016-08_96	F	π 154_2016-08_96	K	π 78_2016-04_35	Case	NM	Beretta	F	K	DI	I	2
Org-Grp-282	DI	I	Group 114	4	0	Inc-B	Non-Matched(gt) marked Inconclusive	E-J	New	E	π 116_2016-06_35	E	π 116_2016-06_35	J	π 78_2016-04_35	Case	NM	Beretta	E	J	DI	I	2
Org-Grp-282	DI	I	Group 114	5	2	Inc-A	Match(gt) marked Inconclusive	AA-AA	New	AA	π 75_2016-04_96	AA	π 75_2016-04_96	AA	π 75_2016-04_96	Case	M	Beretta	AA	AA	DI	I	2
Org-Grp-282	DI	I	Group 114	6	2	Inc-C	Non-Matched(gt) marked Inconclusive	6-10	New	6	π 02_2016-01_90	6	π 02_2016-01_90	10	π 02_2016-01_81	Case	NM	Non_Ber	6	10	DI	I	2
Org-Grp-282	DI	I	Group 114	7	2	Inc-A	Match(gt) marked Inconclusive	C-C	New	C	π 78_2016-04_35	C	π 78_2016-04_35	C	π 78_2016-04_35	Case	M	Beretta	C	C	DI	I	2
Org-Grp-282	DI	I	Group 114	8	2	Inc-B	Non-Matched(gt) marked Inconclusive	H-M	New	H	π 154_2016-08_35	H	π 154_2016-08_35	M	π 75_2016-04_96	Case	NM	Beretta	H	M	DI	I	2
Org-Grp-282	DI	I	Group 114	9	2	Inc-B	Non-Matched(gt) marked Inconclusive	4-8	New	4	π 02_2016-01_81	4	π 02_2016-01_81	8	π 02_2016-01_90	Case	NM	Non_Ber	4	8	DI	I	2
Org-Grp-282	DI	I	Group 114	10	0	Inc-B	Match(gt) marked Inconclusive	Z-Z	New	Z	π 116_2016-06_125	Z	π 116_2016-06_125	Z	π 116_2016-06_125	Case	M	Beretta	Z	Z	DI	I	2
Org-Grp-282	DI	I	Group 114	11	2	Inc-C	Non-Matched(gt) marked Inconclusive	G-L	New	G	π 154_2016-08_35	G	π 154_2016-08_35	L	π 02_2016-01_81	Case	NM	Beretta	G	L	DI	I	2
Org-Grp-282	DI	I	Group 114	12	2	Inc-B	Non-Matched(gt) marked Inconclusive	5-9	New	5	π 02_2016-01_90	5	π 02_2016-01_90	9	π 02_2016-01_90	Case	NM	Non_Ber	5	9	DI	I	2
Org-Grp-282	DI	I	Group 114	13	0	Inc-B	Match(gt) marked Inconclusive	3-3	New	3	π 02_2016-01_94	3	π 02_2016-01_94	3	π 02_2016-01_94	Case	M	Non_Ber	3	3	DI	I	2
Org-Grp-282	DI	I	Group 114	14	2	ID---provide basis	Correct-Match	B-B	New	B	π 78_2016-04_35	B	π 78_2016-04_35	B	π 78_2016-04_35	Case	M	Beretta	B	B	DI	I	2
Org-Grp-282	DI	I	Group 114	15	2	ID---provide basis	Correct-Match	A-A	New	A	π 78_2016-04_35	A	π 78_2016-04_35	A	π 78_2016-04_35	Case	M	Beretta	A	A	DI	I	2
Org-Grp-125	UN	C	Group 115	1	0	Elim-Using Difference in Class and Individual Characteristics	Correct-NonMatch	E-N	New	E	π 154_2016-08_125	E	π 154_2016-08_125	N	π 116_2016-06_179	Case	NM	Beretta	E	N	UN	C	1
Org-Grp-125	UN	C	Group 115	2	2	Elim-Using Difference in Individual Characteristics	Correct-NonMatch	I-R	New	I	π 02_2016-01_94	I	π 02_2016-01_94	R	π 116_2016-06_179	Case	NM	Beretta	I	R	UN	C	1
Org-Grp-125	UN	C	Group 115	3	2	Elim-Using Difference in Individual Characteristics	Correct-NonMatch	B-K	New	B	π 78_2016-04_35	B	π 78_2016-04_35	K	π 78_2016-04_35	Case	NM	Beretta	B	K	UN	C	1
Org-Grp-125	UN	C	Group 115	4	0	Inc-B	Non-Matched(gt) marked Inconclusive	H-Q	New	H	π 154_2016-08_35	H	π 154_2016-08_35	Q	π 154_2016-08_35	Case	NM	Beretta	H	Q	UN	C	1
Org-Grp-125	UN	C	Group 115	5	2	Elim-Using Difference in Class Characteristics	Correct-NonMatch	F-O	New	F	π 154_2016-08_96	F	π 154_2016-08_96	O	π 111_2014-06_21	Case	NM	Beretta	F	O	UN	C	1
Org-Grp-125	UN	C	Group 115	6	1	Elim-Using Difference in Individual Characteristics	Correct-NonMatch	D-M	New	D	π 78_2016-04_35	D	π 78_2016-04_35	M	π 75_2016-04_96	Case	NM	Beretta	D	M	UN	C	1
Org-Grp-125	UN	C	Group 115	7	2	Elim-Using Difference in Individual Characteristics	Correct-NonMatch	G-P	New	G	π 154_2016-08_35	G	π 154_2016-08_35	P	π 116_2016-06_119	Case	NM	Beretta	G	P	UN	C	1
Org-Grp-125	UN	C	Group 115	8	2	ID---provide basis	Correct-Match	A-A	New	A	π 78_2016-04_35	A	π 78_2016-04_35	A	π 78_2016-04_35	Case	M	Beretta	A	A	UN	C	1
Org-Grp-125	UN	C	Group 115	9	1	Elim-Using Difference in Individual Characteristics	Correct-NonMatch	6-9	New	6	π 02_2016-01_90	6	π 02_2016-01_90	9	π 02_2016-01_90	Case	NM	Non_Ber	6	9	UN	C	1
Org-Grp-125	UN	C	Group 115	10	2	Elim-Using Difference in Individual Characteristics	Correct-NonMatch	J-S	New	J	π 78_2016-04_35	J	π 78_2016-04_35	S	π 78_2016-04_188	Case	NM	Beretta	J	S	UN	C	1
Org-Grp-125	UN	C	Group 115	11	2	Elim-Using Difference in Class Characteristics	Correct-NonMatch	7-10	New	7	π 154_2016-08_188	7	π 154_2016-08_188	10	π 02_2016-01_81	Case	NM	Non_Ber	7	10	UN	C	1
Org-Grp-125	UN	C	Group 115	12	2	Elim-Using Difference in Individual Characteristics	Correct-NonMatch	C-L	New	C	π 78_2016-04_35	C	π 78_2016-04_35	L	π 02_2016-01_81	Case	NM	Beretta	C	L	UN	C	1
Org-Grp-125	UN	C	Group 115	13	2	Elim-Using Difference in Individual Characteristics	Incorrect-actually Match(gt)	3-3	New	3	π 02_2016-01_94	3	π 02_2016-01_94	3	π 02_2016-01_94	Case	M	Non_Ber	3	3	UN	C	1
Org-Grp-125	UN	C	Group 115	14	2	Elim-Using Difference in Individual Characteristics	Correct-NonMatch	5-8	New	5	π 02_2016-01_90	5	π 02_2016-01_90	8	π 02_2016-01_90	Case	NM	Non_Ber	5	8	UN	C	1
Org-Grp-125	UN	C	Group 115	15	2	ID---provide basis	Correct-Match	4-4	New	4	π 02_2016-01_81	4	π 02_2016-01_81	4	π 02_2016-01_81	Case	M	Non_Ber	4	4	UN	C	1
Org-Grp-93	QN	C	Group 116	1	1	Elim-Using Difference in Individual Characteristics	Correct-NonMatch	E-M	New	E	π 165_2016-08_96	E	π 165_2016-08_96	M	π 75_2016-04_96	Case	NM	Beretta	E	M	QN	C	1
Org-Grp-93	QN	C	Group 116	2	2	Elim-Using Difference in Individual Characteristics	Correct-NonMatch	3-5	New	3	π 02_2016-01_94	3	π 02_2016-01_94	5	π 02_2016-01_90	Case	NM	Non_Ber	3	5	QN	C	1
Org-Grp-93	QN	C	Group 116	3	2	Elim-Using Difference in Class Characteristics	Correct-NonMatch	Z-G	New	Z	π 116_2016-06_125	Z	π 116_2016-06_125	G	π 154_2016-08_35	Case	NM	Beretta	Z	G	QN	C	1
Org-Grp-93	QN	C	Group 116	4	2	Elim-Using Difference in Individual Characteristics	Correct-NonMatch	2-4	New	2	π 02_2016-01_90	2	π 02_2016-01_90	4	π 02_2016-01_81	Case	NM	Non_Ber	2	4	QN	C	1
Org-Grp-93	QN	C	Group 116	5	2	ID---provide basis	Correct-Match	X-X	New	X	π 78_2016-04_188	X	π 78_2016-04_188	X	π 165_2016.08_91	Case	M	Beretta	X	X	QN	C	1
Org-Grp-93	QN	C	Group 116	6		Elim-Using Difference in Individual Characteristics	Correct-NonMatch	C-K	New	C	π 78_2016-04_35	C	π 78_2016-04_35	K	π 78_2016-04_35	Case	NM	Beretta	C	K	QN	C	1
Org-Grp-93	QN	C	Group 116	7	2	Elim-Using Difference in Individual Characteristics	Correct-NonMatch	AA-H	New	AA	π 75_2016-04_96	AA	π 75_2016-04_96	H	π 154_2016-08_35	Case	NM	Beretta	AA	H	QN	C	1
Org-Grp-93	QN	C	Group 116	8	2	Elim-Using Difference in Individual Characteristics	Correct-NonMatch	F-N	New	F	π 154_2016-08_96	F	π 154_2016-08_96	N	π 02_2016-01_90	Case	NM	Beretta	F	N	QN	C	1
Org-Grp-93	QN	C	Group 116	9	2	ID---provide basis	Correct-Match	10-10	New	10	π 02_2016-01_81	10	π 02_2016-01_81	10	π 02_2016-01_81	Case	M	Non_Ber	10	10	QN	C	1
Org-Grp-93	QN	C	Group 116	10	2	Elim-Using Difference in Individual Characteristics	Correct-NonMatch	B-J	New	B	π 78_2016-04_35	B	π 78_2016-04_35	J	π 78_2016-04_35	Case	NM	Beretta	B	J	QN	C	1
Org-Grp-93	QN	C	Group 116	11	2	Elim-Using Difference in Individual Characteristics	Correct-NonMatch	A-I	New	A	π 78_2016-04_35	A	π 78_2016-04_35	I	π 02_2016-01_94	Case	NM	Beretta	A	I	QN	C	1
Org-Grp-93	QN	C	Group 116	12	2	ID---provide basis	Correct-Match	Y-Y	New	Y	π 154_2016-08_125	Y	π 154_2016-08_125	Y	π 154_2016-08_125	Case	M	Beretta	Y	Y	QN	C	1
Org-Grp-93	QN	C	Group 116	13	2	Inc-C	Non-Matched(gt) marked Inconclusive	D-L	New	D	π 78_2016-04_35	D	π 78_2016-04_35	L	π 02_2016-01_81	Case	NM	Beretta	D	L	QN	C	1
Org-Grp-93	QN	C	Group 116	14	2	ID---provide basis	Correct-Match	1-1	New	1	π 02_2016-01_90	1	π 02_2016-01_90	1	π 02_2016-01_90	Case	M	Non_Ber	1	1	QN	C	1
Org-Grp-93	QN	C	Group 116	15	2	ID---provide basis	Correct-Match	11-11	New	11	π 02_2016-01_90	11	π 02_2016-01_90	11	π 02_2016-01_90	Case	M	Non_Ber	11	11	QN	C	1
Org-Grp-60	XF	B	Group 117	1	0	Inc-A	Non-Matched(gt) marked Inconclusive	L-U	New	L	π 02_2016-01_81	L	π 02_2016-01_81	U	π 78_2016-04_35	Case	NM	Beretta	L	U	XF	B	1
Org-Grp-60	XF	B	Group 117	2	0	Inc-B	Non-Matched(gt) marked Inconclusive	I-R	New	I	π 02_2016-01_94	I	π 02_2016-01_94	R	π 116_2016-06_179	Case	NM	Beretta	I	R	XF	B	1
Org-Grp-60	XF	B	Group 117	3	2	Inc-B	Non-Matched(gt) marked Inconclusive	H-Q	New	H	π 154_2016-08_35	H	π 154_2016-08_35	Q	π 154_2016-08_35	Case	NM	Beretta	H	Q	XF	B	1
Org-Grp-60	XF	B	Group 117	4	2	Inc-A	Match(gt) marked Inconclusive	11-11	New	11	π 02_2016-01_94	11	π 02_2016-01_94	11	π 02_2016-01_94	Case	M	Non_Ber	11	11	XF	B	1
Org-Grp-60	XF	B	Group 117	5	2	Elim-Using Difference in Individual Characteristics	Correct-NonMatch	4-7	New	4	π 02_2016-01_81	4	π 02_2016-01_81	7	π 154_2016-08_188	Case	NM	Non_Ber	4	7	XF	B	1
Org-Grp-60	XF	B	Group 117	6	2	Inc-A	Match(gt) marked Inconclusive	1-1	New	1	π 02_2016-01_90	1	π 02_2016-01_90	1	π 02_2016-01_90	Case	M	Non_Ber	1	1	XF	B	1
Org-Grp-60	XF	B	Group 117	7	1	Inc-C	Non-Matched(gt) marked Inconclusive	J-S	New	J	π 78_2016-04_35	J	π 78_2016-04_35	S	π 78_2016-04_188	Case	NM	Beretta	J	S	XF	B	1
Org-Grp-60	XF	B	Group 117	8	2	Inc-C	Non-Matched(gt) marked Inconclusive	K-T	New	K	π 78_2016-04_35	K	π 78_2016-04_35	T	π 78_2016-04_35	Case	NM	Beretta	K	T	XF	B	1
Org-Grp-60	XF	B	Group 117	9	2	Inc-B	Non-Matched(gt) marked Inconclusive	E-N	New	E	π 154_2016-08_188	E	π 154_2016-08_188	N	π 02_2016-01_90	Case	NM	Beretta	E	N	XF	B	1
Org-Grp-60	XF	B	Group 117	10	2	Inc-C	Non-Matched(gt) marked Inconclusive	G-P	New	G	π 154_2016-08_35	G	π 154_2016-08_35	P	π 116_2016-06_119	Case	NM	Beretta	G	P	XF	B	1
Org-Grp-60	XF	B	Group 117	11	2	Inc-C	Non-Matched(gt) marked Inconclusive	F-O	New	F	π 154_2016-08_96	F	π 154_2016-08_96	O	π 111_2014-06_21	Case	NM	Beretta	F	O	XF	B	1
Org-Grp-60	XF	B	Group 117	12	2	ID---provide basis	Correct-Match	C-C	New	C	π 78_2016-04_35	C	π 78_2016-04_35	C	π 78_2016-04_35	Case	M	Beretta	C	C	XF	B	1
Org-Grp-60	XF	B	Group 117	13	0	Inc-C	Non-Matched(gt) marked Inconclusive	D-M	New	D	π 78_2016-04_35	D	π 78_2016-04_35	M	π 75_2016-04_96	Case	NM	Beretta	D	M	XF	B	1
Org-Grp-60	XF	B	Group 117	14	0	Inc-B	Non-Matched(gt) marked Inconclusive	3-6	New	3	π 02_2016-01_94	3	π 02_2016-01_94	6	π 02_2016-01_90	Case	NM	Non_Ber	3	6	XF	B	1
Org-Grp-60	XF	B	Group 117	15	2	Inc-B	Non-Matched(gt) marked Inconclusive	2-5	New	2	π 02_2016-01_90	2	π 02_2016-01_90	5	π 02_2016-01_94	Case	NM	Non_Ber	2	5	XF	B	1
Org-Grp-274	PW	F	Group 118	1	2	ID---provide basis	Correct-Match	Y-Y	New	Y	π 154_2016-08_125	Y	π 154_2016-08_125	Y	π 154_2016-08_125	Case	M	Beretta	Y	Y	PW	F	2
Org-Grp-274	PW	F	Group 118	2	2	Inc-B	Non-Matched(gt) marked Inconclusive	5-10	New	5	π 02_2016-01_90	5	π 02_2016-01_90	10	π 02_2016-01_81	Case	NM	Non_Ber	5	10	PW	F	2
Org-Grp-274	PW	F	Group 118	3	2	Inc-B	Match(gt) marked Inconclusive	X-X	New	X	π 165_2016.08_91	X	π 165_2016.08_91	X	π 78_2016-04_188	Case	M	Beretta	X	X	PW	F	2
Org-Grp-274	PW	F	Group 118	4	2	Elim-Using Difference in Class Characteristics	Correct-NonMatch	E-K	New	E	π 02_2016-01_94	E	π 02_2016-01_94	K	π 78_2016-04_35	Case	NM	Beretta	E	K	PW	F	2
Org-Grp-274	PW	F	Group 118	5	2	Elim-Using Difference in Class Characteristics	Correct-NonMatch	7-1	New	7	π 154_2016-08_188	7	π 154_2016-08_188	1	π 02_2016-01_90	Case	NM	Non_Ber	7	1	PW	F	2
Org-Grp-274	PW	F	Group 118	6	0	Inc-B	Match(gt) marked Inconclusive	Z-Z	New	Z	π 116_2016-06_125	Z	π 116_2016-06_125	Z	π 116_2016-06_125	Case	M	Beretta	Z	Z	PW	F	2
Org-Grp-274	PW	F	Group 118	7	2	Inc-B	Non-Matched(gt) marked Inconclusive	A-G	New	A	π 78_2016-04_35	A	π 78_2016-04_35	G	π 154_2016-08_35	Case	NM	Beretta	A	G	PW	F	2
Org-Grp-274	PW	F	Group 118	8	2	Inc-B	Non-Matched(gt) marked Inconclusive	8-2	New	8	π 02_2016-01_90	8	π 02_2016-01_90	2	π 02_2016-01_90	Case	NM	Non_Ber	8	2	PW	F	2
Org-Grp-274	PW	F	Group 118	9	0	Inc-B	Non-Matched(gt) marked Inconclusive	B-H	New	B	π 78_2016-04_35	B	π 78_2016-04_35	H	π 154_2016-08_35	Case	NM	Beretta	B	H	PW	F	2
Org-Grp-274	PW	F	Group 118	10	2	Inc-B	Non-Matched(gt) marked Inconclusive	C-I	New	C	π 78_2016-04_35	C	π 78_2016-04_35	I	π 02_2016-01_94	Case	NM	Beretta	C	I	PW	F	2
Org-Grp-274	PW	F	Group 118	11	2	ID---provide basis	Correct-Match	AA-AA	New	AA	π 75_2016-04_96	AA	π 75_2016-04_96	AA	π 75_2016-04_96	Case	M	Beretta	AA	AA	PW	F	2
Org-Grp-274	PW	F	Group 118	12	2	Inc-B	Non-Matched(gt) marked Inconclusive	9-3	New	9	π 02_2016-01_90	9	π 02_2016-01_90	3	π 02_2016-01_94	Case	NM	Non_Ber	9	3	PW	F	2
Org-Grp-274	PW	F	Group 118	13	2	Inc-B	Non-Matched(gt) marked Inconclusive	6-11	New	6	π 02_2016-01_90	6	π 02_2016-01_90	11	π 02_2016-01_90	Case	NM	Non_Ber	6	11	PW	F	2
Org-Grp-274	PW	F	Group 118	14	2	Inc-B	Non-Matched(gt) marked Inconclusive	F-L	New	F	π 154_2016-08_96	F	π 154_2016-08_96	L	π 02_2016-01_81	Case	NM	Beretta	F	L	PW	F	2
Org-Grp-274	PW	F	Group 118	15	2	Elim-Using Difference in Class Characteristics	Correct-NonMatch	D-J	New	D	π 78_2016-04_35	D	π 78_2016-04_35	J	π 78_2016-04_35	Case	NM	Beretta	D	J	PW	F	2
Org-Grp-290	HV	I	Group 12	1	2	Inc-B	Non-Matched(gt) marked Inconclusive	B-K	New	B	π 78_2016-04_35	B	π 78_2016-04_35	K	π 78_2016-04_35	Case	NM	Beretta	B	K	HV	I	2
Org-Grp-290	HV	I	Group 12	2	0	Inc-B	Non-Matched(gt) marked Inconclusive	E-N	New	E	π 116_2016-06_35	E	π 116_2016-06_35	N	π 116_2016-06_179	Case	NM	Beretta	E	N	HV	I	2
Org-Grp-290	HV	I	Group 12	3	2	Inc-C	Non-Matched(gt) marked Inconclusive	A-J	New	A	π 78_2016-04_35	A	π 78_2016-04_35	J	π 78_2016-04_35	Case	NM	Beretta	A	J	HV	I	2
Org-Grp-290	HV	I	Group 12	4	2	ID---provide basis	Correct-Match	Y-Y	New	Y	π 154_2016-08_125	Y	π 154_2016-08_125	Y	π 154_2016-08_125	Case	M	Beretta	Y	Y	HV	I	2
Org-Grp-290	HV	I	Group 12	5	1	Elim-Using Difference in Class Characteristics	Correct-NonMatch	F-O	New	F	π 154_2016-08_96	F	π 154_2016-08_96	O	π 111_2014-06_21	Case	NM	Beretta	F	O	HV	I	2
Org-Grp-290	HV	I	Group 12	6	2	Inc-C	Non-Matched(gt) marked Inconclusive	5-8	New	5	π 02_2016-01_90	5	π 02_2016-01_90	8	π 02_2016-01_90	Case	NM	Non_Ber	5	8	HV	I	2
Org-Grp-290	HV	I	Group 12	7	2	Inc-C	Non-Matched(gt) marked Inconclusive	D-M	New	D	π 78_2016-04_35	D	π 78_2016-04_35	M	π 75_2016-04_96	Case	NM	Beretta	D	M	HV	I	2
Org-Grp-290	HV	I	Group 12	8	2	Inc-B	Non-Matched(gt) marked Inconclusive	C-L	New	C	π 78_2016-04_35	C	π 78_2016-04_35	L	π 02_2016-01_81	Case	NM	Beretta	C	L	HV	I	2
Org-Grp-290	HV	I	Group 12	9	2	Inc-B	Non-Matched(gt) marked Inconclusive	6-9	New	6	π 02_2016-01_94	6	π 02_2016-01_94	9	π 02_2016-01_90	Case	NM	Non_Ber	6	9	HV	I	2
Org-Grp-290	HV	I	Group 12	10	2	Elim-Using Difference in Individual Characteristics	Correct-NonMatch	7-10	New	7	π 154_2016-08_96	7	π 154_2016-08_96	10	π 02_2016-01_81	Case	NM	Non_Ber	7	10	HV	I	2
Org-Grp-290	HV	I	Group 12	11	2	Inc-B	Non-Matched(gt) marked Inconclusive	Z-H	New	Z	π 116_2016-06_125	Z	π 116_2016-06_125	H	π 154_2016-08_35	Case	NM	Beretta	Z	H	HV	I	2
Org-Grp-290	HV	I	Group 12	12	2	Inc-B	Non-Matched(gt) marked Inconclusive	G-P	New	G	π 154_2016-08_125	G	π 154_2016-08_125	P	π 116_2016-06_119	Case	NM	Beretta	G	P	HV	I	2
Org-Grp-290	HV	I	Group 12	13	2	ID---provide basis	Correct-Match	4-4	New	4	π 02_2016-01_81	4	π 02_2016-01_81	4	π 02_2016-01_81	Case	M	Non_Ber	4	4	HV	I	2
Org-Grp-290	HV	I	Group 12	14	2	ID---provide basis	Correct-Match	3-3	New	3	π 02_2016-01_94	3	π 02_2016-01_94	3	π 02_2016-01_94	Case	M	Non_Ber	3	3	HV	I	2
Org-Grp-290	HV	I	Group 12	15	0	Inc-B	Non-Matched(gt) marked Inconclusive	AA-I	New	AA	π 75_2016-04_96	AA	π 75_2016-04_96	I	π 02_2016-01_94	Case	NM	Beretta	AA	I	HV	I	2
Org-Grp-173	CW	A	Group 120	1	2	Elim-Using Difference in Individual Characteristics	Correct-NonMatch	N-V	New	N	π 02_2016-01_90	N	π 02_2016-01_90	V	π 75_2016-04_96	Case	NM	Beretta	N	V	CW	A	1
Org-Grp-173	CW	A	Group 120	2	2	Elim-Using Difference in Individual Characteristics	Correct-NonMatch	O-W	New	O	π 111_2014-06_21	O	π 111_2014-06_21	W	π 78_2016-04_35	Case	NM	Beretta	O	W	CW	A	1
Org-Grp-173	CW	A	Group 120	3	2	Elim-Using Difference in Individual Characteristics	Correct-NonMatch	M-U	New	M	π 75_2016-04_96	M	π 75_2016-04_96	U	π 78_2016-04_35	Case	NM	Beretta	M	U	CW	A	1
Org-Grp-173	CW	A	Group 120	4	0	Inc-B	Non-Matched(gt) marked Inconclusive	K-S	New	K	π 78_2016-04_35	K	π 78_2016-04_35	S	π 78_2016-04_188	Case	NM	Beretta	K	S	CW	A	1
Org-Grp-173	CW	A	Group 120	5	2	ID---provide basis	Correct-Match	1-1	New	1	π 02_2016-01_90	1	π 02_2016-01_90	1	π 02_2016-01_90	Case	M	Non_Ber	1	1	CW	A	1
Org-Grp-173	CW	A	Group 120	6	2	ID---provide basis	Incorrect-actually Non Match(gt)	P-X	New	P	π 116_2016-06_119	P	π 116_2016-06_119	X	π 165_2016-08_96	Case	NM	Beretta	P	X	CW	A	1
Org-Grp-173	CW	A	Group 120	7	2	ID---provide basis	Correct-Match	G-G	New	G	π 154_2016-08_35	G	π 154_2016-08_35	G	π 154_2016-08_35	Case	M	Beretta	G	G	CW	A	1
Org-Grp-173	CW	A	Group 120	8	2	Elim-Using Difference in Individual Characteristics	Correct-NonMatch	I-Q	New	I	π 02_2016-01_94	I	π 02_2016-01_94	Q	π 154_2016-08_35	Case	NM	Beretta	I	Q	CW	A	1
Org-Grp-173	CW	A	Group 120	9	2	Elim-Using Difference in Individual Characteristics	Incorrect-actually Match(gt)	2-2	New	2	π 02_2016-01_90	2	π 02_2016-01_90	2	π 02_2016-01_90	Case	M	Non_Ber	2	2	CW	A	1
Org-Grp-173	CW	A	Group 120	10	2	Elim-Using Difference in Class Characteristics	Correct-NonMatch	5-7	New	5	π 02_2016-01_90	5	π 02_2016-01_90	7	π 154_2016-08_188	Case	NM	Non_Ber	5	7	CW	A	1
Org-Grp-173	CW	A	Group 120	11	2	Elim-Using Difference in Individual Characteristics	Correct-NonMatch	J-R	New	J	π 78_2016-04_35	J	π 78_2016-04_35	R	π 116_2016-06_179	Case	NM	Beretta	J	R	CW	A	1
Org-Grp-173	CW	A	Group 120	12	1	Inc-B	Non-Matched(gt) marked Inconclusive	4-6	New	4	π 02_2016-01_81	4	π 02_2016-01_81	6	π 02_2016-01_94	Case	NM	Non_Ber	4	6	CW	A	1
Org-Grp-173	CW	A	Group 120	13	2	Inc-C	Non-Matched(gt) marked Inconclusive	L-T	New	L	π 02_2016-01_81	L	π 02_2016-01_81	T	π 78_2016-04_35	Case	NM	Beretta	L	T	CW	A	1
Org-Grp-173	CW	A	Group 120	14	2	ID---provide basis	Correct-Match	H-H	New	H	π 154_2016-08_35	H	π 154_2016-08_35	H	π 154_2016-08_35	Case	M	Beretta	H	H	CW	A	1
Org-Grp-173	CW	A	Group 120	15	2	Inc-C	Match(gt) marked Inconclusive	3-3	New	3	π 02_2016-01_94	3	π 02_2016-01_94	3	π 02_2016-01_94	Case	M	Non_Ber	3	3	CW	A	1
Org-Grp-273	KO	J	Group 121	1	2	Elim-Using Difference in Individual Characteristics	Correct-NonMatch	J-R	New	J	π 78_2016-04_35	J	π 78_2016-04_35	R	π 116_2016-06_179	Case	NM	Beretta	J	R	KO	J	2
Org-Grp-273	KO	J	Group 121	2	2	Elim-Using Difference in Individual Characteristics	Correct-NonMatch	1-3	New	1	π 02_2016-01_90	1	π 02_2016-01_90	3	π 02_2016-01_94	Case	NM	Non_Ber	1	3	KO	J	2
Org-Grp-273	KO	J	Group 121	3	2	Elim-Using Difference in Individual Characteristics	Correct-NonMatch	I-Q	New	I	π 02_2016-01_94	I	π 02_2016-01_94	Q	π 154_2016-08_35	Case	NM	Beretta	I	Q	KO	J	2
Org-Grp-273	KO	J	Group 121	4	2	ID---provide basis	Correct-Match	10-10	New	10	π 02_2016-01_81	10	π 02_2016-01_81	10	π 02_2016-01_81	Case	M	Non_Ber	10	10	KO	J	2
Org-Grp-273	KO	J	Group 121	5	2	ID---provide basis	Correct-Match	F-F	New	F	π 154_2016-08_96	F	π 154_2016-08_96	F	π 154_2016-08_96	Case	M	Beretta	F	F	KO	J	2
Org-Grp-273	KO	J	Group 121	6	2	Elim-Using Difference in Individual Characteristics	Correct-NonMatch	K-S	New	K	π 78_2016-04_35	K	π 78_2016-04_35	S	π 78_2016-04_188	Case	NM	Beretta	K	S	KO	J	2
Org-Grp-273	KO	J	Group 121	7	2	Elim-Using Difference in Individual Characteristics	Correct-NonMatch	M-U	New	M	π 75_2016-04_96	M	π 75_2016-04_96	U	π 78_2016-04_35	Case	NM	Beretta	M	U	KO	J	2
Org-Grp-273	KO	J	Group 121	8	2	ID---provide basis	Correct-Match	G-G	New	G	π 154_2016-08_125	G	π 154_2016-08_125	G	π 154_2016-08_35	Case	M	Beretta	G	G	KO	J	2
Org-Grp-273	KO	J	Group 121	9	2	Elim-Using Difference in Individual Characteristics	Correct-NonMatch	N-V	New	N	π 116_2016-06_179	N	π 116_2016-06_179	V	π 75_2016-04_96	Case	NM	Beretta	N	V	KO	J	2
Org-Grp-273	KO	J	Group 121	10	2	Elim-Using Difference in Individual Characteristics	Correct-NonMatch	O-W	New	O	π 111_2014-06_21	O	π 111_2014-06_21	W	π 78_2016-04_35	Case	NM	Beretta	O	W	KO	J	2
Org-Grp-273	KO	J	Group 121	11	2	Elim-Using Difference in Individual Characteristics	Correct-NonMatch	L-T	New	L	π 02_2016-01_81	L	π 02_2016-01_81	T	π 78_2016-04_35	Case	NM	Beretta	L	T	KO	J	2
Org-Grp-273	KO	J	Group 121	12	2	Elim-Using Difference in Individual Characteristics	Correct-NonMatch	H-P	New	H	π 154_2016-08_35	H	π 154_2016-08_35	P	π 116_2016-06_119	Case	NM	Beretta	H	P	KO	J	2
Org-Grp-273	KO	J	Group 121	13	2	Elim-Using Difference in Individual Characteristics	Correct-NonMatch	2-4	New	2	π 02_2016-01_90	2	π 02_2016-01_90	4	π 02_2016-01_81	Case	NM	Non_Ber	2	4	KO	J	2
Org-Grp-273	KO	J	Group 121	14	2	ID---provide basis	Correct-Match	11-11	New	11	π 02_2016-01_90	11	π 02_2016-01_90	11	π 02_2016-01_90	Case	M	Non_Ber	11	11	KO	J	2
Org-Grp-273	KO	J	Group 121	15	2	ID---provide basis	Correct-Match	9-9	New	9	π 02_2016-01_90	9	π 02_2016-01_90	9	π 02_2016-01_90	Case	M	Non_Ber	9	9	KO	J	2
Org-Grp-82	EI	A	Group 122	1	2	Elim-Using Difference in Individual Characteristics	Correct-NonMatch	I-N	New	I	π 02_2016-01_94	I	π 02_2016-01_94	N	π 02_2016-01_90	Case	NM	Beretta	I	N	EI	A	1
Org-Grp-82	EI	A	Group 122	2	2	Elim-Using Difference in Individual Characteristics	Correct-NonMatch	H-M	New	H	π 154_2016-08_35	H	π 154_2016-08_35	M	π 75_2016-04_96	Case	NM	Beretta	H	M	EI	A	1
Org-Grp-82	EI	A	Group 122	3	2	Elim-Using Difference in Individual Characteristics	Correct-NonMatch	G-L	New	G	π 154_2016-08_35	G	π 154_2016-08_35	L	π 02_2016-01_81	Case	NM	Beretta	G	L	EI	A	1
Org-Grp-82	EI	A	Group 122	4	2	ID---provide basis	Correct-Match	B-B	New	B	π 78_2016-04_35	B	π 78_2016-04_35	B	π 78_2016-04_35	Case	M	Beretta	B	B	EI	A	1
Org-Grp-82	EI	A	Group 122	5	2	ID---provide basis	Correct-Match	C-C	New	C	π 78_2016-04_35	C	π 78_2016-04_35	C	π 78_2016-04_35	Case	M	Beretta	C	C	EI	A	1
Org-Grp-82	EI	A	Group 122	6	1	Inc-B	Non-Matched(gt) marked Inconclusive	11-4	New	11	π 02_2016-01_90	11	π 02_2016-01_90	4	π 02_2016-01_81	Case	NM	Non_Ber	11	4	EI	A	1
Org-Grp-82	EI	A	Group 122	7	2	Elim-Using Difference in Individual Characteristics	Correct-NonMatch	F-K	New	F	π 154_2016-08_96	F	π 154_2016-08_96	K	π 78_2016-04_35	Case	NM	Beretta	F	K	EI	A	1
Org-Grp-82	EI	A	Group 122	8	2	Elim-Using Difference in Individual Characteristics	Correct-NonMatch	2-6	New	2	π 02_2016-01_90	2	π 02_2016-01_90	6	π 02_2016-01_90	Case	NM	Non_Ber	2	6	EI	A	1
Org-Grp-82	EI	A	Group 122	9	2	ID---provide basis	Correct-Match	A-A	New	A	π 78_2016-04_35	A	π 78_2016-04_35	A	π 78_2016-04_35	Case	M	Beretta	A	A	EI	A	1
Org-Grp-82	EI	A	Group 122	10	2	Elim-Using Difference in Individual Characteristics	Correct-NonMatch	J-O	New	J	π 78_2016-04_35	J	π 78_2016-04_35	O	π 111_2014-06_21	Case	NM	Beretta	J	O	EI	A	1
Org-Grp-82	EI	A	Group 122	11	2	Elim-Using Difference in Individual Characteristics	Correct-NonMatch	10-3	New	10	π 02_2016-01_81	10	π 02_2016-01_81	3	π 02_2016-01_94	Case	NM	Non_Ber	10	3	EI	A	1
Org-Grp-82	EI	A	Group 122	12	1	ID---provide basis	Correct-Match	D-D	New	D	π 78_2016-04_35	D	π 78_2016-04_35	D	π 78_2016-04_35	Case	M	Beretta	D	D	EI	A	1
Org-Grp-82	EI	A	Group 122	13	2	ID---provide basis	Correct-Match	9-9	New	9	π 02_2016-01_90	9	π 02_2016-01_90	9	π 02_2016-01_94	Case	M	Non_Ber	9	9	EI	A	1
Org-Grp-82	EI	A	Group 122	14	2	Elim-Using Difference in Individual Characteristics	Correct-NonMatch	1-5	New	1	π 02_2016-01_90	1	π 02_2016-01_90	5	π 02_2016-01_90	Case	NM	Non_Ber	1	5	EI	A	1
Org-Grp-82	EI	A	Group 122	15	2	Elim-Using Difference in Individual Characteristics	Incorrect-actually Match(gt)	E-E	New	E	π 154_2016-08_188	E	π 154_2016-08_188	E	π 154_2016-08_188	Case	M	Beretta	E	E	EI	A	1
Org-Grp-94	QQ	E	Group 123	1	2	Elim-Using Difference in Individual Characteristics	Correct-NonMatch	10-4	New	10	π 02_2016-01_81	10	π 02_2016-01_81	4	π 02_2016-01_81	Case	NM	Non_Ber	10	4	QQ	E	1
Org-Grp-94	QQ	E	Group 123	2	2	ID---provide basis	Correct-Match	Q-Q	New	Q	π 154_2016-08_35	Q	π 154_2016-08_35	Q	π 154_2016-08_35	Case	M	Beretta	Q	Q	QQ	E	1
Org-Grp-94	QQ	E	Group 123	3	2	ID---provide basis	Correct-Match	P-P	New	P	π 116_2016-06_35	P	π 116_2016-06_35	P	π 116_2016-06_119	Case	M	Beretta	P	P	QQ	E	1
Org-Grp-94	QQ	E	Group 123	4	2	Elim-Using Difference in Individual Characteristics	Correct-NonMatch	8-2	New	8	π 02_2016-01_90	8	π 02_2016-01_90	2	π 02_2016-01_90	Case	NM	Non_Ber	8	2	QQ	E	1
Org-Grp-94	QQ	E	Group 123	5	2	Elim-Using Difference in Individual Characteristics	Correct-NonMatch	S-Y	New	S	π 78_2016-04_188	S	π 78_2016-04_188	Y	π 154_2016-08_125	Case	NM	Beretta	S	Y	QQ	E	1
Org-Grp-94	QQ	E	Group 123	6	2	Elim-Using Difference in Class Characteristics	Correct-NonMatch	7-1	New	7	π 154_2016-08_188	7	π 154_2016-08_188	1	π 02_2016-01_90	Case	NM	Non_Ber	7	1	QQ	E	1
Org-Grp-94	QQ	E	Group 123	7	2	Elim-Using Difference in Individual Characteristics	Correct-NonMatch	6-11	New	6	π 02_2016-01_90	6	π 02_2016-01_90	11	π 02_2016-01_90	Case	NM	Non_Ber	6	11	QQ	E	1
Org-Grp-94	QQ	E	Group 123	8	2	Elim-Using Difference in Individual Characteristics	Correct-NonMatch	V-A	New	V	π 75_2016-04_96	V	π 75_2016-04_96	A	π 78_2016-04_35	Case	NM	Beretta	V	A	QQ	E	1
Org-Grp-94	QQ	E	Group 123	9	2	Inc-A	Match(gt) marked Inconclusive	O-O	New	O	π 111_2014-06_21	O	π 111_2014-06_21	O	π 111_2014-06_21	Case	M	Beretta	O	O	QQ	E	1
Org-Grp-94	QQ	E	Group 123	10	2	Elim-Using Difference in Individual Characteristics	Correct-NonMatch	X-C	New	X	π 165_2016.08_91	X	π 165_2016.08_91	C	π 78_2016-04_35	Case	NM	Beretta	X	C	QQ	E	1
Org-Grp-94	QQ	E	Group 123	11	2	Elim-Using Difference in Individual Characteristics	Correct-NonMatch	9-3	New	9	π 02_2016-01_90	9	π 02_2016-01_90	3	π 02_2016-01_94	Case	NM	Non_Ber	9	3	QQ	E	1
Org-Grp-94	QQ	E	Group 123	12	2	Elim-Using Difference in Class Characteristics	Correct-NonMatch	T-Z	New	T	π 78_2016-04_35	T	π 78_2016-04_35	Z	π 116_2016-06_125	Case	NM	Beretta	T	Z	QQ	E	1
Org-Grp-94	QQ	E	Group 123	13	2	ID---provide basis	Correct-Match	R-R	New	R	π 116_2016-06_179	R	π 116_2016-06_179	R	π 116_2016-06_179	Case	M	Beretta	R	R	QQ	E	1
Org-Grp-94	QQ	E	Group 123	14	2	Elim-Using Difference in Individual Characteristics	Correct-NonMatch	W-B	New	W	π 78_2016-04_35	W	π 78_2016-04_35	B	π 78_2016-04_35	Case	NM	Beretta	W	B	QQ	E	1
Org-Grp-94	QQ	E	Group 123	15	2	Elim-Using Difference in Individual Characteristics	Correct-NonMatch	U-AA	New	U	π 78_2016-04_35	U	π 78_2016-04_35	AA	π 75_2016-04_96	Case	NM	Beretta	U	AA	QQ	E	1
Org-Grp-106	UG	D	Group 124	1	2	ID---provide basis	Correct-Match	D-D	New	D	π 78_2016-04_35	D	π 78_2016-04_35	D	π 78_2016-04_35	Case	M	Beretta	D	D	UG	D	1
Org-Grp-106	UG	D	Group 124	2	2	Inc-C	Non-Matched(gt) marked Inconclusive	G-N	New	G	π 154_2016-08_125	G	π 154_2016-08_125	N	π 02_2016-01_90	Case	NM	Beretta	G	N	UG	D	1
Org-Grp-106	UG	D	Group 124	3	2	ID---provide basis	Correct-Match	F-F	New	F	π 154_2016-08_96	F	π 154_2016-08_96	F	π 154_2016-08_96	Case	M	Beretta	F	F	UG	D	1
Org-Grp-106	UG	D	Group 124	4	2	Inc-A	Match(gt) marked Inconclusive	8-8	New	8	π 02_2016-01_90	8	π 02_2016-01_90	8	π 02_2016-01_90	Case	M	Non_Ber	8	8	UG	D	1
Org-Grp-106	UG	D	Group 124	5	0	Inc-A	Non-Matched(gt) marked Inconclusive	I-P	New	I	π 02_2016-01_94	I	π 02_2016-01_94	P	π 116_2016-06_119	Case	NM	Beretta	I	P	UG	D	1
Org-Grp-106	UG	D	Group 124	6	2	ID---provide basis	Correct-Match	7-7	New	7	π 154_2016-08_188	7	π 154_2016-08_188	7	π 02_2016-01_90	Case	M	Non_Ber	7	7	UG	D	1
Org-Grp-106	UG	D	Group 124	7	2	ID---provide basis	Correct-Match	6-6	New	6	π 02_2016-01_90	6	π 02_2016-01_90	6	π 02_2016-01_90	Case	M	Non_Ber	6	6	UG	D	1
Org-Grp-106	UG	D	Group 124	8	0	Inc-C	Non-Matched(gt) marked Inconclusive	L-S	New	L	π 02_2016-01_81	L	π 02_2016-01_81	S	π 78_2016-04_188	Case	NM	Beretta	L	S	UG	D	1
Org-Grp-106	UG	D	Group 124	9	0	Inc-A	Match(gt) marked Inconclusive	E-E	New	E	π 154_2016-08_125	E	π 154_2016-08_125	E	π 02_2016-01_94	Case	M	Beretta	E	E	UG	D	1
Org-Grp-106	UG	D	Group 124	10	2	ID---provide basis	Correct-Match	5-5	New	5	π 02_2016-01_90	5	π 02_2016-01_90	5	π 02_2016-01_94	Case	M	Non_Ber	5	5	UG	D	1
Org-Grp-106	UG	D	Group 124	11	2	Inc-C	Non-Matched(gt) marked Inconclusive	9-10	New	9	π 02_2016-01_90	9	π 02_2016-01_90	10	π 02_2016-01_81	Case	NM	Non_Ber	9	10	UG	D	1
Org-Grp-106	UG	D	Group 124	12	2	Inc-A	Non-Matched(gt) marked Inconclusive	J-Q	New	J	π 78_2016-04_35	J	π 78_2016-04_35	Q	π 154_2016-08_35	Case	NM	Beretta	J	Q	UG	D	1
Org-Grp-106	UG	D	Group 124	13	2	Elim-Using Difference in Individual Characteristics	Correct-NonMatch	H-O	New	H	π 154_2016-08_35	H	π 154_2016-08_35	O	π 111_2014-06_21	Case	NM	Beretta	H	O	UG	D	1
Org-Grp-106	UG	D	Group 124	14	2	Inc-C	Non-Matched(gt) marked Inconclusive	M-T	New	M	π 75_2016-04_96	M	π 75_2016-04_96	T	π 78_2016-04_35	Case	NM	Beretta	M	T	UG	D	1
Org-Grp-106	UG	D	Group 124	15	2	Elim-Using Difference in Individual Characteristics	Correct-NonMatch	K-R	New	K	π 78_2016-04_35	K	π 78_2016-04_35	R	π 116_2016-06_179	Case	NM	Beretta	K	R	UG	D	1
Org-Grp-185	RL	E	Group 125	1	2	Elim-Using Difference in Individual Characteristics	Correct-NonMatch	D-M	New	D	π 78_2016-04_35	D	π 78_2016-04_35	M	π 75_2016-04_96	Case	NM	Beretta	D	M	RL	E	1
Org-Grp-185	RL	E	Group 125	2	2	Elim-Using Difference in Individual Characteristics	Correct-NonMatch	C-L	New	C	π 78_2016-04_35	C	π 78_2016-04_35	L	π 02_2016-01_81	Case	NM	Beretta	C	L	RL	E	1
Org-Grp-185	RL	E	Group 125	3	2	Elim-Using Difference in Individual Characteristics	Incorrect-actually Match(gt)	10-10	New	10	π 02_2016-01_81	10	π 02_2016-01_81	10	π 02_2016-01_81	Case	M	Non_Ber	10	10	RL	E	1
Org-Grp-185	RL	E	Group 125	4	2	Elim-Using Difference in Individual Characteristics	Incorrect-actually Match(gt)	11-11	New	11	π 02_2016-01_94	11	π 02_2016-01_94	11	π 02_2016-01_90	Case	M	Non_Ber	11	11	RL	E	1
Org-Grp-185	RL	E	Group 125	5	0	Unsuitable-Lack of sufficent marks on KNOWN samples	Marked Unsuitable	X-F	New	X	π 165_2016.08_91	X	π 165_2016.08_91	F	π 154_2016-08_96	Case	NM	Beretta	X	F	RL	E	1
Org-Grp-185	RL	E	Group 125	6		X-Did not provide answer	X-Did not provide answer	Z-H	New	Z	π 116_2016-06_125	Z	π 116_2016-06_125	H	π 154_2016-08_35	Case	NM	Beretta	Z	H	RL	E	1
Org-Grp-185	RL	E	Group 125	7	2	Elim-Using Difference in Individual Characteristics	Correct-NonMatch	3-6	New	3	π 02_2016-01_94	3	π 02_2016-01_94	6	π 02_2016-01_90	Case	NM	Non_Ber	3	6	RL	E	1
Org-Grp-185	RL	E	Group 125	8	2	Elim-Using Difference in Individual Characteristics	Correct-NonMatch	A-J	New	A	π 78_2016-04_35	A	π 78_2016-04_35	J	π 78_2016-04_35	Case	NM	Beretta	A	J	RL	E	1
Org-Grp-185	RL	E	Group 125	9	2	Elim-Using Difference in Individual Characteristics	Correct-NonMatch	1-4	New	1	π 02_2016-01_90	1	π 02_2016-01_90	4	π 02_2016-01_81	Case	NM	Non_Ber	1	4	RL	E	1
Org-Grp-185	RL	E	Group 125	10	2	Elim-Using Difference in Class Characteristics	Correct-NonMatch	Y-G	New	Y	π 154_2016-08_125	Y	π 154_2016-08_125	G	π 154_2016-08_35	Case	NM	Beretta	Y	G	RL	E	1
Org-Grp-185	RL	E	Group 125	11	2	ID---provide basis	Correct-Match	V-V	New	V	π 75_2016-04_96	V	π 75_2016-04_96	V	π 75_2016-04_96	Case	M	Beretta	V	V	RL	E	1
Org-Grp-185	RL	E	Group 125	12	2	Elim-Using Difference in Individual Characteristics	Correct-NonMatch	B-K	New	B	π 78_2016-04_35	B	π 78_2016-04_35	K	π 78_2016-04_35	Case	NM	Beretta	B	K	RL	E	1
Org-Grp-185	RL	E	Group 125	13	2	Elim-Using Difference in Class Characteristics	Correct-NonMatch	W-E	New	W	π 78_2016-04_35	W	π 78_2016-04_35	E	π 154_2016-08_125	Case	NM	Beretta	W	E	RL	E	1
Org-Grp-185	RL	E	Group 125	14	2	Elim-Using Difference in Class Characteristics	Correct-NonMatch	2-5	New	2	π 02_2016-01_90	2	π 02_2016-01_90	5	π 02_2016-01_94	Case	NM	Non_Ber	2	5	RL	E	1
Org-Grp-185	RL	E	Group 125	15	2	Elim-Using Difference in Individual Characteristics	Correct-NonMatch	AA-I	New	AA	π 75_2016-04_96	AA	π 75_2016-04_96	I	π 02_2016-01_94	Case	NM	Beretta	AA	I	RL	E	1
Org-Grp-67	BC	B	Group 128	1	2	Elim-Using Difference in Individual Characteristics	Correct-NonMatch	Y-C	New	Y	π 154_2016-08_125	Y	π 154_2016-08_125	C	π 78_2016-04_35	Case	NM	Beretta	Y	C	BC	B	1
Org-Grp-67	BC	B	Group 128	2	2	Elim-Using Difference in Individual Characteristics	Correct-NonMatch	U-Z	New	U	π 78_2016-04_35	U	π 78_2016-04_35	Z	π 116_2016-06_125	Case	NM	Beretta	U	Z	BC	B	1
Org-Grp-67	BC	B	Group 128	3	2	Elim-Using Difference in Individual Characteristics	Correct-NonMatch	2-6	New	2	π 02_2016-01_90	2	π 02_2016-01_90	6	π 02_2016-01_90	Case	NM	Non_Ber	2	6	BC	B	1
Org-Grp-67	BC	B	Group 128	4	2	ID---provide basis	Correct-Match	R-R	New	R	π 116_2016-06_179	R	π 116_2016-06_179	R	π 116_2016-06_179	Case	M	Beretta	R	R	BC	B	1
Org-Grp-67	BC	B	Group 128	5	2	Elim-Using Difference in Individual Characteristics	Correct-NonMatch	W-A	New	W	π 78_2016-04_35	W	π 78_2016-04_35	A	π 78_2016-04_35	Case	NM	Beretta	W	A	BC	B	1
Org-Grp-67	BC	B	Group 128	6	2	Elim-Using Difference in Individual Characteristics	Correct-NonMatch	11-4	New	11	π 02_2016-01_90	11	π 02_2016-01_90	4	π 02_2016-01_81	Case	NM	Non_Ber	11	4	BC	B	1
Org-Grp-67	BC	B	Group 128	7	2	Inc-C	Non-Matched(gt) marked Inconclusive	V-AA	New	V	π 75_2016-04_96	V	π 75_2016-04_96	AA	π 75_2016-04_96	Case	NM	Beretta	V	AA	BC	B	1
Org-Grp-67	BC	B	Group 128	8	2	ID---provide basis	Correct-Match	S-S	New	S	π 78_2016-04_188	S	π 78_2016-04_188	S	π 78_2016-04_188	Case	M	Beretta	S	S	BC	B	1
Org-Grp-67	BC	B	Group 128	9	2	ID---provide basis	Correct-Match	Q-Q	New	Q	π 154_2016-08_35	Q	π 154_2016-08_35	Q	π 154_2016-08_35	Case	M	Beretta	Q	Q	BC	B	1
Org-Grp-67	BC	B	Group 128	10	2	Elim-Using Difference in Class Characteristics	Correct-NonMatch	3-7	New	3	π 02_2016-01_94	3	π 02_2016-01_94	7	π 154_2016-08_188	Case	NM	Non_Ber	3	7	BC	B	1
Org-Grp-67	BC	B	Group 128	11	2	Elim-Using Difference in Individual Characteristics	Correct-NonMatch	1-5	New	1	π 02_2016-01_90	1	π 02_2016-01_90	5	π 02_2016-01_94	Case	NM	Non_Ber	1	5	BC	B	1
Org-Grp-67	BC	B	Group 128	12	2	ID---provide basis	Correct-Match	T-T	New	T	π 78_2016-04_35	T	π 78_2016-04_35	T	π 78_2016-04_35	Case	M	Beretta	T	T	BC	B	1
Org-Grp-67	BC	B	Group 128	13	2	ID---provide basis	Correct-Match	10-10	New	10	π 02_2016-01_81	10	π 02_2016-01_81	10	π 02_2016-01_81	Case	M	Non_Ber	10	10	BC	B	1
Org-Grp-67	BC	B	Group 128	14	2	ID---provide basis	Correct-Match	P-P	New	P	π 116_2016-06_119	P	π 116_2016-06_119	P	π 116_2016-06_119	Case	M	Beretta	P	P	BC	B	1
Org-Grp-67	BC	B	Group 128	15	2	Elim-Using Difference in Individual Characteristics	Correct-NonMatch	X-B	New	X	π 78_2016-04_188	X	π 78_2016-04_188	B	π 78_2016-04_35	Case	NM	Beretta	X	B	BC	B	1
Org-Grp-227	DV	C	Group 129	1	1	Elim-Using Difference in Class Characteristics	Correct-NonMatch	O-T	New	O	π 111_2014-06_21	O	π 111_2014-06_21	T	π 78_2016-04_35	Case	NM	Beretta	O	T	DV	C	1
Org-Grp-227	DV	C	Group 129	2	0	Inc-A	Non-Matched(gt) marked Inconclusive	5-9	New	5	π 02_2016-01_90	5	π 02_2016-01_90	9	π 02_2016-01_90	Case	NM	Non_Ber	5	9	DV	C	1
Org-Grp-227	DV	C	Group 129	3	0	Inc-B	Match(gt) marked Inconclusive	I-I	New	I	π 02_2016-01_94	I	π 02_2016-01_94	I	π 02_2016-01_94	Case	M	Beretta	I	I	DV	C	1
Org-Grp-227	DV	C	Group 129	4		Inc-B	Non-Matched(gt) marked Inconclusive	4-8	New	4	π 02_2016-01_81	4	π 02_2016-01_81	8	π 02_2016-01_90	Case	NM	Non_Ber	4	8	DV	C	1
Org-Grp-227	DV	C	Group 129	5	0	Inc-B	Non-Matched(gt) marked Inconclusive	6-10	New	6	π 02_2016-01_90	6	π 02_2016-01_90	10	π 02_2016-01_81	Case	NM	Non_Ber	6	10	DV	C	1
Org-Grp-227	DV	C	Group 129	6	0	Inc-B	Match(gt) marked Inconclusive	M-M	New	M	π 75_2016-04_96	M	π 75_2016-04_96	M	π 75_2016-04_96	Case	M	Beretta	M	M	DV	C	1
Org-Grp-227	DV	C	Group 129	7	0	Inc-B	Match(gt) marked Inconclusive	J-J	New	J	π 78_2016-04_35	J	π 78_2016-04_35	J	π 78_2016-04_35	Case	M	Beretta	J	J	DV	C	1
Org-Grp-227	DV	C	Group 129	8	0	Inc-B	Non-Matched(gt) marked Inconclusive	P-U	New	P	π 116_2016-06_35	P	π 116_2016-06_35	U	π 78_2016-04_35	Case	NM	Beretta	P	U	DV	C	1
Org-Grp-227	DV	C	Group 129	9	0	Inc-B	Non-Matched(gt) marked Inconclusive	Q-V	New	Q	π 154_2016-08_35	Q	π 154_2016-08_35	V	π 75_2016-04_96	Case	NM	Beretta	Q	V	DV	C	1
Org-Grp-227	DV	C	Group 129	10	0	Inc-B	Match(gt) marked Inconclusive	L-L	New	L	π 02_2016-01_81	L	π 02_2016-01_81	L	π 02_2016-01_81	Case	M	Beretta	L	L	DV	C	1
Org-Grp-227	DV	C	Group 129	11	0	Inc-B	Match(gt) marked Inconclusive	K-K	New	K	π 78_2016-04_35	K	π 78_2016-04_35	K	π 78_2016-04_35	Case	M	Beretta	K	K	DV	C	1
Org-Grp-227	DV	C	Group 129	12	0	Elim-Using Difference in Class Characteristics	Correct-NonMatch	7-11	New	7	π 154_2016-08_188	7	π 154_2016-08_188	11	π 02_2016-01_90	Case	NM	Non_Ber	7	11	DV	C	1
Org-Grp-227	DV	C	Group 129	13	0	Inc-B	Non-Matched(gt) marked Inconclusive	N-S	New	N	π 02_2016-01_90	N	π 02_2016-01_90	S	π 78_2016-04_188	Case	NM	Beretta	N	S	DV	C	1
Org-Grp-227	DV	C	Group 129	14	0	Inc-A	Match(gt) marked Inconclusive	3-3	New	3	π 02_2016-01_94	3	π 02_2016-01_94	3	π 02_2016-01_94	Case	M	Non_Ber	3	3	DV	C	1
Org-Grp-227	DV	C	Group 129	15	0	Inc-B	Non-Matched(gt) marked Inconclusive	R-W	New	R	π 116_2016-06_179	R	π 116_2016-06_179	W	π 78_2016-04_35	Case	NM	Beretta	R	W	DV	C	1
Org-Grp-210	RN	B	Group 13	1	0	Inc-C	Non-Matched(gt) marked Inconclusive	4-7	New	4	π 02_2016-01_81	4	π 02_2016-01_81	7	π 154_2016-08_188	Case	NM	Non_Ber	4	7	RN	B	1
Org-Grp-210	RN	B	Group 13	2	0	Inc-B	Match(gt) marked Inconclusive	2-2	New	2	π 02_2016-01_90	2	π 02_2016-01_90	2	π 02_2016-01_90	Case	M	Non_Ber	2	2	RN	B	1
Org-Grp-210	RN	B	Group 13	3	0	Unsuitable-Lack of sufficent marks on QUESTIONED and KNOWN samples	Marked Unsuitable	S-A	New	S	π 78_2016-04_188	S	π 78_2016-04_188	A	π 78_2016-04_35	Case	NM	Beretta	S	A	RN	B	1
Org-Grp-210	RN	B	Group 13	4	2	Inc-C	Non-Matched(gt) marked Inconclusive	U-C	New	U	π 78_2016-04_35	U	π 78_2016-04_35	C	π 78_2016-04_35	Case	NM	Beretta	U	C	RN	B	1
Org-Grp-210	RN	B	Group 13	5	0	Inc-B	Non-Matched(gt) marked Inconclusive	T-B	New	T	π 78_2016-04_35	T	π 78_2016-04_35	B	π 78_2016-04_35	Case	NM	Beretta	T	B	RN	B	1
Org-Grp-210	RN	B	Group 13	6	2	Inc-C	Non-Matched(gt) marked Inconclusive	V-D	New	V	π 75_2016-04_96	V	π 75_2016-04_96	D	π 78_2016-04_35	Case	NM	Beretta	V	D	RN	B	1
Org-Grp-210	RN	B	Group 13	7	2	Inc-C	Non-Matched(gt) marked Inconclusive	R-AA	New	R	π 116_2016-06_179	R	π 116_2016-06_179	AA	π 75_2016-04_96	Case	NM	Beretta	R	AA	RN	B	1
Org-Grp-210	RN	B	Group 13	8	0	Inc-B	Match(gt) marked Inconclusive	1-1	New	1	π 02_2016-01_90	1	π 02_2016-01_90	1	π 02_2016-01_90	Case	M	Non_Ber	1	1	RN	B	1
Org-Grp-210	RN	B	Group 13	9	2	ID---provide basis	Correct-Match	O-O	New	O	π 111_2014-06_21	O	π 111_2014-06_21	O	π 111_2014-06_21	Case	M	Beretta	O	O	RN	B	1
Org-Grp-210	RN	B	Group 13	10	2	Inc-C	Non-Matched(gt) marked Inconclusive	X-F	New	X	π 78_2016-04_188	X	π 78_2016-04_188	F	π 154_2016-08_96	Case	NM	Beretta	X	F	RN	B	1
Org-Grp-210	RN	B	Group 13	11	0	Inc-B	Non-Matched(gt) marked Inconclusive	5-8	New	5	π 02_2016-01_90	5	π 02_2016-01_90	8	π 02_2016-01_90	Case	NM	Non_Ber	5	8	RN	B	1
Org-Grp-210	RN	B	Group 13	12	2	Inc-C	Non-Matched(gt) marked Inconclusive	Q-Z	New	Q	π 154_2016-08_35	Q	π 154_2016-08_35	Z	π 116_2016-06_125	Case	NM	Beretta	Q	Z	RN	B	1
Org-Grp-210	RN	B	Group 13	13	0	Inc-C	Non-Matched(gt) marked Inconclusive	3-6	New	3	π 02_2016-01_94	3	π 02_2016-01_94	6	π 02_2016-01_90	Case	NM	Non_Ber	3	6	RN	B	1
Org-Grp-210	RN	B	Group 13	14	0	Unsuitable-Lack of sufficent marks on QUESTIONED and KNOWN samples	Marked Unsuitable	W-E	New	W	π 78_2016-04_35	W	π 78_2016-04_35	E	π 154_2016-08_125	Case	NM	Beretta	W	E	RN	B	1
Org-Grp-210	RN	B	Group 13	15	0	Inc-B	Non-Matched(gt) marked Inconclusive	P-Y	New	P	π 116_2016-06_119	P	π 116_2016-06_119	Y	π 154_2016-08_125	Case	NM	Beretta	P	Y	RN	B	1
Org-Grp-178	BV	D	Group 130	1	2	Elim-Using Difference in Individual Characteristics	Correct-NonMatch	N-V	New	N	π 116_2016-06_179	N	π 116_2016-06_179	V	π 75_2016-04_96	Case	NM	Beretta	N	V	BV	D	1
Org-Grp-178	BV	D	Group 130	2	2	ID---provide basis	Correct-Match	K-K	New	K	π 78_2016-04_35	K	π 78_2016-04_35	K	π 78_2016-04_35	Case	M	Beretta	K	K	BV	D	1
Org-Grp-178	BV	D	Group 130	3	2	Inc-B	Non-Matched(gt) marked Inconclusive	1-3	New	1	π 02_2016-01_90	1	π 02_2016-01_90	3	π 02_2016-01_94	Case	NM	Non_Ber	1	3	BV	D	1
Org-Grp-178	BV	D	Group 130	4	2	Elim-Using Difference in Individual Characteristics	Correct-NonMatch	O-W	New	O	π 111_2014-06_21	O	π 111_2014-06_21	W	π 78_2016-04_35	Case	NM	Beretta	O	W	BV	D	1
Org-Grp-178	BV	D	Group 130	5	2	Elim-Using Difference in Class Characteristics	Correct-NonMatch	S-AA	New	S	π 78_2016-04_188	S	π 78_2016-04_188	AA	π 75_2016-04_96	Case	NM	Beretta	S	AA	BV	D	1
Org-Grp-178	BV	D	Group 130	6	2	Inc-B	Non-Matched(gt) marked Inconclusive	P-X	New	P	π 116_2016-06_119	P	π 116_2016-06_119	X	π 78_2016-04_188	Case	NM	Beretta	P	X	BV	D	1
Org-Grp-178	BV	D	Group 130	7	2	ID---provide basis	Correct-Match	L-L	New	L	π 02_2016-01_81	L	π 02_2016-01_81	L	π 02_2016-01_81	Case	M	Beretta	L	L	BV	D	1
Org-Grp-178	BV	D	Group 130	8	2	Elim-Using Difference in Individual Characteristics	Correct-NonMatch	M-U	New	M	π 75_2016-04_96	M	π 75_2016-04_96	U	π 78_2016-04_35	Case	NM	Beretta	M	U	BV	D	1
Org-Grp-178	BV	D	Group 130	9	2	Inc-B	Match(gt) marked Inconclusive	9-9	New	9	π 02_2016-01_90	9	π 02_2016-01_90	9	π 02_2016-01_90	Case	M	Non_Ber	9	9	BV	D	1
Org-Grp-178	BV	D	Group 130	10	2	Elim-Using Difference in Class Characteristics	Correct-NonMatch	11-2	New	11	π 02_2016-01_94	11	π 02_2016-01_94	2	π 02_2016-01_90	Case	NM	Non_Ber	11	2	BV	D	1
Org-Grp-178	BV	D	Group 130	11	2	ID---provide basis	Correct-Match	10-10	New	10	π 02_2016-01_81	10	π 02_2016-01_81	10	π 02_2016-01_81	Case	M	Non_Ber	10	10	BV	D	1
Org-Grp-178	BV	D	Group 130	12	2	Inc-B	Non-Matched(gt) marked Inconclusive	T-A	New	T	π 78_2016-04_35	T	π 78_2016-04_35	A	π 78_2016-04_35	Case	NM	Beretta	T	A	BV	D	1
Org-Grp-178	BV	D	Group 130	13	2	Inc-B	Match(gt) marked Inconclusive	8-8	New	8	π 02_2016-01_90	8	π 02_2016-01_90	8	π 02_2016-01_90	Case	M	Non_Ber	8	8	BV	D	1
Org-Grp-178	BV	D	Group 130	14	2	Elim-Using Difference in Class Characteristics	Correct-NonMatch	R-Z	New	R	π 116_2016-06_179	R	π 116_2016-06_179	Z	π 116_2016-06_125	Case	NM	Beretta	R	Z	BV	D	1
Org-Grp-178	BV	D	Group 130	15	2	Inc-B	Non-Matched(gt) marked Inconclusive	Q-Y	New	Q	π 154_2016-08_35	Q	π 154_2016-08_35	Y	π 154_2016-08_125	Case	NM	Beretta	Q	Y	BV	D	1
Org-Grp-112	EN	A	Group 132	1	2	Elim-Using Difference in Individual Characteristics	Correct-NonMatch	D-I	New	D	π 78_2016-04_35	D	π 78_2016-04_35	I	π 02_2016-01_94	Case	NM	Beretta	D	I	EN	A	1
Org-Grp-112	EN	A	Group 132	2	2	ID---provide basis	Correct-Match	B-B	New	B	π 78_2016-04_35	B	π 78_2016-04_35	B	π 78_2016-04_35	Case	M	Beretta	B	B	EN	A	1
Org-Grp-112	EN	A	Group 132	3	2	Elim-Using Difference in Individual Characteristics	Correct-NonMatch	9-2	New	9	π 02_2016-01_90	9	π 02_2016-01_90	2	π 02_2016-01_90	Case	NM	Non_Ber	9	2	EN	A	1
Org-Grp-112	EN	A	Group 132	4	2	Elim-Using Difference in Individual Characteristics	Correct-NonMatch	11-4	New	11	π 02_2016-01_90	11	π 02_2016-01_90	4	π 02_2016-01_81	Case	NM	Non_Ber	11	4	EN	A	1
Org-Grp-112	EN	A	Group 132	5	2	Elim-Using Difference in Individual Characteristics	Correct-NonMatch	10-3	New	10	π 02_2016-01_81	10	π 02_2016-01_81	3	π 02_2016-01_94	Case	NM	Non_Ber	10	3	EN	A	1
Org-Grp-112	EN	A	Group 132	6	2	ID---provide basis	Correct-Match	Y-Y	New	Y	π 154_2016-08_125	Y	π 154_2016-08_125	Y	π 154_2016-08_125	Case	M	Beretta	Y	Y	EN	A	1
Org-Grp-112	EN	A	Group 132	7	2	Elim-Using Difference in Individual Characteristics	Correct-NonMatch	8-1	New	8	π 02_2016-01_90	8	π 02_2016-01_90	1	π 02_2016-01_90	Case	NM	Non_Ber	8	1	EN	A	1
Org-Grp-112	EN	A	Group 132	8	2	ID---provide basis	Correct-Match	A-A	New	A	π 78_2016-04_35	A	π 78_2016-04_35	A	π 78_2016-04_35	Case	M	Beretta	A	A	EN	A	1
Org-Grp-112	EN	A	Group 132	9	2	Elim-Using Difference in Individual Characteristics	Correct-NonMatch	F-K	New	F	π 154_2016-08_96	F	π 154_2016-08_96	K	π 78_2016-04_35	Case	NM	Beretta	F	K	EN	A	1
Org-Grp-112	EN	A	Group 132	10	2	ID---provide basis	Correct-Match	AA-AA	New	AA	π 75_2016-04_96	AA	π 75_2016-04_96	AA	π 75_2016-04_96	Case	M	Beretta	AA	AA	EN	A	1
Org-Grp-112	EN	A	Group 132	11	2	Elim-Using Difference in Individual Characteristics	Correct-NonMatch	E-J	New	E	π 154_2016-08_125	E	π 154_2016-08_125	J	π 78_2016-04_35	Case	NM	Beretta	E	J	EN	A	1
Org-Grp-112	EN	A	Group 132	12	2	ID---provide basis	Correct-Match	7-7	New	7	π 154_2016-08_188	7	π 154_2016-08_188	7	π 154_2016-08_188	Case	M	Non_Ber	7	7	EN	A	1
Org-Grp-112	EN	A	Group 132	13	2	Elim-Using Difference in Individual Characteristics	Correct-NonMatch	C-H	New	C	π 78_2016-04_35	C	π 78_2016-04_35	H	π 154_2016-08_35	Case	NM	Beretta	C	H	EN	A	1
Org-Grp-112	EN	A	Group 132	14	2	ID---provide basis	Correct-Match	Z-Z	New	Z	π 116_2016-06_125	Z	π 116_2016-06_125	Z	π 116_2016-06_125	Case	M	Beretta	Z	Z	EN	A	1
Org-Grp-112	EN	A	Group 132	15	2	Elim-Using Difference in Individual Characteristics	Correct-NonMatch	G-L	New	G	π 154_2016-08_35	G	π 154_2016-08_35	L	π 02_2016-01_81	Case	NM	Beretta	G	L	EN	A	1
Org-Grp-191	YM	B	Group 133	1	2	Inc-A	Match(gt) marked Inconclusive	4-4	New	4	π 02_2016-01_81	4	π 02_2016-01_81	4	π 02_2016-01_81	Case	M	Non_Ber	4	4	YM	B	1
Org-Grp-191	YM	B	Group 133	2	2	ID---provide basis	Correct-Match	R-R	New	R	π 116_2016-06_179	R	π 116_2016-06_179	R	π 116_2016-06_179	Case	M	Beretta	R	R	YM	B	1
Org-Grp-191	YM	B	Group 133	3	2	ID---provide basis	Correct-Match	S-S	New	S	π 78_2016-04_188	S	π 78_2016-04_188	S	π 78_2016-04_188	Case	M	Beretta	S	S	YM	B	1
Org-Grp-191	YM	B	Group 133	4	2	Elim-Using Difference in Individual Characteristics	Correct-NonMatch	W-C	New	W	π 78_2016-04_35	W	π 78_2016-04_35	C	π 78_2016-04_35	Case	NM	Beretta	W	C	YM	B	1
Org-Grp-191	YM	B	Group 133	5	2	ID---provide basis	Correct-Match	T-T	New	T	π 78_2016-04_35	T	π 78_2016-04_35	T	π 78_2016-04_35	Case	M	Beretta	T	T	YM	B	1
Org-Grp-191	YM	B	Group 133	6	2	Inc-B	Non-Matched(gt) marked Inconclusive	V-B	New	V	π 75_2016-04_96	V	π 75_2016-04_96	B	π 78_2016-04_35	Case	NM	Beretta	V	B	YM	B	1
Org-Grp-191	YM	B	Group 133	7	2	Inc-B	Non-Matched(gt) marked Inconclusive	U-A	New	U	π 78_2016-04_35	U	π 78_2016-04_35	A	π 78_2016-04_35	Case	NM	Beretta	U	A	YM	B	1
Org-Grp-191	YM	B	Group 133	8	2	Elim-Using Difference in Individual Characteristics	Correct-NonMatch	Z-F	New	Z	π 116_2016-06_125	Z	π 116_2016-06_125	F	π 154_2016-08_96	Case	NM	Beretta	Z	F	YM	B	1
Org-Grp-191	YM	B	Group 133	9	2	ID---provide basis	Correct-Match	5-5	New	5	π 02_2016-01_90	5	π 02_2016-01_90	5	π 02_2016-01_90	Case	M	Non_Ber	5	5	YM	B	1
Org-Grp-191	YM	B	Group 133	10	2	ID---provide basis	Correct-Match	3-3	New	3	π 02_2016-01_94	3	π 02_2016-01_94	3	π 02_2016-01_94	Case	M	Non_Ber	3	3	YM	B	1
Org-Grp-191	YM	B	Group 133	11	2	Inc-B	Non-Matched(gt) marked Inconclusive	AA-G	New	AA	π 75_2016-04_96	AA	π 75_2016-04_96	G	π 154_2016-08_35	Case	NM	Beretta	AA	G	YM	B	1
Org-Grp-191	YM	B	Group 133	12	2	Inc-B	Non-Matched(gt) marked Inconclusive	Y-E	New	Y	π 154_2016-08_125	Y	π 154_2016-08_125	E	π 02_2016-01_94	Case	NM	Beretta	Y	E	YM	B	1
Org-Grp-191	YM	B	Group 133	13	0	Inc-B	Non-Matched(gt) marked Inconclusive	X-D	New	X	π 165_2016.08_91	X	π 165_2016.08_91	D	π 78_2016-04_35	Case	NM	Beretta	X	D	YM	B	1
Org-Grp-191	YM	B	Group 133	14	2	Inc-A	Match(gt) marked Inconclusive	6-6	New	6	π 02_2016-01_94	6	π 02_2016-01_94	6	π 02_2016-01_94	Case	M	Non_Ber	6	6	YM	B	1
Org-Grp-191	YM	B	Group 133	15	2	Elim-Using Difference in Individual Characteristics	Correct-NonMatch	7-8	New	7	π 154_2016-08_188	7	π 154_2016-08_188	8	π 02_2016-01_90	Case	NM	Non_Ber	7	8	YM	B	1
Org-Grp-264	KY	I	Group 134	1	1	Inc-A	Non-Matched(gt) marked Inconclusive	4-9	New	4	π 02_2016-01_81	4	π 02_2016-01_81	9	π 02_2016-01_90	Case	NM	Non_Ber	4	9	KY	I	2
Org-Grp-264	KY	I	Group 134	2	2	Elim-Using Difference in Class Characteristics	Correct-NonMatch	2-7	New	2	π 02_2016-01_90	2	π 02_2016-01_90	7	π 02_2016-01_90	Case	NM	Non_Ber	2	7	KY	I	2
Org-Grp-264	KY	I	Group 134	3	2	ID---provide basis	Incorrect-actually Non Match(gt)	W-B	New	W	π 78_2016-04_35	W	π 78_2016-04_35	B	π 78_2016-04_35	Case	NM	Beretta	W	B	KY	I	2
Org-Grp-264	KY	I	Group 134	4	2	Elim-Using Difference in Individual Characteristics	Correct-NonMatch	X-C	New	X	π 78_2016-04_188	X	π 78_2016-04_188	C	π 78_2016-04_35	Case	NM	Beretta	X	C	KY	I	2
Org-Grp-264	KY	I	Group 134	5	2	Inc-B	Non-Matched(gt) marked Inconclusive	Y-D	New	Y	π 154_2016-08_125	Y	π 154_2016-08_125	D	π 78_2016-04_35	Case	NM	Beretta	Y	D	KY	I	2
Org-Grp-264	KY	I	Group 134	6	2	ID---provide basis	Correct-Match	S-S	New	S	π 78_2016-04_188	S	π 78_2016-04_188	S	π 78_2016-04_188	Case	M	Beretta	S	S	KY	I	2
Org-Grp-264	KY	I	Group 134	7	2	ID---provide basis	Correct-Match	P-P	New	P	π 116_2016-06_119	P	π 116_2016-06_119	P	π 116_2016-06_119	Case	M	Beretta	P	P	KY	I	2
Org-Grp-264	KY	I	Group 134	8	2	Inc-C	Non-Matched(gt) marked Inconclusive	T-Z	New	T	π 78_2016-04_35	T	π 78_2016-04_35	Z	π 116_2016-06_125	Case	NM	Beretta	T	Z	KY	I	2
Org-Grp-264	KY	I	Group 134	9	2	ID---provide basis	Correct-Match	Q-Q	New	Q	π 154_2016-08_35	Q	π 154_2016-08_35	Q	π 154_2016-08_35	Case	M	Beretta	Q	Q	KY	I	2
Org-Grp-264	KY	I	Group 134	10	2	Inc-B	Non-Matched(gt) marked Inconclusive	3-8	New	3	π 02_2016-01_94	3	π 02_2016-01_94	8	π 02_2016-01_90	Case	NM	Non_Ber	3	8	KY	I	2
Org-Grp-264	KY	I	Group 134	11	2	Elim-Using Difference in Class Characteristics	Correct-NonMatch	U-AA	New	U	π 78_2016-04_35	U	π 78_2016-04_35	AA	π 75_2016-04_96	Case	NM	Beretta	U	AA	KY	I	2
Org-Grp-264	KY	I	Group 134	12	2	ID---provide basis	Correct-Match	R-R	New	R	π 116_2016-06_179	R	π 116_2016-06_179	R	π 116_2016-06_179	Case	M	Beretta	R	R	KY	I	2
Org-Grp-264	KY	I	Group 134	13	2	Elim-Using Difference in Individual Characteristics	Correct-NonMatch	V-A	New	V	π 75_2016-04_96	V	π 75_2016-04_96	A	π 78_2016-04_35	Case	NM	Beretta	V	A	KY	I	2
Org-Grp-264	KY	I	Group 134	14	2	Inc-B	Non-Matched(gt) marked Inconclusive	5-10	New	5	π 02_2016-01_90	5	π 02_2016-01_90	10	π 02_2016-01_81	Case	NM	Non_Ber	5	10	KY	I	2
Org-Grp-264	KY	I	Group 134	15	0	Inc-B	Non-Matched(gt) marked Inconclusive	6-11	New	6	π 02_2016-01_90	6	π 02_2016-01_90	11	π 02_2016-01_90	Case	NM	Non_Ber	6	11	KY	I	2
Org-Grp-275	HF	J	Group 136	1	2	Elim-Using Difference in Individual Characteristics	Correct-NonMatch	7-10	New	7	π 154_2016-08_188	7	π 154_2016-08_188	10	π 02_2016-01_81	Case	NM	Non_Ber	7	10	HF	J	2
Org-Grp-275	HF	J	Group 136	2	2	Elim-Using Difference in Individual Characteristics	Correct-NonMatch	O-X	New	O	π 111_2014-06_21	O	π 111_2014-06_21	X	π 165_2016-08_96	Case	NM	Beretta	O	X	HF	J	2
Org-Grp-275	HF	J	Group 136	3	2	Elim-Using Difference in Individual Characteristics	Correct-NonMatch	P-Y	New	P	π 116_2016-06_119	P	π 116_2016-06_119	Y	π 154_2016-08_125	Case	NM	Beretta	P	Y	HF	J	2
Org-Grp-275	HF	J	Group 136	4	2	Elim-Using Difference in Individual Characteristics	Correct-NonMatch	T-B	New	T	π 78_2016-04_35	T	π 78_2016-04_35	B	π 78_2016-04_35	Case	NM	Beretta	T	B	HF	J	2
Org-Grp-275	HF	J	Group 136	5	2	Elim-Using Difference in Individual Characteristics	Correct-NonMatch	Q-Z	New	Q	π 154_2016-08_35	Q	π 154_2016-08_35	Z	π 116_2016-06_125	Case	NM	Beretta	Q	Z	HF	J	2
Org-Grp-275	HF	J	Group 136	6	2	Elim-Using Difference in Individual Characteristics	Correct-NonMatch	S-A	New	S	π 78_2016-04_188	S	π 78_2016-04_188	A	π 78_2016-04_35	Case	NM	Beretta	S	A	HF	J	2
Org-Grp-275	HF	J	Group 136	7	2	Elim-Using Difference in Individual Characteristics	Correct-NonMatch	R-AA	New	R	π 116_2016-06_179	R	π 116_2016-06_179	AA	π 75_2016-04_96	Case	NM	Beretta	R	AA	HF	J	2
Org-Grp-275	HF	J	Group 136	8	2	ID---provide basis	Correct-Match	4-4	New	4	π 02_2016-01_81	4	π 02_2016-01_81	4	π 02_2016-01_81	Case	M	Non_Ber	4	4	HF	J	2
Org-Grp-275	HF	J	Group 136	9	2	Inc-B	Non-Matched(gt) marked Inconclusive	8-11	New	8	π 02_2016-01_90	8	π 02_2016-01_90	11	π 02_2016-01_90	Case	NM	Non_Ber	8	11	HF	J	2
Org-Grp-275	HF	J	Group 136	10	2	Inc-C	Non-Matched(gt) marked Inconclusive	6-9	New	6	π 02_2016-01_90	6	π 02_2016-01_90	9	π 02_2016-01_90	Case	NM	Non_Ber	6	9	HF	J	2
Org-Grp-275	HF	J	Group 136	11	2	ID---provide basis	Correct-Match	5-5	New	5	π 02_2016-01_90	5	π 02_2016-01_90	5	π 02_2016-01_90	Case	M	Non_Ber	5	5	HF	J	2
Org-Grp-275	HF	J	Group 136	12	2	Inc-B	Non-Matched(gt) marked Inconclusive	V-D	New	V	π 75_2016-04_96	V	π 75_2016-04_96	D	π 78_2016-04_35	Case	NM	Beretta	V	D	HF	J	2
Org-Grp-275	HF	J	Group 136	13	2	Inc-C	Non-Matched(gt) marked Inconclusive	U-C	New	U	π 78_2016-04_35	U	π 78_2016-04_35	C	π 78_2016-04_35	Case	NM	Beretta	U	C	HF	J	2
Org-Grp-275	HF	J	Group 136	14	2	ID---provide basis	Correct-Match	M-M	New	M	π 75_2016-04_96	M	π 75_2016-04_96	M	π 75_2016-04_96	Case	M	Beretta	M	M	HF	J	2
Org-Grp-275	HF	J	Group 136	15	2	Elim-Using Difference in Individual Characteristics	Correct-NonMatch	N-W	New	N	π 116_2016-06_179	N	π 116_2016-06_179	W	π 78_2016-04_35	Case	NM	Beretta	N	W	HF	J	2
Org-Grp-241	LA	G	Group 137	1	2	Elim-Using Difference in Individual Characteristics	Correct-NonMatch	K-R	New	K	π 78_2016-04_35	K	π 78_2016-04_35	R	π 116_2016-06_179	Case	NM	Beretta	K	R	LA	G	2
Org-Grp-241	LA	G	Group 137	2	2	Inc-B	Match(gt) marked Inconclusive	8-8	New	8	π 02_2016-01_90	8	π 02_2016-01_90	8	π 02_2016-01_90	Case	M	Non_Ber	8	8	LA	G	2
Org-Grp-241	LA	G	Group 137	3	1	Elim-Using Difference in Individual Characteristics	Correct-NonMatch	H-O	New	H	π 154_2016-08_35	H	π 154_2016-08_35	O	π 111_2014-06_21	Case	NM	Beretta	H	O	LA	G	2
Org-Grp-241	LA	G	Group 137	4	2	Inc-B	Match(gt) marked Inconclusive	7-7	New	7	π 02_2016-01_90	7	π 02_2016-01_90	7	π 154_2016-08_188	Case	M	Non_Ber	7	7	LA	G	2
Org-Grp-241	LA	G	Group 137	5	0	Elim-Using Difference in Class Characteristics	Correct-NonMatch	L-S	New	L	π 02_2016-01_81	L	π 02_2016-01_81	S	π 78_2016-04_188	Case	NM	Beretta	L	S	LA	G	2
Org-Grp-241	LA	G	Group 137	6	1	Inc-B	Non-Matched(gt) marked Inconclusive	J-Q	New	J	π 78_2016-04_35	J	π 78_2016-04_35	Q	π 154_2016-08_35	Case	NM	Beretta	J	Q	LA	G	2
Org-Grp-241	LA	G	Group 137	7	0	Elim-Using Difference in Individual Characteristics	Correct-NonMatch	M-T	New	M	π 75_2016-04_96	M	π 75_2016-04_96	T	π 78_2016-04_35	Case	NM	Beretta	M	T	LA	G	2
Org-Grp-241	LA	G	Group 137	8	2	Elim-Using Difference in Individual Characteristics	Correct-NonMatch	G-N	New	G	π 154_2016-08_35	G	π 154_2016-08_35	N	π 116_2016-06_179	Case	NM	Beretta	G	N	LA	G	2
Org-Grp-241	LA	G	Group 137	9	0	Inc-B	Match(gt) marked Inconclusive	E-E	New	E	π 165_2016-08_96	E	π 165_2016-08_96	E	π 02_2016-01_94	Case	M	Beretta	E	E	LA	G	2
Org-Grp-241	LA	G	Group 137	10	2	Inc-B	Match(gt) marked Inconclusive	9-9	New	9	π 02_2016-01_90	9	π 02_2016-01_90	9	π 02_2016-01_90	Case	M	Non_Ber	9	9	LA	G	2
Org-Grp-241	LA	G	Group 137	11	2	ID---provide basis	Correct-Match	F-F	New	F	π 154_2016-08_96	F	π 154_2016-08_96	F	π 154_2016-08_96	Case	M	Beretta	F	F	LA	G	2
Org-Grp-241	LA	G	Group 137	12	0	Inc-B	Non-Matched(gt) marked Inconclusive	I-P	New	I	π 02_2016-01_94	I	π 02_2016-01_94	P	π 116_2016-06_119	Case	NM	Beretta	I	P	LA	G	2
Org-Grp-241	LA	G	Group 137	13	2	Inc-B	Match(gt) marked Inconclusive	10-10	New	10	π 02_2016-01_81	10	π 02_2016-01_81	10	π 02_2016-01_81	Case	M	Non_Ber	10	10	LA	G	2
Org-Grp-241	LA	G	Group 137	14	2	ID---provide basis	Correct-Match	D-D	New	D	π 78_2016-04_35	D	π 78_2016-04_35	D	π 78_2016-04_35	Case	M	Beretta	D	D	LA	G	2
Org-Grp-241	LA	G	Group 137	15	1	Inc-B	Non-Matched(gt) marked Inconclusive	11-1	New	11	π 02_2016-01_90	11	π 02_2016-01_90	1	π 02_2016-01_90	Case	NM	Non_Ber	11	1	LA	G	2
Org-Grp-105	TL	E	Group 138	1	2	Inc-C	Non-Matched(gt) marked Inconclusive	P-Y	New	P	π 116_2016-06_119	P	π 116_2016-06_119	Y	π 154_2016-08_125	Case	NM	Beretta	P	Y	TL	E	1
Org-Grp-105	TL	E	Group 138	2	2	ID---provide basis	Correct-Match	8-8	New	8	π 02_2016-01_90	8	π 02_2016-01_90	8	π 02_2016-01_90	Case	M	Non_Ber	8	8	TL	E	1
Org-Grp-105	TL	E	Group 138	3	2	Inc-B	Non-Matched(gt) marked Inconclusive	10-2	New	10	π 02_2016-01_81	10	π 02_2016-01_81	2	π 02_2016-01_90	Case	NM	Non_Ber	10	2	TL	E	1
Org-Grp-105	TL	E	Group 138	4	2	ID---provide basis	Correct-Match	9-9	New	9	π 02_2016-01_94	9	π 02_2016-01_94	9	π 02_2016-01_94	Case	M	Non_Ber	9	9	TL	E	1
Org-Grp-105	TL	E	Group 138	5	2	Inc-C	Non-Matched(gt) marked Inconclusive	R-AA	New	R	π 116_2016-06_179	R	π 116_2016-06_179	AA	π 75_2016-04_96	Case	NM	Beretta	R	AA	TL	E	1
Org-Grp-105	TL	E	Group 138	6	2	Inc-C	Non-Matched(gt) marked Inconclusive	O-X	New	O	π 111_2014-06_21	O	π 111_2014-06_21	X	π 165_2016.08_91	Case	NM	Beretta	O	X	TL	E	1
Org-Grp-105	TL	E	Group 138	7	2	Inc-B	Non-Matched(gt) marked Inconclusive	U-C	New	U	π 78_2016-04_35	U	π 78_2016-04_35	C	π 78_2016-04_35	Case	NM	Beretta	U	C	TL	E	1
Org-Grp-105	TL	E	Group 138	8	2	Inc-B	Non-Matched(gt) marked Inconclusive	1-4	New	1	π 02_2016-01_90	1	π 02_2016-01_90	4	π 02_2016-01_81	Case	NM	Non_Ber	1	4	TL	E	1
Org-Grp-105	TL	E	Group 138	9	2	Inc-C	Non-Matched(gt) marked Inconclusive	M-V	New	M	π 75_2016-04_96	M	π 75_2016-04_96	V	π 75_2016-04_96	Case	NM	Beretta	M	V	TL	E	1
Org-Grp-105	TL	E	Group 138	10	2	Elim-Using Difference in Class Characteristics	Correct-NonMatch	Q-Z	New	Q	π 154_2016-08_35	Q	π 154_2016-08_35	Z	π 116_2016-06_125	Case	NM	Beretta	Q	Z	TL	E	1
Org-Grp-105	TL	E	Group 138	11	2	Elim-Using Difference in Individual Characteristics	Correct-NonMatch	11-3	New	11	π 02_2016-01_90	11	π 02_2016-01_90	3	π 02_2016-01_94	Case	NM	Non_Ber	11	3	TL	E	1
Org-Grp-105	TL	E	Group 138	12	2	Elim-Using Difference in Class Characteristics	Correct-NonMatch	N-W	New	N	π 116_2016-06_179	N	π 116_2016-06_179	W	π 78_2016-04_35	Case	NM	Beretta	N	W	TL	E	1
Org-Grp-105	TL	E	Group 138	13	2	ID---provide basis	Correct-Match	L-L	New	L	π 02_2016-01_81	L	π 02_2016-01_81	L	π 02_2016-01_81	Case	M	Beretta	L	L	TL	E	1
Org-Grp-105	TL	E	Group 138	14	2	Inc-B	Non-Matched(gt) marked Inconclusive	T-B	New	T	π 78_2016-04_35	T	π 78_2016-04_35	B	π 78_2016-04_35	Case	NM	Beretta	T	B	TL	E	1
Org-Grp-105	TL	E	Group 138	15	2	Elim-Using Difference in Individual Characteristics	Correct-NonMatch	S-A	New	S	π 78_2016-04_188	S	π 78_2016-04_188	A	π 78_2016-04_35	Case	NM	Beretta	S	A	TL	E	1
Org-Grp-258	UU	F	Group 139	1	2	ID---provide basis	Correct-Match	V-V	New	V	π 75_2016-04_96	V	π 75_2016-04_96	V	π 75_2016-04_96	Case	M	Beretta	V	V	UU	F	2
Org-Grp-258	UU	F	Group 139	2	2	ID---provide basis	Correct-Match	10-10	New	10	π 02_2016-01_81	10	π 02_2016-01_81	10	π 02_2016-01_81	Case	M	Non_Ber	10	10	UU	F	2
Org-Grp-258	UU	F	Group 139	3	2	Inc-C	Non-Matched(gt) marked Inconclusive	B-J	New	B	π 78_2016-04_35	B	π 78_2016-04_35	J	π 78_2016-04_35	Case	NM	Beretta	B	J	UU	F	2
Org-Grp-258	UU	F	Group 139	4	2	Inc-C	Non-Matched(gt) marked Inconclusive	C-K	New	C	π 78_2016-04_35	C	π 78_2016-04_35	K	π 78_2016-04_35	Case	NM	Beretta	C	K	UU	F	2
Org-Grp-258	UU	F	Group 139	5	2	Inc-C	Non-Matched(gt) marked Inconclusive	AA-H	New	AA	π 75_2016-04_96	AA	π 75_2016-04_96	H	π 154_2016-08_35	Case	NM	Beretta	AA	H	UU	F	2
Org-Grp-258	UU	F	Group 139	6	2	Inc-C	Non-Matched(gt) marked Inconclusive	X-E	New	X	π 165_2016-08_96	X	π 165_2016-08_96	E	π 165_2016-08_96	Case	NM	Beretta	X	E	UU	F	2
Org-Grp-258	UU	F	Group 139	7	2	ID---provide basis	Correct-Match	U-U	New	U	π 78_2016-04_35	U	π 78_2016-04_35	U	π 78_2016-04_35	Case	M	Beretta	U	U	UU	F	2
Org-Grp-258	UU	F	Group 139	8	0	Inc-B	Non-Matched(gt) marked Inconclusive	Z-G	New	Z	π 116_2016-06_125	Z	π 116_2016-06_125	G	π 154_2016-08_125	Case	NM	Beretta	Z	G	UU	F	2
Org-Grp-258	UU	F	Group 139	9	2	ID---provide basis	Correct-Match	1-1	New	1	π 02_2016-01_90	1	π 02_2016-01_90	1	π 02_2016-01_90	Case	M	Non_Ber	1	1	UU	F	2
Org-Grp-258	UU	F	Group 139	10	2	Inc-C	Non-Matched(gt) marked Inconclusive	W-D	New	W	π 78_2016-04_35	W	π 78_2016-04_35	D	π 78_2016-04_35	Case	NM	Beretta	W	D	UU	F	2
Org-Grp-258	UU	F	Group 139	11	2	ID---provide basis	Correct-Match	11-11	New	11	π 02_2016-01_90	11	π 02_2016-01_90	11	π 02_2016-01_90	Case	M	Non_Ber	11	11	UU	F	2
Org-Grp-258	UU	F	Group 139	12	2	Inc-C	Non-Matched(gt) marked Inconclusive	A-I	New	A	π 78_2016-04_35	A	π 78_2016-04_35	I	π 02_2016-01_94	Case	NM	Beretta	A	I	UU	F	2
Org-Grp-258	UU	F	Group 139	13	2	Inc-C	Non-Matched(gt) marked Inconclusive	3-5	New	3	π 02_2016-01_94	3	π 02_2016-01_94	5	π 02_2016-01_90	Case	NM	Non_Ber	3	5	UU	F	2
Org-Grp-258	UU	F	Group 139	14	2	Inc-C	Non-Matched(gt) marked Inconclusive	2-4	New	2	π 02_2016-01_90	2	π 02_2016-01_90	4	π 02_2016-01_81	Case	NM	Non_Ber	2	4	UU	F	2
Org-Grp-258	UU	F	Group 139	15	2	Inc-C	Non-Matched(gt) marked Inconclusive	Y-F	New	Y	π 154_2016-08_125	Y	π 154_2016-08_125	F	π 154_2016-08_96	Case	NM	Beretta	Y	F	UU	F	2
Org-Grp-229	ZQ	A	Group 14	1	2	Inc-B	Non-Matched(gt) marked Inconclusive	10-4	New	10	π 02_2016-01_81	10	π 02_2016-01_81	4	π 02_2016-01_81	Case	NM	Non_Ber	10	4	ZQ	A	1
Org-Grp-229	ZQ	A	Group 14	2	2	Inc-C	Non-Matched(gt) marked Inconclusive	U-AA	New	U	π 78_2016-04_35	U	π 78_2016-04_35	AA	π 75_2016-04_96	Case	NM	Beretta	U	AA	ZQ	A	1
Org-Grp-229	ZQ	A	Group 14	3		Inc-A	Non-Matched(gt) marked Inconclusive	V-A	New	V	π 75_2016-04_96	V	π 75_2016-04_96	A	π 78_2016-04_35	Case	NM	Beretta	V	A	ZQ	A	1
Org-Grp-229	ZQ	A	Group 14	4	2	Inc-B	Non-Matched(gt) marked Inconclusive	X-C	New	X	π 165_2016-08_96	X	π 165_2016-08_96	C	π 78_2016-04_35	Case	NM	Beretta	X	C	ZQ	A	1
Org-Grp-229	ZQ	A	Group 14	5	2	Elim-Using Difference in Individual Characteristics	Correct-NonMatch	T-Z	New	T	π 78_2016-04_35	T	π 78_2016-04_35	Z	π 116_2016-06_125	Case	NM	Beretta	T	Z	ZQ	A	1
Org-Grp-229	ZQ	A	Group 14	6	2	Elim-Using Difference in Individual Characteristics	Correct-NonMatch	1-6	New	1	π 02_2016-01_90	1	π 02_2016-01_90	6	π 02_2016-01_90	Case	NM	Non_Ber	1	6	ZQ	A	1
Org-Grp-229	ZQ	A	Group 14	7	2	ID---provide basis	Correct-Match	Q-Q	New	Q	π 154_2016-08_35	Q	π 154_2016-08_35	Q	π 154_2016-08_35	Case	M	Beretta	Q	Q	ZQ	A	1
Org-Grp-229	ZQ	A	Group 14	8	2	Inc-C	Non-Matched(gt) marked Inconclusive	9-3	New	9	π 02_2016-01_90	9	π 02_2016-01_90	3	π 02_2016-01_94	Case	NM	Non_Ber	9	3	ZQ	A	1
Org-Grp-229	ZQ	A	Group 14	9	2	Inc-C	Non-Matched(gt) marked Inconclusive	W-B	New	W	π 78_2016-04_35	W	π 78_2016-04_35	B	π 78_2016-04_35	Case	NM	Beretta	W	B	ZQ	A	1
Org-Grp-229	ZQ	A	Group 14	10	2	Inc-B	Non-Matched(gt) marked Inconclusive	8-2	New	8	π 02_2016-01_90	8	π 02_2016-01_90	2	π 02_2016-01_90	Case	NM	Non_Ber	8	2	ZQ	A	1
Org-Grp-229	ZQ	A	Group 14	11	2	ID---provide basis	Correct-Match	O-O	New	O	π 111_2014-06_21	O	π 111_2014-06_21	O	π 111_2014-06_21	Case	M	Beretta	O	O	ZQ	A	1
[truncated: 3,844 more rows]
